# Supplementary material for: Comparative Transcriptome Profiles of Near-Isogenic Hexaploid Wheat Lines Differing for Effective Alleles at the 2DL FHB Resistance QTL
Source: Front Plant Sci. 2018 Jan 30;9:37. doi: 10.3389/fpls.2018.00037 (PMC5797473; doi:10.3389/fpls.2018.00037)
Supplement: Supplementary file 4 [file Table4.XLSX]

## Sheet: Supplementary Table 4
Colonna1	Colonna2	Colonna3	Colonna4	Colonna5	Colonna6	Colonna7	Colonna8	Colonna9	Colonna10	Colonna11	Colonna12	Colonna13	Colonna14	Colonna15	Colonna16	Colonna17	Colonna18	Colonna19	Colonna20	Colonna21	Colonna22	Colonna23	Colonna24	Colonna25
Colonna1	2-2618_Fg_ra_R1	2-2618_Fg_ra_R2	2-2618_Fg_ra_R3	2-2618_Fg_sp_R1	2-2618_Fg_sp_R2	2-2618_Fg_sp_R3	2-2618_H2O_ra_R1	2-2618_H2O_ra_R2	2-2618_H2O_ra_R3	2-2618_H2O_sp_R1	2-2618_H2O_sp_R2	2-2618_H2O_sp_R3	2-2890_Fg_ra_R1	2-2890_Fg_ra_R2	2-2890_Fg_ra_R3	2-2890_Fg_sp_R1	2-2890_Fg_sp_R2	2-2890_Fg_sp_R3	2-2890_H2O_ra_R1	2-2890_H2O_ra_R2	2-2890_H2O_ra_R3	2-2890_H2O_sp_R1	2-2890_H2O_sp_R2	2-2890_H2O_sp_R3
2-2618_Fg_ra_R1	1	0.992	0.99	0.908	0.907	0.907	0.526	0.52	0.527	0.501	0.513	0.51	0.808	0.889	0.835	0.74	0.837	0.791	0.524	0.542	0.453	0.504	0.501	0.506
2-2618_Fg_ra_R2	0.992	1	0.989	0.907	0.911	0.906	0.553	0.546	0.552	0.509	0.515	0.513	0.802	0.885	0.832	0.742	0.841	0.795	0.549	0.565	0.483	0.509	0.505	0.51
2-2618_Fg_ra_R3	0.99	0.989	1	0.895	0.899	0.896	0.5	0.493	0.49	0.46	0.471	0.468	0.831	0.911	0.859	0.767	0.856	0.816	0.494	0.508	0.437	0.465	0.461	0.465
2-2618_Fg_sp_R1	0.908	0.907	0.895	1	0.994	0.99	0.55	0.546	0.541	0.666	0.711	0.705	0.726	0.784	0.738	0.766	0.858	0.802	0.552	0.573	0.477	0.707	0.698	0.698
2-2618_Fg_sp_R2	0.907	0.911	0.899	0.994	1	0.98	0.542	0.537	0.532	0.667	0.712	0.707	0.735	0.795	0.747	0.771	0.859	0.81	0.543	0.563	0.47	0.708	0.699	0.7
2-2618_Fg_sp_R3	0.907	0.906	0.896	0.99	0.98	1	0.501	0.499	0.489	0.596	0.642	0.635	0.74	0.801	0.763	0.791	0.891	0.831	0.501	0.522	0.437	0.639	0.628	0.628
2-2618_H2O_ra_R1	0.526	0.553	0.5	0.55	0.542	0.501	1	0.997	0.892	0.741	0.714	0.732	0.285	0.287	0.225	0.251	0.277	0.241	0.984	0.97	0.949	0.733	0.726	0.737
2-2618_H2O_ra_R2	0.52	0.546	0.493	0.546	0.537	0.499	0.997	1	0.885	0.734	0.705	0.723	0.283	0.285	0.224	0.252	0.278	0.243	0.983	0.967	0.957	0.727	0.719	0.728
2-2618_H2O_ra_R3	0.527	0.552	0.49	0.541	0.532	0.489	0.892	0.885	1	0.806	0.713	0.728	0.281	0.28	0.215	0.219	0.258	0.217	0.92	0.95	0.76	0.704	0.718	0.738
2-2618_H2O_sp_R1	0.501	0.509	0.46	0.666	0.667	0.596	0.741	0.734	0.806	1	0.953	0.959	0.272	0.273	0.213	0.258	0.301	0.252	0.76	0.789	0.622	0.933	0.943	0.958
2-2618_H2O_sp_R2	0.513	0.515	0.471	0.711	0.712	0.642	0.714	0.705	0.713	0.953	1	0.996	0.279	0.282	0.223	0.28	0.325	0.275	0.722	0.746	0.604	0.976	0.978	0.979
2-2618_H2O_sp_R3	0.51	0.513	0.468	0.705	0.707	0.635	0.732	0.723	0.728	0.959	0.996	1	0.279	0.281	0.222	0.279	0.322	0.274	0.74	0.762	0.624	0.979	0.985	0.983
2-2890_Fg_ra_R1	0.808	0.802	0.831	0.726	0.735	0.74	0.285	0.283	0.281	0.272	0.279	0.279	1	0.962	0.973	0.866	0.868	0.879	0.282	0.292	0.252	0.282	0.274	0.277
2-2890_Fg_ra_R2	0.889	0.885	0.911	0.784	0.795	0.801	0.287	0.285	0.28	0.273	0.282	0.281	0.962	1	0.988	0.859	0.909	0.903	0.284	0.293	0.257	0.285	0.277	0.28
2-2890_Fg_ra_R3	0.835	0.832	0.859	0.738	0.747	0.763	0.225	0.224	0.215	0.213	0.223	0.222	0.973	0.988	1	0.867	0.906	0.907	0.221	0.229	0.204	0.227	0.219	0.22
2-2890_Fg_sp_R1	0.74	0.742	0.767	0.766	0.771	0.791	0.251	0.252	0.219	0.258	0.28	0.279	0.866	0.859	0.867	1	0.951	0.978	0.243	0.25	0.234	0.293	0.278	0.282
2-2890_Fg_sp_R2	0.837	0.841	0.856	0.858	0.859	0.891	0.277	0.278	0.258	0.301	0.325	0.322	0.868	0.909	0.906	0.951	1	0.983	0.273	0.283	0.252	0.337	0.322	0.326
2-2890_Fg_sp_R3	0.791	0.795	0.816	0.802	0.81	0.831	0.241	0.243	0.217	0.252	0.275	0.274	0.879	0.903	0.907	0.978	0.983	1	0.236	0.244	0.225	0.289	0.275	0.278
2-2890_H2O_ra_R1	0.524	0.549	0.494	0.552	0.543	0.501	0.984	0.983	0.92	0.76	0.722	0.74	0.282	0.284	0.221	0.243	0.273	0.236	1	0.992	0.931	0.746	0.743	0.754
2-2890_H2O_ra_R2	0.542	0.565	0.508	0.573	0.563	0.522	0.97	0.967	0.95	0.789	0.746	0.762	0.292	0.293	0.229	0.25	0.283	0.244	0.992	1	0.889	0.761	0.762	0.776
2-2890_H2O_ra_R3	0.453	0.483	0.437	0.477	0.47	0.437	0.949	0.957	0.76	0.622	0.604	0.624	0.252	0.257	0.204	0.234	0.252	0.225	0.931	0.889	1	0.656	0.631	0.636
2-2890_H2O_sp_R1	0.504	0.509	0.465	0.707	0.708	0.639	0.733	0.727	0.704	0.933	0.976	0.979	0.282	0.285	0.227	0.293	0.337	0.289	0.746	0.761	0.656	1	0.992	0.989
2-2890_H2O_sp_R2	0.501	0.505	0.461	0.698	0.699	0.628	0.726	0.719	0.718	0.943	0.978	0.985	0.274	0.277	0.219	0.278	0.322	0.275	0.743	0.762	0.631	0.992	1	0.993
2-2890_H2O_sp_R3	0.506	0.51	0.465	0.698	0.7	0.628	0.737	0.728	0.738	0.958	0.979	0.983	0.277	0.28	0.22	0.282	0.326	0.278	0.754	0.776	0.636	0.989	0.993	1
Supplementary Table 4. Pearson correlation coefficients for the three biological replicates corresponding to each sample in the RNA-Seq experiment. sp = spikelet; ra = rachis; Fg = F. graminearum infected sample; H2O = mock sample; R1 to R3= biological replicates.
