# Supplementary material for: Comparative Transcriptome Profiles of Near-Isogenic Hexaploid Wheat Lines Differing for Effective Alleles at the 2DL FHB Resistance QTL
Source: Front Plant Sci. 2018 Jan 30;9:37. doi: 10.3389/fpls.2018.00037 (PMC5797473; doi:10.3389/fpls.2018.00037)
Supplement: Supplementary file 9 [file DataSheet1.XLSX]

## Sheet: Modulation type log2FCs
Modulation type	ID	FgvsH2O_Rsp	FgvsH2O_Rra	FgvsH2O_Ssp	FgvsH2O_Sra	RvsS_Fgsp	RvsS_H2Osp	RvsS_Fgra	RvsS_H2Ora
1	Traes_1AL_04C9CFE29	3.5954	4.0702	5.9687	6.4286	-2.6197		-2.2614
1	Traes_1AL_04E43F15D	3.1593	3.6778	4.9712	5.0093	-1.6042		-1.1361
1	Traes_1AL_0CF11612B	3.6491	3.2532	5.7273	4.686	-1.786		-1.2778
1	Traes_1AL_11AF18375	1.1809	4.5444	2.4782	6.9005	-1.7156		-2.0856
1	Traes_1AL_11CA0CD021	2.4822	1.9249	3.706	3.292	-1.5161		-1.3561
1	Traes_1AL_17693190C	3.4454	8.9172	5.2613	9.4659	-2.5161		-1.7822
1	Traes_1AL_180B9CF01	3.719	3.866	6.1907	4.386	-2.3354		-1.1232
1	Traes_1AL_18495DFAA	3.1176	6.7881	5.1238	7.5202	-2.259		-1.2808
1	Traes_1AL_1A1E3798D	5.4039	9.0914	7.9011	7.4344	-2.3005		-1.1768
1	Traes_1AL_1A2794682	3.2491	3.2944	4.5132	4.5144	-1.6372		-1.4227
1	Traes_1AL_1A9EB2CBB	5.047	7.0151	5.865	7.557	-1.9437		-1.2798
1	Traes_1AL_1AFA8DEA9	3.4055	2.6283	5.7747	7.5512	-1.8329		-2.0204
1	Traes_1AL_1D53DBDF3	4.06	4.6658	6.9019	6.0781	-2.3898		-1.4048
1	Traes_1AL_1F4AA5978	1.7867	1.8552	3.197	3.3976	-1.3545		-1.2806
1	Traes_1AL_1F70A2C8B	3.393	7.1473	5.6144	7.2602	-2.2717		-1.6601
1	Traes_1AL_2053BAA0E	7.9707	8.7206	7.9331	7.84	-1.6068		-1.2747
1	Traes_1AL_21BDC2BB5	1.2778	1.3663	3.2253	2.5408	-1.9422		-1.0752
1	Traes_1AL_22D77EE15	6.5164	7.0889	8.1146	8.1523	-2.1689		-1.6854
1	Traes_1AL_258E7F2A3	4.2405	5.8662	7.2057	7.0615	-2.6348		-2.0588
1	Traes_1AL_27293A71B	2.8	4.3617	5.2492	5.9724	-1.845		-1.916
1	Traes_1AL_285CB61AE	4.664	4.9607	6.8778	6.4126	-1.7789		-1.2897
1	Traes_1AL_2CFFBD60E	1.9866	1.5911	3.5831	3.4522	-1.7364		-1.6672
1	Traes_1AL_2E9C3A36B	5.9384	8.1694	7.5576	8.0118	-1.9524		-1.6563
1	Traes_1AL_2EBF6E6C5	2.0814	4.4061	3.9648	5.2861	-2.6455		-2.2591
1	Traes_1AL_3205CA5CE	5.4918	5.7495	8.4875	6.2521	-1.3144		-1.6132
1	Traes_1AL_326B4C863	4.0583	6.8464	6.3864	7.4096	-2.8965		-1.9992
1	Traes_1AL_32B5F333B	1.8228	2.0707	3.6175	3.0724	-1.5995		-1.2464
1	Traes_1AL_348812054	2.3906	2.7236	4.1312	4.1448	-1.6911		-1.5593
1	Traes_1AL_35F140363	1.8498	2.05	3.6299	3.8237	-1.6846		-1.901
1	Traes_1AL_3996E29ED	1.5829	2.5062	4.2486	3.5157	-2.3488		-1.0197
1	Traes_1AL_3A1D8DC66	3.6135	4.4014	5.5454	5.9194	-1.9828		-1.48
1	Traes_1AL_4209EF04A	1.1285	2.8896	2.5755	4.5641	-1.4895		-1.7385
1	Traes_1AL_45CCDA8B1	5.7316	6.4283	8.47	7.7629	-2.393		-1.8664
1	Traes_1AL_47E11A477	4.7347	3.8427	6.2104	5.1062	-1.6602		-1.539
1	Traes_1AL_504CDB1731	2.5721	2.7006	3.5171	3.7183	-2.0403		-1.8562
1	Traes_1AL_55E4D53AF	3.3808	3.4256	5.2224	5.8236	-1.6434		-1.3957
1	Traes_1AL_5E56C5F69	3.775	3.4545	5.6392	4.5999	-1.8962		-1.732
1	Traes_1AL_65B4AE424	1.9658	2.0325	4.061	3.8799	-2.7955		-2.2969
1	Traes_1AL_65E83FAC2	3.4705	3.7336	5.5888	5.1877	-2.0239		-1.4905
1	Traes_1AL_66973B295	1.804	1.3804	3.3315	2.5277	-1.5475		-1.4484
1	Traes_1AL_70FECD929	3.9059	6.398	5.2326	12.4965	-2.0669		-2.1791
1	Traes_1AL_7102952DA	4.2736	5.2149	6.9908	7.3702	-2.0463		-1.297
1	Traes_1AL_764D4F4C2	2.3477	4.5298	3.5901	7.9663	-1.6267		-2.2567
1	Traes_1AL_7B0AEEF9C	6.4049	9.6468	8.9457	9.3512	-2.1835		-2.2565
1	Traes_1AL_7F4B707C7	3.2349	4.2724	4.3439	5.076	-1.6398		-1.7265
1	Traes_1AL_80ED6E4E9	2.4741	2.479	3.6734	3.6779	-1.2737		-1.0283
1	Traes_1AL_816D5E159	5.3547	5.5285	7.3232	8.3645	-2.1985		-1.8072
1	Traes_1AL_8714A6D32	6.5194	6.3203	7.8531	7.3736	-1.9963		-1.6037
1	Traes_1AL_8955C1103	5.9861	7.1881	6.4378	7.9877	-1.3689		-1.5
1	Traes_1AL_8EA518264	1.8653	2.6208	3.2132	3.8444	-1.2907		-1.3133
1	Traes_1AL_92611AACA	2.7124	2.8412	4.1539	3.812	-1.9385		-1.0276
1	Traes_1AL_929323C381	6.3651	8.4636	7.3849	7.8592	-2.8767		-1.8057
1	Traes_1AL_94EA49C55	3.9473	3.2498	6.7226	5.9405	-2.2431		-2.2581
1	Traes_1AL_A270BED6E	5.4641	6.1856	7.1102	7.966	-2.1771		-2.0744
1	Traes_1AL_A3A29B974	4.9374	6.6838	6.6674	7.4291	-2.1306		-1.3867
1	Traes_1AL_A66798759	5.3187	6.0634	8.3829	9.2845	-3.6529		-3.271
1	Traes_1AL_A8190CDDF	3.4164	6.3493	4.5345	6.3681	-1.2127		-1.0837
1	Traes_1AL_A9FB6BF52	1.8016	1.1776	3.295	2.3011	-1.5293		-1.0984
1	Traes_1AL_AA3DBA307	5.2692	5.5917	7.7971	6.6573	-2.291		-1.6097
1	Traes_1AL_AB3B8B93E	6.9718	6.2526	7.7625	6.8057	-2.9572		-2.3711
1	Traes_1AL_AD4385E2E	3.8595	1.9522	5.4035	3.8532	-2.1897		-2.0421
1	Traes_1AL_B142A2977	9.2243	8.4669	11.1416	8.9718	-2.5802		-2.4312
1	Traes_1AL_B33A889C4	1.8376	1.5611	3.9675	3.8673	-1.7613		-2.0624
1	Traes_1AL_B427A0153	6.0244	6.1903	7.6039	7.6749	-2.352		-1.9665
1	Traes_1AL_B69FCAA8E	3.4633	6.7184	5.9017	7.4697	-2.3743		-1.6418
1	Traes_1AL_B6D67577D	4.4558	3.8179	5.6534	4.9655	-1.8163		-1.6128
1	Traes_1AL_B90648BAE	7.637	9.4128	9.667	9.3147	-1.357		-1.1299
1	Traes_1AL_BB4202556	2.2474	5.8628	4.2611	8.8814	-2.3762		-2.0795
1	Traes_1AL_BED90CE7C	5.6467	7.1183	7.02	8.327	-2.6105		-2.4395
1	Traes_1AL_C40703A29	8.1042	8.8557	8.5428	8.7052	-1.6766		-1.4344
1	Traes_1AL_C64C85707	4.506	6.5987	6.6053	7.676	-2.047		-1.9343
1	Traes_1AL_C6998335E	3.4543	4.1741	4.6331	6.2584	-1.8187		-1.7203
1	Traes_1AL_C759F3DB6	1.1517	1.4466	2.4876	2.6678	-1.2493		-1.1632
1	Traes_1AL_C8591FD90	4.7306	6.1641	5.951	6.8405	-1.752		-1.588
1	Traes_1AL_C9427641C	5.3192	5.6529	6.9241	6.6607	-1.2533		-1.0955
1	Traes_1AL_CA2AFD745	4.9698	5.4679	7.266	7.2631	-1.7666		-1.0771
1	Traes_1AL_CC4CF4E71	9.0592	9.397	11.0887	9.1167	-2.2522		-2.2983
1	Traes_1AL_D1AF9EF20	4.2981	7.5241	6.6303	7.5592	-2.4434		-1.6758
1	Traes_1AL_D1E192C9C	2.2051	3.1134	4.1331	4.0574	-1.8211		-1.2292
1	Traes_1AL_D4BB66EA8	2.2974	2.0478	3.6939	3.2333	-1.5581		-1.0829
1	Traes_1AL_D7BDD58BD	4.3884	6.6603	6.6231	7.7362	-1.5352		-1.1243
1	Traes_1AL_E122A50BF	5.1194	6.5089	9.0647	7.6417	-2.9843		-1.7984
1	Traes_1AL_E6F150F8E	3.6651	3.5825	5.2221	5.3114	-1.4139		-1.51
1	Traes_1AL_E9BA105D1	1.7631	2.4612	3.8494	3.7745	-1.8329		-1.0175
1	Traes_1AL_EC1C72505	4.3212	6.3368	6.142	8.7878	-2.6938		-2.3898
1	Traes_1AL_F0688BFDE	6.1249	7.9278	6.9621	7.6465	-1.95		-1.032
1	Traes_1AL_F4F1F73DF	3.3729	5.7385	5.503	7.2878	-2.0238		-1.9237
1	Traes_1AL_F64E07A92	4.9332	4.722	7.363	7.7396	-2.8083		-1.9045
1	Traes_1AL_F6ABF5344	3.4951	1.7981	4.5223	2.2445	-2.5076		-1.283
1	Traes_1AL_FC3332FF6	3.6467	4.8912	5.2666	6.1037	-1.4197		-1.4163
1	Traes_1AL_FEB1460B9	7.1994	8.9968	8.7281	8.2264	-1.8313		-1.0339
1	Traes_1AS_00BD72553	3.3069	5.2354	4.7586	5.7805	-1.6163		-1.2479
1	Traes_1AS_03ABBD997	3.6677	4.2071	4.6087	5.0028	-1.2701		-1.1168
1	Traes_1AS_0B179C27B	8.2902	8.4366	8.3936	9.3881	-1.7398		-1.763
1	Traes_1AS_36AF74187	7.4694	6.5982	7.1206	7.6149	-2.1125		-2.4128
1	Traes_1AS_3CABBFC7E	3.9764	5.6041	5.3779	6.8689	-1.3151		-1.4201
1	Traes_1AS_3CB5752AA	5.3343	6.2837	7.5838	7.6931	-2.2349		-1.9494
1	Traes_1AS_3FCCD2735	5.9856	7.112	8.1718	8.1574	-1.8477		-1.3244
1	Traes_1AS_3FDE06628	11.6552	11.3445	14.1865	12.8677	-2.1865		-1.7465
1	Traes_1AS_48275B0D9	8.985	9.5202	10.9139	9.5865	-2.2618		-2.2047
1	Traes_1AS_4AF9476D4	2.82	3.4436	4.5276	4.1613	-1.9179		-1.5466
1	Traes_1AS_520F23BD4	1.214	1.4154	2.3046	2.339	-1.0949		-1.0652
1	Traes_1AS_60738505C	6.6486	6.7672	9.0568	8.021	-2.207		-1.5482
1	Traes_1AS_693A87F03	1.68	2.8079	3.5267	4.1627	-1.723		-1.4302
1	Traes_1AS_6D38B2DA2	5.3248	7.0546	6.9837	7.2104	-1.7669		-1.1096
1	Traes_1AS_75839CC28	4.401	4.39	5.6587	8.5954	-1.6519		-1.591
1	Traes_1AS_7AD96C53A	5.6753	5.9029	9.7165	7.2901	-2.5939		-1.681
1	Traes_1AS_8137937E1	3.7243	5.4196	5.778	7.1473	-2.2975		-1.7757
1	Traes_1AS_82CA6D2F3	2.879	3.0145	4.5175	4.4748	-1.5655		-1.6525
1	Traes_1AS_94B6230FB1	1.1337	1.2913	2.8301	2.3204	-1.7145		-1.1163
1	Traes_1AS_9716F72B8	3.5522	3.3534	5.0711	4.0505	-1.7242		-1.1406
1	Traes_1AS_9B0D36106	8.1937	9.878	10.3393	10.3064	-3.1229		-2.6425
1	Traes_1AS_A3DCEEB591	2.2489	2.383	5.0006	4.016	-2.4902		-2.0195
1	Traes_1AS_B096F1CF4	1.9416	2.533	3.5816	3.695	-1.7237		-1.1528
1	Traes_1AS_BA6D9F02B	6.1971	8.119	8.8881	9.0344	-2.7055		-2.0229
1	Traes_1AS_BA86074B6	11.7764	9.5418	11.9732	9.4734	-3.0165		-2.3454
1	Traes_1AS_BC63C7840	7.2949	6.5261	9.0178	7.9491	-2.2679		-1.6248
1	Traes_1AS_BEFEF1613	3.9867	4.4751	4.6891	5.4735	-1.4016		-1.263
1	Traes_1AS_C261D2216	3.2289	3.5324	5.9416	5.9397	-1.7589		-1.4704
1	Traes_1AS_C9F6D11F9	3.9094	5.4782	5.3388	6.7131	-2.2967		-1.7306
1	Traes_1AS_CBD6D1EA5	3.1104	4.1614	4.83	5.8699	-2.2662		-1.7856
1	Traes_1AS_CFFF0EB8B	5.8989	5.4745	8.3151	7.0565	-2.91		-2.0376
1	Traes_1AS_D208E0905	3.9694	5.5566	5.2674	6.8579	-1.7687		-1.232
1	Traes_1AS_D25875432	3.529	5.5752	5.6739	5.7116	-1.6235		-1.2226
1	Traes_1AS_E790CFFA3	12.4757	9.4223	11.3829	9.9005	-2.7413		-2.8002
1	Traes_1AS_EA14D73CC	5.1789	7.2389	7.2255	6.306	-2.4486		-1.6319
1	Traes_1AS_EAC96C4AF	8.5607	9.3922	11.6032	10.7309	-2.6865		-2.8218
1	Traes_1AS_EADB6A2A0	1.3241	1.496	2.9788	2.8981	-1.399		-1.0199
1	Traes_1AS_ECE644985	3.5662	2.8345	5.7379	4.5679	-1.8655		-1.5591
1	Traes_1BL_001395045	3.6763	2.9099	5.7793	4.3814	-1.942		-1.2982
1	Traes_1BL_00B889423	2.1988	1.6846	4.233	2.6231	-2.2161		-1.077
1	Traes_1BL_081C896A0	5.1835	6.5161	8.4693	8.0264	-2.6797		-1.7244
1	Traes_1BL_17A04D624	6.2807	11.099	13.5714	13.8896	-3.7742		-3.0088
1	Traes_1BL_1AA872E89	4.6224	4.2856	6.0541	5.5257	-1.6637		-1.6068
1	Traes_1BL_1DFC68959	2.512	3.477	4.4256	4.8067	-1.9786		-1.3729
1	Traes_1BL_2135FE01E	3.7792	6.7123	6.327	7.8316	-2.6937		-2.6356
1	Traes_1BL_24EDD4855	2.0779	3.6825	3.231	7.2493	-1.6809		-2.5135
1	Traes_1BL_25C4501BF	2.0797	2.3221	3.2091	4.235	-1.235		-1.8584
1	Traes_1BL_27164634E	2.377	1.8862	3.7168	3.2426	-1.4459		-1.2902
1	Traes_1BL_2D80D3C65	1.6846	2.9341	3.3981	4.025	-1.9631		-1.5003
1	Traes_1BL_2E28AF78A	2.3041	2.0932	4.111	3.6794	-1.7974		-1.6159
1	Traes_1BL_34A2B91B8	10.0936	10.4378	11.5182	9.4045	-2.3927		-2.1324
1	Traes_1BL_350B2613F	3.1318	3.1234	4.9558	4.7503	-1.6937		-1.5656
1	Traes_1BL_3B560A3B9	6.844	7.4232	11.2539	8.887	-1.735		-1.3692
1	Traes_1BL_436B2D6FC	3.2369	1.5431	3.9005	2.6076	-1.3132		-1.2338
1	Traes_1BL_472CC21B6	3.6641	1.7253	5.6026	3.1254	-2.1232		-1.6825
1	Traes_1BL_4831B07DA	6.0097	9.8256	6.6372	9.5663	-2.8825		-3.1556
1	Traes_1BL_51774DCD7	4.5566	6.1951	7.8367	6.3105	-2.4078		-1.3086
1	Traes_1BL_57819993D	2.855	2.4797	4.7784	3.618	-1.4651		-1.2058
1	Traes_1BL_5E6CEFBC5	6.7327	7.5333	8.2931	8.1564	-1.3723		-1.2852
1	Traes_1BL_5E924707C	1.7399	1.9124	3.7529	3.423	-1.686		-1.0821
1	Traes_1BL_638FCBE65	2.4712	1.9132	4.5388	4.0781	-2.1986		-1.7275
1	Traes_1BL_65CB8FB81	1.5308	1.5741	2.8811	2.6068	-1.3491		-1.2085
1	Traes_1BL_6956EAF2D1	2.234	2.2004	3.2818	3.5232	-1.434		-1.3661
1	Traes_1BL_7811216CE	1.7654	1.8865	3.7595	3.2514	-2.0929		-1.3861
1	Traes_1BL_79D33BCB4	1.1451	5.2114	2.8104	7.3026	-1.9269		-2.1475
1	Traes_1BL_83AA7C022	6.2138	7.4492	5.97	7.4606	-2.7092		-1.8377
1	Traes_1BL_8AA305D41	3.8729	5.2023	5.8078	6.6788	-2.271		-1.713
1	Traes_1BL_8AF6A21DD	2.0527	1.5806	3.3101	4.3761	-1.8187		-2.663
1	Traes_1BL_8F4752D78	2.5433	2.7949	4.5787	4.8749	-2.0709		-2.1407
1	Traes_1BL_8F7625A75	4.53	5.7278	8.2617	6.7027	-1.7824		-1.4934
1	Traes_1BL_8FDA952D5	9.3399	9.6338	11.0142	9.4149	-1.7383		-1.273
1	Traes_1BL_921B59F2E	1.1254	1.159	2.8545	2.3882	-1.5892		-1.1364
1	Traes_1BL_92AA2A265	3.5629	3.7018	5.2114	6.3016	-1.5536		-1.3096
1	Traes_1BL_9772C6F45	4.0887	4.6373	6.4893	6.7685	-1.706		-1.2475
1	Traes_1BL_990903B46	3.4661	4.9233	5.1647	6.1279	-1.342		-1.4103
1	Traes_1BL_99288A521	1.3469	1.764	2.8777	3.1472	-1.3622		-1.283
1	Traes_1BL_9AFA4B870	3.92	5.3991	6.1464	6.8148	-2.1402		-1.9061
1	Traes_1BL_9CFA90539	2.5901	6.4917	5.0291	8.6045	-2.6539		-2.0167
1	Traes_1BL_9DA22ABF9	3.3587	4.0116	4.6725	5.2709	-2.299		-1.9061
1	Traes_1BL_A0980046F	13.3894	8.2275	9.1395	9.624	-2.2693		-1.877
1	Traes_1BL_A3BAAF327	3.0528	1.978	4.981	4.5222	-2.1572		-2.1779
1	Traes_1BL_A5CC574CF	4.1015	5.5368	6.211	7.1184	-1.9832		-1.9989
1	Traes_1BL_AD942A28B	5.3239	6.2151	6.837	8.2485	-2.3388		-1.8512
1	Traes_1BL_B0C337630	4.6213	6.3362	5.547	7.4128	-1.9107		-1.5633
1	Traes_1BL_B0FD45910	3.2049	3.4671	5.9446	5.8953	-1.4485		-1.6782
1	Traes_1BL_BF3813A4B	4.2002	4.9871	5.5051	6.0462	-1.8823		-1.408
1	Traes_1BL_C40D1B0CC	4.0821	6.4612	6.1456	6.3215	-2.3755		-1.3338
1	Traes_1BL_CA56BE0F8	1.8407	1.2928	3.6069	2.4956	-1.7302		-1.2468
1	Traes_1BL_CF019A219	3.5148	6.534	5.495	7.579	-2.1966		-1.6228
1	Traes_1BL_CFD471B75	4.6576	4.3012	6.5663	6.2548	-1.6558		-1.4678
1	Traes_1BL_D2FD17890	6.174	10.5024	8.0184	7.83	-1.8558		-1.1404
1	Traes_1BL_D70C02A2E	2.3741	7.0292	4.447	8.2898	-2.7436		-1.5134
1	Traes_1BL_DEDCA160A	1.6184	1.9608	3.3272	3.6248	-1.4679		-1.2197
1	Traes_1BL_E7DE12DB0	1.3464	2.1264	2.9418	4.1187	-1.4307		-1.798
1	Traes_1BL_E97E7A33D	5.6081	6.8155	9.0197	8.6332	-2.3252		-1.8423
1	Traes_1BL_EE1779900	6.1095	7.6663	8.8552	8.6336	-2.0525		-1.703
1	Traes_1BL_F8BB21BC2	4.6426	5.0893	6.6474	7.2901	-2.0737		-2.2442
1	Traes_1BL_FDCE71D9E	3.4684	3.2565	6.83	5.797	-1.7553		-2.4999
1	Traes_1BS_0A0B9412B	4.6277	6.2398	9.0351	6.5588	-1.726		-1.4277
1	Traes_1BS_0DF6B2DC7	3.9455	3.1769	5.189	4.3373	-1.5559		-1.1496
1	Traes_1BS_1172A6B03	9.0711	8.2127	10.1508	8.747	-2.3145		-2.3518
1	Traes_1BS_14D12FE1B	4.0021	3.7511	5.5045	5.6119	-1.9943		-1.7242
1	Traes_1BS_217BCBF47	1.6035	2.7431	3.5439	4.2101	-1.8316		-1.4353
1	Traes_1BS_23B7671F5	3.5452	5.7449	5.2865	7.3042	-1.7949		-1.3924
1	Traes_1BS_29549593B	3.8391	3.056	5.9383	4.8823	-1.8853		-1.5664
1	Traes_1BS_29617D1FC	3.6346	6.2903	5.6452	8.4818	-2.3919		-1.6725
1	Traes_1BS_3A4BE64C7	3.3859	2.9823	4.7314	3.9233	-1.8223		-1.4016
1	Traes_1BS_3E74E05A1	6.8365	8.3526	9.256	9.1175	-2.7815		-2.0943
1	Traes_1BS_4E11D205D	5.3372	5.7982	6.4806	7.8663	-1.9565		-1.8383
1	Traes_1BS_51D0630EC	1.0254	3.0997	2.5717	5.5253	-1.4618		-1.5327
1	Traes_1BS_63C28BEB9	2.8966	4.9416	5.4859	7.1589	-2.03		-1.4279
1	Traes_1BS_6681FE545	4.8776	5.4368	7.0991	6.7854	-2.7628		-1.6561
1	Traes_1BS_6A84E22E2	3.3241	5.0807	5.3227	6.1669	-2.5318		-1.6825
1	Traes_1BS_6FEB6D656	3.3699	5.3522	3.524	5.259	-1.2714		-1.2792
1	Traes_1BS_75EAA5C25	3.186	5.6193	6.3888	6.6841	-1.7557		-1.3312
1	Traes_1BS_799584A3B	5.5283	6.7751	6.8703	7.9005	-1.8562		-1.521
1	Traes_1BS_871E20CF0	6.7882	9.1064	8.8709	9.4029	-2.7273		-2.5533
1	Traes_1BS_8A19C460B	1.6557	1.9351	3.221	3.493	-1.4094		-1.1743
1	Traes_1BS_996FEA483	9.9625	12.2492	13.111	9.4577	-2.8114		-2.5945
1	Traes_1BS_A2CB3D19C	2.3267	2.0463	3.8112	3.0566	-1.7047		-1.3532
1	Traes_1BS_A2F5A3F39	8.7923	6.7969	12.1251	7.881	-3.3371		-2.5031
1	Traes_1BS_A6CD7F6E9	11.7336	13.3951	10.7044	10.8467	-2.7922		-2.4381
1	Traes_1BS_B84EA677D	4.4685	7.1368	6.3325	7.513	-1.4371		-1.0014
1	Traes_1BS_BD86C90A7	5.3286	7.0471	7.2354	8.2824	-1.5584		-1.4516
1	Traes_1BS_C012FD5DC	3.1411	4.1273	5.217	5.4176	-1.8235		-1.5889
1	Traes_1BS_C26CCE0E9	4.8224	6.8829	6.9152	7.985	-1.311		-1.2041
1	Traes_1BS_C8A500342	5.6005	6.8631	8.9585	9.0935	-1.7827		-1.1002
1	Traes_1BS_D5E16C471	4.7747	5.6879	6.6321	6.4571	-1.7984		-1.2238
1	Traes_1BS_EA2140D24	8.172	6.8485	8.5984	7.6874	-2.0805		-1.5036
1	Traes_1BS_ED0633BE0	4.1589	5.8526	5.407	7.0154	-2.226		-1.7145
1	Traes_1BS_EF7A8E992	4.4191	3.9098	5.5933	6.2433	-1.8304		-1.6759
1	Traes_1BS_EF9010591	6.0522	7.0938	7.6567	7.9982	-1.8259		-1.4112
1	Traes_1BS_FC459D4DD	10.0897	9.7037	12.2516	8.1776	-1.8274		-1.8795
1	Traes_1DL_0432EA671	3.1218	2.2168	4.8716	4.3339	-2.0107		-1.8222
1	Traes_1DL_048F54934	3.4169	8.4804	5.5488	7.9742	-2.2723		-1.74
1	Traes_1DL_05B4AB2E3	3.3229	3.3948	3.7129	4.5453	-1.9296		-1.3885
1	Traes_1DL_09806EAD5	2.4958	3.0227	3.9109	4.393	-2.3206		-2.6188
1	Traes_1DL_09CC1A3BF	2.0916	1.2944	3.4483	3.0636	-1.4395		-1.8149
1	Traes_1DL_0F3FF05EF	1.9893	5.7485	3.3244	8.5801	-1.6295		-1.8867
1	Traes_1DL_17A55220F	2.5198	3.3191	4.6962	4.8598	-2.1147		-1.4296
1	Traes_1DL_1B30FD877	7.0456	7.8279	7.7966	8.7992	-1.1646		-1.0788
1	Traes_1DL_2200EA8BC	7.4938	8.2223	8.4611	8.2411	-1.4985		-1.0755
1	Traes_1DL_2446C72D7	6.35	6.9039	8.2889	7.4771	-1.9147		-1.1518
1	Traes_1DL_29A1022CF	4.1688	3.5777	6.2144	5.1772	-1.753		-1.4851
1	Traes_1DL_2B87D1396	5.6839	6.3331	6.8325	8.4557	-2.0279		-2.087
1	Traes_1DL_2FFAC24CE	9.2232	9.2917	11.5176	9.0278	-1.5979		-1.1356
1	Traes_1DL_3619D1875	3.4183	3.604	5.3333	4.8806	-1.7626		-1.5318
1	Traes_1DL_391121B8B	2.541	2.1955	3.8558	3.4453	-1.4542		-1.3639
1	Traes_1DL_3D9434460	4.5114	7.0472	6.748	7.1346	-1.2618		-1.1917
1	Traes_1DL_3DC184911	1.7296	1.717	3.0674	4.1068	-1.9016		-2.4001
1	Traes_1DL_3E661502D	1.9143	1.9601	3.2748	3.4351	-1.4378		-1.3609
1	Traes_1DL_4B5FE030C	5.7808	6.2919	7.122	6.8574	-2.2206		-1.1891
1	Traes_1DL_53672660C	8.8191	8.8386	10.9188	8.3737	-2.3352		-1.3363
1	Traes_1DL_5D43765A1	2.0571	4.0803	3.4291	7.2589	-1.5673		-2.3149
1	Traes_1DL_5E9D2190E	2.3822	3.0799	3.8481	4.3878	-1.5565		-1.4183
1	Traes_1DL_6185DEC96	1.6705	2.1622	3.4175	3.7391	-2.3608		-2.1551
1	Traes_1DL_61C1C0947	7.255	6.6163	11.3665	10.4885	-3.7629		-3.3531
1	Traes_1DL_625438C451	2.1472	2.1136	3.8018	3.5435	-1.6743		-1.4388
1	Traes_1DL_645A2ECC0	3.8205	4.9017	6.1517	6.8778	-2.0812		-2.1066
1	Traes_1DL_65CF2DE2B	4.1521	5.2086	8.248	7.9587	-2.7491		-1.4235
1	Traes_1DL_677F8CFE4	4.7092	5.5075	5.9037	6.8186	-1.9303		-1.5568
1	Traes_1DL_6A8F0AD75	2.4456	2.1065	3.9771	3.4829	-1.5429		-1.2047
1	Traes_1DL_71BB2A0FC	4.912	5.3444	5.9399	5.9504	-1.6222		-1.5183
1	Traes_1DL_742F3F573	2.9933	5.0216	4.6421	5.9274	-1.6545		-1.4862
1	Traes_1DL_753998EB9	2.7637	6.9047	4.7741	9.3651	-2.4555		-2.1078
1	Traes_1DL_7589A1385	1.92	1.7089	3.7425	3.7214	-1.8971		-1.6093
1	Traes_1DL_7BCE5B151	9.2674	8.9328	10.7782	9.1158	-2.2318		-2.3957
1	Traes_1DL_7CC3C9C4C	6.6176	8.4034	8.2786	8.12	-1.9294		-1.2538
1	Traes_1DL_7DA75D562	3.2212	4.8543	5.2733	6.0617	-1.9762		-1.6259
1	Traes_1DL_80768AB26	5.9534	7.1878	7.8823	8.1838	-1.36		-1.1863
1	Traes_1DL_809CA70F3	2.9797	7.2197	5.1033	7.6612	-2.1822		-1.1618
1	Traes_1DL_8A9B1F5EC	2.0719	4.8038	3.318	5.6852	-1.5532		-1.2074
1	Traes_1DL_914C55274	3.8393	1.8055	5.6693	3.5599	-2.1675		-1.8947
1	Traes_1DL_94199742B	5.3208	5.7469	7.4792	6.4867	-1.8026		-1.7587
1	Traes_1DL_96374948E	5.5478	5.993	6.0364	5.9931	-1.7229		-1.4549
1	Traes_1DL_964EBCEA7	3.2006	5.9203	5.1843	7.184	-1.9894		-1.5108
1	Traes_1DL_9F998F9D7	3.3698	3.8809	5.1613	5.1142	-1.6017		-1.102
1	Traes_1DL_A1045C6C2	3.8666	4.8142	5.9898	6.4992	-1.5694		-1.1268
1	Traes_1DL_A86644EB4	2.5748	2.9184	4.4711	4.8832	-1.7136		-1.6444
1	Traes_1DL_B24BAF761	1.6507	2.1574	3.3295	3.7476	-1.5472		-1.4695
1	Traes_1DL_B3670D7E5	4.723	6.8764	6.9792	7.3348	-2.0821		-1.8882
1	Traes_1DL_B9623C6E3	1.3906	3.5224	3.7933	4.2197	-1.7664		-1.674
1	Traes_1DL_BD5E225AC	6.6614	11.3112	13.9907	10.992	-3.7991		-3.0709
1	Traes_1DL_C91A5BF61	2.3687	2.4595	3.7595	3.6269	-1.5921		-1.1891
1	Traes_1DL_CA35D9D5B	1.5656	5.3813	3.8227	7.6859	-2.21		-1.7221
1	Traes_1DL_D5512C9E1	5.4197	6.812	7.1624	7.6933	-2.0349		-1.5109
1	Traes_1DL_DD6CFF0F3	7.2706	6.7301	9.2839	8.263	-1.6593		-1.0209
1	Traes_1DL_E8307A954	1.2113	1.7237	2.9298	3.1804	-1.4161		-1.0006
1	Traes_1DL_E93518D42	1.8102	2.5672	3.1916	3.8014	-1.2912		-1.2918
1	Traes_1DL_ED171DA70	1.3151	1.3052	3.6861	3.0654	-1.8405		-1.4592
1	Traes_1DL_EF1EA2DDB	6.2075	6.4899	7.8104	8.0816	-2.0435		-1.6562
1	Traes_1DL_F3EE0158D	4.574	4.6725	6.7848	6.3447	-1.8519		-1.2705
1	Traes_1DL_F77EFD073	2.6727	2.7095	3.5533	3.6483	-1.3876		-1.2261
1	Traes_1DL_F81358B83	1.9006	4.6785	3.1909	5.8264	-1.4562		-1.0858
1	Traes_1DL_FB90601E7	4.0047	4.8076	6.5551	6.3532	-2.0175		-1.0539
1	Traes_1DL_FC0973C52	3.6974	4.3526	5.6664	6.9772	-1.7444		-1.3812
1	Traes_1DS_04AA4CE24	3.9393	6.0726	5.5164	7.0409	-2.1272		-1.7869
1	Traes_1DS_0898FA765	2.0012	1.714	3.5114	3.3901	-1.3782		-1.244
1	Traes_1DS_0968BAC9A	7.8656	7.1568	8.1379	7.9971	-2.3196		-1.8564
1	Traes_1DS_103FB69FD	11.1695	9.6418	10.8567	9.9049	-3.0514		-2.7587
1	Traes_1DS_1A966E69F	2.6504	3.2373	4.0452	4.6185	-2.1474		-1.8177
1	Traes_1DS_2E0DB0D9A	4.1536	5.1561	6.1734	6.4768	-1.8926		-1.7435
1	Traes_1DS_30B45639C	4.6447	5.6655	6.3542	7.7601	-1.9126		-1.373
1	Traes_1DS_34596D06E	2.9006	3.6291	4.5053	5.8845	-2.3253		-2.347
1	Traes_1DS_351B92030	1.0861	1.1765	2.3742	2.3875	-1.0878		-1.0244
1	Traes_1DS_36EFBD2EE	9.6338	9.3485	10.9484	10.048	-2.3074		-2.2473
1	Traes_1DS_3EDF0DB87	4.9851	9.6483	6.3362	8.6255	-2.3029		-1.217
1	Traes_1DS_43DAC7A7F	3.3208	4.4026	4.9723	6.027	-1.4511		-1.1924
1	Traes_1DS_5C2793C92	1.8573	3.5122	3.4149	4.8538	-1.6664		-1.4866
1	Traes_1DS_6C6FBF322	5.7931	8.6347	7.8758	8.5284	-2.2379		-1.551
1	Traes_1DS_72C1066AD	6.4898	6.8358	7.5976	7.2931	-2.1832		-1.4421
1	Traes_1DS_7419AA320	5.2691	5.2833	9.1401	7.1287	-2.5726		-1.7532
1	Traes_1DS_79B6C3D87	6.0744	10.1347	8.0558	9.4247	-1.8202		-1.1058
1	Traes_1DS_98E4B5472	4.2064	5.6644	8.1389	6.6347	-2.4541		-1.5893
1	Traes_1DS_A21FCBA3D	5.444	7.1889	7.0422	8.1346	-1.1563		-1.2298
1	Traes_1DS_A22F0D613	1.2087	1.2918	2.3239	2.3587	-1.1756		-1.2247
1	Traes_1DS_A373E79EA	6.1156	7.2551	8.5054	8.3607	-1.794		-1.2307
1	Traes_1DS_B73C8DE93	3.914	4.4183	4.4902	5.0732	-1.2196		-1.0799
1	Traes_1DS_BD097C5E1	6.7313	8.3545	9.2353	9.1049	-2.7236		-2.0724
1	Traes_1DS_C2A714DAA	13.152	9.9454	13.1698	10.0971	-2.8357		-2.5035
1	Traes_1DS_C6BE97C0E	2.7704	4.226	5.066	5.2718	-1.9795		-1.0769
1	Traes_1DS_CFB835F0E	2.1856	2.1873	4.2475	3.291	-1.8235		-1.4744
1	Traes_1DS_CFBBFD13B	8.7097	9.5954	10.4974	9.3218	-2.5155		-2.2212
1	Traes_1DS_D1434EA1A	6.6741	9.5551	8.8737	10.325	-2.7548		-2.7011
1	Traes_1DS_D46D6CB4B	10.1058	5.6093	9.1764	6.4749	-1.9041		-1.491
1	Traes_1DS_D8B54340D	2.067	10.3087	3.9759	7.0278	-1.7943		-2.0772
1	Traes_1DS_E56599925	1.7505	1.5148	4.6268	3.8804	-2.5567		-1.9731
1	Traes_1DS_F14FF0AC4	5.5149	8.3517	7.7432	9.5426	-1.3628		-1.2022
1	Traes_1DS_F3267AE6C	3.6124	5.574	5.8157	7.5655	-1.7968		-1.5042
1	Traes_1DS_F69AA50CA	3.9224	5.109	5.632	6.3639	-1.6304		-1.4447
1	Traes_1DS_FAC6E59F8	5.2117	7.7104	10.0425	8.9349	-2.4782		-1.4429
1	Traes_1DS_FEFAE4EB7	8.7141	6.2008	11.7211	7.1466	-3.4094		-2.4824
1	Traes_2AL_01EEA15FC	1.5829	6.7348	3.9425	8.0513	-2.3298		-1.5646
1	Traes_2AL_0419377A7	9.1366	10.1972	10.1513	9.8382	-2.4672		-2.3801
1	Traes_2AL_0AD4C2794	3.7323	5.8348	3.8406	5.5092	-1.3338		-1.5016
1	Traes_2AL_0B362922B	5.5031	6.1737	7.0552	8.278	-1.7075		-1.9252
1	Traes_2AL_0BCDE2DDA1	7.9976	8.8477	10.3923	9.2936	-2.4627		-2.3094
1	Traes_2AL_0DDC60D6E	4.2777	5.293	5.6668	6.7945	-1.2335		-1.2397
1	Traes_2AL_156A85F7D	2.3732	3.36	4.0176	4.4616	-1.556		-1.0658
1	Traes_2AL_1570C07DE	9.0756	13.2583	10.6841	10.2083	-2.8394		-2.6724
1	Traes_2AL_15A7BB684	1.4094	1.286	3.4604	2.5555	-2.3824		-1.4933
1	Traes_2AL_176C953B9	10.0029	8.4752	12.6305	8.5322	-2.2937		-1.9015
1	Traes_2AL_1B97CF2E5	3.9154	5.9203	4.7709	7.8791	-1.3452		-1.3464
1	Traes_2AL_1CD7A8BB8	2.7158	3.3441	3.8384	4.596	-1.2846		-1.2382
1	Traes_2AL_1CEB907D5	4.4903	11.6608	8.9896	9.5672	-3.1494		-2.8701
1	Traes_2AL_1D7AAA2E2	9.22	13.3032	12.4008	9.8662	-2.8261		-2.5306
1	Traes_2AL_21065D298	5.8356	6.6686	7.8637	8.2778	-2.4275		-2.3069
1	Traes_2AL_214E52293	7.095	9.3997	9.9307	9.036	-2.4049		-1.3848
1	Traes_2AL_24740AC23	9.0811	9.4971	10.2231	8.9142	-2.1126		-1.9907
1	Traes_2AL_25944DD47	5.9262	6.383	7.4425	6.9403	-2.1176		-1.4921
1	Traes_2AL_268718845	3.4932	4.6556	5.7398	6.3361	-2.6001		-2.731
1	Traes_2AL_271068570	4.5062	6.8122	6.5523	8.0564	-2.1979		-1.8307
1	Traes_2AL_2763280FC	4.084	5.978	4.9296	7.2621	-1.0481		-1.2303
1	Traes_2AL_2EFFD7933	7.0517	10.2026	8.3936	9.7402	-1.9383		-1.6442
1	Traes_2AL_37E69D40E	2.7252	11.4256	5.5482	8.4925	-2.1384		-2.4637
1	Traes_2AL_3943A6FA5	4.3378	6.9835	6.6361	8.2308	-1.9684		-1.7489
1	Traes_2AL_39DB0C686	1.9081	1.874	3.3918	3.3856	-1.5513		-1.297
1	Traes_2AL_434E9F101	3.5102	3.8717	5.1687	5.1152	-1.9559		-1.2729
1	Traes_2AL_47E471DB6	7.7932	9.643	10.4881	9.2279	-2.4125		-1.7143
1	Traes_2AL_50688E13F	2.1507	3.1207	3.3811	5.7831	-1.3229		-1.7189
1	Traes_2AL_50DD61AB0	2.7079	6.2428	5.2991	6.0883	-2.1073		-1.2353
1	Traes_2AL_5145D9E22	8.0748	10.2152	10.0114	9.4643	-2.5928		-2.5692
1	Traes_2AL_5248D9125	4.5131	6.1625	5.7339	6.0513	-2.0315		-1.5174
1	Traes_2AL_56CF420BA	5.6653	8.7245	9.3447	10.9831	-2.3348		-2.4914
1	Traes_2AL_56F4960EB	1.9033	2.8103	3.8102	4.4603	-1.9193		-1.2804
1	Traes_2AL_5820832EF	2.2791	5.3873	3.9743	6.4789	-1.7454		-1.7808
1	Traes_2AL_58A4A8EC7	5.9326	8.2736	7.7172	8.6162	-2.4292		-2.3845
1	Traes_2AL_5B9A46790	3.6713	3.647	4.8601	4.5162	-1.8443		-1.1708
1	Traes_2AL_5C892C221	3.2693	3.9384	7.304	7.3103	-3.0153		-2.304
1	Traes_2AL_5D553BA8A	3.2086	5.8963	5.2667	6.9063	-1.9462		-1.1121
1	Traes_2AL_5EFEADFB6	4.9637	4.8096	6.7793	6.3316	-1.7847		-1.8842
1	Traes_2AL_62F9801AE	2.0157	2.9487	4.3311	4.9597	-2.1401		-1.5072
1	Traes_2AL_63B2E5BC2	4.9164	7.1272	7.2098	8.5652	-2.4612		-1.4955
1	Traes_2AL_680C4B565	4.5057	5.4385	6.1559	5.6309	-1.7573		-1.2427
1	Traes_2AL_6A34123EE	5.0478	7.1826	6.0135	7.6894	-2.1923		-1.5195
1	Traes_2AL_6B6086A7C	2.0963	6.1406	3.2371	5.8344	-1.9304		-1.4288
1	Traes_2AL_6CBE19B87	7.6873	8.7055	10.0014	8.9107	-2.5596		-1.521
1	Traes_2AL_6DD37E6BE	7.1843	7.9418	7.9946	8.3589	-1.4546		-1.256
1	Traes_2AL_6DD8C60DB	7.8953	9.0536	9.9904	9.205	-2.3352		-2.0122
1	Traes_2AL_6DFCCE00A	4.0322	4.4935	5.2973	5.6854	-1.4817		-1.3304
1	Traes_2AL_6FF2654B3	1.6917	3.5519	3.2493	5.2059	-2.0019		-1.3442
1	Traes_2AL_71528F4FA	2.8573	4.6841	5.6705	7.3068	-2.45		-1.2626
1	Traes_2AL_729CB1040	1.0744	4.0419	2.5065	5.0239	-1.2719		-1.0127
1	Traes_2AL_78EFCE67B	2.498	6.3364	4.704	9.3094	-3.0224		-3.1897
1	Traes_2AL_796D6C2DE	9.447	9.8258	10.3811	9.549	-2.5209		-2.4477
1	Traes_2AL_7B0F93F84	3.2687	3.3399	4.9799	5.1984	-2.0254		-1.7747
1	Traes_2AL_7CEF57402	3.7877	6.1321	7.3985	7.6703	-2.9812		-1.9171
1	Traes_2AL_7DACC0EBE	4.4027	5.535	6.1988	7.7637	-2.0668		-1.9806
1	Traes_2AL_81C13DF27	6.3334	6.5213	8.0209	8.1212	-2.1649		-2.4225
1	Traes_2AL_82A3E86D7	1.7839	1.8748	3.5032	3.4782	-1.5961		-1.5014
1	Traes_2AL_8394449B2	7.9184	8.3494	8.6985	8.9216	-1.7699		-1.2178
1	Traes_2AL_8A5AB0B4E	4.2362	5.4178	6.0163	6.6443	-1.81		-1.5104
1	Traes_2AL_8B764E9DD	1.8254	3.0794	3.5744	4.0231	-2.0481		-1.5526
1	Traes_2AL_8DF1244C4	2.7741	5.6753	5.9786	7.793	-3.2554		-2.3363
1	Traes_2AL_8F9EC3F42	6.3562	9.0184	7.5131	9.03	-2.6128		-2.9351
1	Traes_2AL_910204334	7.6717	8.0404	8.1426	9.4498	-1.941		-1.479
1	Traes_2AL_937904C9A	2.3572	1.6867	3.9643	2.9463	-1.5236		-1.2195
1	Traes_2AL_94F229D13	7.5657	9.7725	10.7301	9.1369	-2.9976		-2.338
1	Traes_2AL_97C8E5772	3.0649	6.2175	6.0128	8.3187	-3.2927		-2.46
1	Traes_2AL_97FC5264A	7.3531	7.6929	9.3408	7.2494	-1.6327		-1.0202
1	Traes_2AL_993ED6D63	4.8984	5.1941	6.5722	6.979	-1.8477		-1.3503
1	Traes_2AL_993ED6D631	5.3449	5.6406	7.2825	7.268	-1.8651		-1.4652
1	Traes_2AL_9B15EE9C8	9.4319	9.1789	10.9197	10.2202	-2.7245		-2.2603
1	Traes_2AL_9B8C2A84D	5.2304	8.2152	7.0192	8.285	-1.7206		-1.3815
1	Traes_2AL_9EC3226F7	3.8433	5.0839	5.3895	7.0102	-1.2301		-1.2331
1	Traes_2AL_9F4901A76	2.0296	3.7065	3.9213	5.3173	-1.9514		-2.0572
1	Traes_2AL_9F4B853E5	2.5169	2.8431	4.2083	4.1967	-2.4689		-1.7374
1	Traes_2AL_A178D0936	7.0176	11.9096	8.6507	9.7004	-2.283		-2.1762
1	Traes_2AL_A377FF6FE	4.8743	5.3515	6.6253	6.8715	-2.3114		-1.4449
1	Traes_2AL_A8690B42F	5.9644	5.1959	7.3822	8.6817	-2.0702		-1.7842
1	Traes_2AL_AD6923458	3.7973	3.4171	5.2467	5.0798	-1.4208		-1.1103
1	Traes_2AL_B54327BE8	2.4744	4.8675	4.3821	4.9429	-1.4735		-1.5291
1	Traes_2AL_B6ADD4248	7.2077	9.3362	12.2177	7.991	-1.4954		-1.7602
1	Traes_2AL_BDB901A49	2.7972	3.7458	3.9913	5.5805	-1.6416		-1.2931
1	Traes_2AL_C064C5891	9.4407	9.2615	10.4561	8.3778	-2.6855		-1.3944
1	Traes_2AL_C115DD2A4	2.5676	1.014	3.7995	4.1851	-2.0252		-2.8983
1	Traes_2AL_C1351E012	3.1802	3.0942	5.8324	5.3754	-1.988		-1.6684
1	Traes_2AL_C32E14F72	2.284	3.3157	4.4526	4.4174	-2.7435		-1.9687
1	Traes_2AL_C5A1063C9	7.3804	11.7089	9.0917	10.1578	-2.36		-1.8303
1	Traes_2AL_CA75501A81	1.0202	4.4186	2.8407	5.1517	-1.9035		-1.0339
1	Traes_2AL_CB2A4BF3E	2.8329	2.88	4.0245	4.6366	-1.5272		-1.6901
1	Traes_2AL_CC403D182	1.4075	1.5567	2.5134	2.9598	-1.0223		-1.3327
1	Traes_2AL_D66EA2EB5	1.8812	5.0398	3.1184	6.6782	-1.144		-1.1003
1	Traes_2AL_D822BED19	2.7709	6.1262	5.0981	9.4771	-2.9788		-3.5996
1	Traes_2AL_D85FC3BBB	3.2324	4.8775	4.6234	6.059	-1.8177		-1.0768
1	Traes_2AL_D917E21F6	3.7404	1.0804	6.6791	2.7549	-3.1522		-1.7733
1	Traes_2AL_DC3904667	2.8818	4.377	5.2295	5.4289	-2.0979		-1.0545
1	Traes_2AL_DFB829624	7.7158	8.9124	9.7569	9.0352	-2.0606		-1.4965
1	Traes_2AL_E28BDB57F	3.7455	6.1968	6.5236	7.2971	-2.9339		-1.4836
1	Traes_2AL_E2F8D46CE	3.099	3.6614	4.5448	4.5001	-1.85		-1.2447
1	Traes_2AL_E59A6FCA8	4.6288	4.821	6.5	5.867	-1.7909		-1.3686
1	Traes_2AL_E5B3B79F7	7.4025	8.451	10.3233	10.5086	-2.5664		-2.2873
1	Traes_2AL_EA50702BB1	8.4066	8.3873	10.1741	9.2356	-2.6759		-2.3742
1	Traes_2AL_EC4025B2A	6.1901	7.4315	6.621	8.9811	-2.0879		-2.8266
1	Traes_2AL_F1B7B5E4A	1.1481	1.6879	2.0483	3.3502	-1.106		-1.4613
1	Traes_2AL_F2D47BDC8	3.7485	5.0973	4.476	6.4881	-1.8188		-1.6333
1	Traes_2AL_F81E950E1	1.497	1.2389	3.0698	3.0235	-1.4719		-1.0849
1	Traes_2AL_F9C42C03F	5.5717	6.9049	8.3127	7.6555	-2.4677		-1.8352
1	Traes_2AL_FC6DD1383	8.6952	9.191	10.929	9.5355	-1.8802		-1.8066
1	Traes_2AL_FD7F114D8	2.9716	3.4134	4.3672	4.4349	-1.7818		-1.427
1	Traes_2AL_FE8343438	2.1988	1.4022	4.02	3.7787	-1.9648		-2.4233
1	Traes_2AS_149742ED4	7.2096	10.7222	8.7928	7.7769	-2.2249		-2.0508
1	Traes_2AS_185E82ED5	5.2574	7.7192	7.0221	7.9875	-2.2534		-1.7301
1	Traes_2AS_1E76C16FF	4.0805	4.0422	5.3313	5.734	-1.385		-1.5517
1	Traes_2AS_20AD90CA61	2.4273	4.8286	3.6058	5.9298	-1.6838		-2.1675
1	Traes_2AS_2700EDA53	1.1377	1.2412	2.7432	2.6755	-1.4147		-1.0879
1	Traes_2AS_3478D9D66	3.6643	4.0428	6.1705	6.2483	-1.6769		-1.3709
1	Traes_2AS_3D0A18D67	2.458	3.0448	3.8475	4.16	-1.3021		-1.2059
1	Traes_2AS_3F13B523F	6.1824	6.8743	8.5917	9.7534	-2.9723		-2.6952
1	Traes_2AS_4133C82FB	1.7346	1.0032	2.899	2.2791	-1.5271		-1.1333
1	Traes_2AS_4195EE5F5	4.6562	6.786	5.9278	8.1923	-2.0642		-2.0116
1	Traes_2AS_49C5C9B63	4.1866	3.8953	6.7414	6.2927	-2.4092		-1.3409
1	Traes_2AS_503655836	9.6276	8.5461	9.8813	9.0874	-2.4828		-2.4004
1	Traes_2AS_5A3373A3D	9.2564	9.0003	11.7952	9.804	-2.3082		-1.8693
1	Traes_2AS_620B821281	2.9399	2.3084	4.2426	4.4105	-1.6866		-1.7997
1	Traes_2AS_649416544	6.4114	4.8332	6.6443	8.5692	-1.8659		-1.6556
1	Traes_2AS_656ABE561	6.0443	8.9221	9.4316	9.759	-2.5378		-2.4261
1	Traes_2AS_6696D43C0	6.5003	5.8232	8.5702	6.6058	-2.1376		-1.3434
1	Traes_2AS_6DA49285E	2.7961	2.7756	4.004	4.5499	-1.2548		-1.395
1	Traes_2AS_71B82606A	1.9893	2.4107	4.0515	3.5866	-1.8607		-1.2126
1	Traes_2AS_761D21DFA	4.2749	5.7827	6.2082	7.0027	-2		-1.4829
1	Traes_2AS_7891C2D35	2.0486	4.0944	3.3674	7.8027	-1.5012		-2.276
1	Traes_2AS_7A69AF0D3	1.3347	1.7623	2.7498	3.1287	-1.2136		-1.3686
1	Traes_2AS_7BD3963BD	2.659	2.7401	4.2079	4.5026	-1.8572		-1.4835
1	Traes_2AS_7E8112FD2	7.8625	8.7552	11.4369	8.6643	-2.1312		-1.1485
1	Traes_2AS_802012621	4.6135	5.0903	9.1113	7.2517	-2.5434		-1.8993
1	Traes_2AS_82EDB384F	6.7956	8.8742	7.7171	8.7211	-2.086		-1.6899
1	Traes_2AS_87B1A8FC4	2.7928	3.0241	5.409	4.3862	-1.9044		-1.5697
1	Traes_2AS_91AF72EAE	8.3254	10.8329	10.7964	8.9519	-2.1416		-1.5337
1	Traes_2AS_9711A3BEE	5.3815	7.3021	6.3247	9.1409	-1.4572		-1.3231
1	Traes_2AS_97D77B696	2.2497	5.6389	4.7255	7.5004	-2.4509		-1.7272
1	Traes_2AS_9ACCB9C97	5.1121	6.7895	6.253	7.6384	-1.1104		-1.1173
1	Traes_2AS_9C459F3AA	1.0985	3.3286	2.8376	3.7289	-1.4738		-1.3656
1	Traes_2AS_A98443C3A	1.5694	2.2908	2.8429	3.4585	-1.271		-1.3936
1	Traes_2AS_A9B96E2B9	5.4842	6.2045	8.2691	6.4611	-2.4282		-1.3974
1	Traes_2AS_AFC450E36	6.5259	8.0968	8.7113	8.863	-1.9569		-1.93
1	Traes_2AS_B80F4C879	8.3438	6.6986	7.8804	7.2171	-1.5093		-1.9582
1	Traes_2AS_BF1414EBE	3.8965	5.7772	5.5881	6.2637	-1.4331		-1.2496
1	Traes_2AS_C7BA7EA18	5.3395	4.6943	6.7789	6.9597	-2.0077		-2.0722
1	Traes_2AS_CA08B5437	7.358	10.0728	8.442	9.9681	-2.248		-2.283
1	Traes_2AS_CB4425F61	1.8625	1.2138	3.6199	2.5189	-1.6164		-1.2011
1	Traes_2AS_CC78B66BD1	4.2383	4.5873	5.6902	6.0344	-1.6412		-1.3567
1	Traes_2AS_CD170CE8C	1.9465	4.7533	4.3637	6.9142	-2.2998		-2.3928
1	Traes_2AS_CE01C9B35	11.929	7.6039	14.6651	9.7929	-2.3926		-1.4256
1	Traes_2AS_CE5E5F0A1	5.2132	7.1117	6.4289	7.9838	-1.7405		-1.4434
1	Traes_2AS_D021605A2	1.7599	3.1337	4.0597	4.1674	-2.0559		-1.5157
1	Traes_2AS_D0C21ADB5	7.0438	7.7952	10.0248	8.4179	-2.0449		-1.2628
1	Traes_2AS_D35789679	6.5411	9.0232	9.0514	9.0773	-1.9117		-1.2956
1	Traes_2AS_D59382933	1.7013	3.0006	4.2232	4.8252	-2.0762		-1.7377
1	Traes_2AS_D616C76B3	8.8523	9.482	8.8534	10.1465	-2.8421		-2.2253
1	Traes_2AS_E00C814CB	7.5286	9.8551	9.8993	8.0854	-2.0199		-1.6268
1	Traes_2AS_E27D25DA3	2.3535	2.4288	4.4086	5.7252	-2.1954		-1.7421
1	Traes_2AS_E32866864	2.3841	2.5688	3.7938	3.8569	-1.4175		-1.1321
1	Traes_2AS_E92C7ABDF	8.1928	10.7806	10.7447	9.2291	-1.8772		-1.765
1	Traes_2AS_E9A1F35CB	1.5129	1.4708	3.205	2.7349	-1.6571		-1.5019
1	Traes_2AS_EA18A1901	2.4861	6.0941	4.6282	7.89	-2.2113		-1.7032
1	Traes_2AS_EA2D1D1D5	5.46	11.0573	6.8742	6.5215	-2.6849		-2.0344
1	Traes_2AS_EA5AED257	1.0557	3.021	2.3762	4.3691	-1.7269		-1.1524
1	Traes_2AS_EC0A70BB3	3.1595	10.269	5.3731	7.8451	-2.2895		-3.2682
1	Traes_2AS_F18C084C7	2.4439	8.5689	4.0003	9.2383	-1.5285		-2.2598
1	Traes_2AS_F3FA5442E	3.9593	6.4747	7.3778	7.215	-3.0182		-2.1976
1	Traes_2AS_F46B5FF2A	2.302	9.665	2.882	6.1145	-2.447		-1.8208
1	Traes_2AS_F56764D58	7.4034	8.6895	8.6427	8.9357	-2.0877		-2.1981
1	Traes_2AS_F5D9E6F7B	2.8036	2.1854	5.1374	3.9948	-2.0078		-1.3675
1	Traes_2AS_FD2AF02B2	5.1331	4.6874	6.4146	5.6812	-1.9069		-1.0755
1	Traes_2AS_FE3FAFAE1	5.9304	5.9735	6.9565	7.5035	-1.4823		-1.0474
1	Traes_2AS_FE61E91CF	11.1295	10.0311	10.2066	9.0669	-1.9063		-2.5783
1	Traes_2BL_00FB84B16	2.8951	2.118	4.5458	4.0309	-2.2588		-1.5814
1	Traes_2BL_023BD7732	8.8717	10.123	10.9953	9.2632	-2.7732		-2.428
1	Traes_2BL_049F0C060	11.1598	9.8234	14.0858	8.8472	-2.5835		-1.2652
1	Traes_2BL_0501BC320	3.3596	3.4105	4.861	4.3781	-1.9713		-1.4555
1	Traes_2BL_0783B8D8C	5.4477	6.3773	7.0013	7.5419	-2.3936		-1.5497
1	Traes_2BL_07D76C6C7	3.1909	6.9002	4.6011	8.4669	-1.3625		-2.0766
1	Traes_2BL_0D44F4C96	1.8086	3.149	4.1273	5.6436	-2.1602		-2.137
1	Traes_2BL_0D4EA8B58	2.5316	2.6875	3.5432	3.742	-1.183		-1.1389
1	Traes_2BL_0E331E237	5.2875	6.7227	7.6688	8.8861	-2.3505		-1.7599
1	Traes_2BL_173580E45	4.8344	7.3294	7.1896	8.3943	-2.4503		-1.4797
1	Traes_2BL_1B580814E	4.0914	8.7427	4.7242	9.2714	-1.1553		-1.2049
1	Traes_2BL_1C6F53F3D	3.3815	3.7879	4.7734	4.9837	-1.8668		-1.4654
1	Traes_2BL_1C7224C7A	11.0208	8.7495	14.21	9.4864	-2.8443		-2.5555
1	Traes_2BL_1DEAE0F5F	9.3162	7.8137	9.5845	7.5757	-1.5073		-1.1827
1	Traes_2BL_227555978	4.6597	6.7821	7.1608	6.7944	-1.672		-1.4693
1	Traes_2BL_23048BD4C	3.0449	4.1415	4.7997	4.1428	-2.0827		-1.066
1	Traes_2BL_23E329BDD	5.2843	8.7186	10.1237	9.9777	-2.1674		-2.4881
1	Traes_2BL_253BA6454	2.5037	2.6553	4.0419	3.6956	-1.7865		-1.5407
1	Traes_2BL_29F5B2711	4.7293	4.8098	6.6522	6.5811	-1.8617		-1.5308
1	Traes_2BL_2C4D11A01	6.3769	7.7333	6.8494	9.5042	-2.2919		-2.0156
1	Traes_2BL_2C7720367	2.4951	2.0801	4.9297	4.3302	-2.1436		-1.7741
1	Traes_2BL_2E1918E7F	1.6507	2.461	3.3233	3.5494	-1.6475		-1.3914
1	Traes_2BL_33E3AA808	5.5825	5.1308	6.9808	6.5363	-2.363		-2.1177
1	Traes_2BL_3625D3D5D	5.3944	7.8068	9.2321	9.9543	-2.4832		-2.8787
1	Traes_2BL_36A55C665	3.1178	9.7771	6.1426	5.974	-2.6904		-1.9005
1	Traes_2BL_375C8F452	3.5062	3.6616	4.929	4.8785	-1.878		-1.3685
1	Traes_2BL_38F4078EC	5.1527	5.6963	6.4951	6.4098	-1.4953		-1.0574
1	Traes_2BL_3C24458BC	2.5777	3.7068	4.4415	4.3188	-1.9544		-1.3734
1	Traes_2BL_3CF16AEE8	4.9305	6.2533	6.1806	7.8817	-1.9906		-2.0727
1	Traes_2BL_3D459A937	10.9829	8.843	11.2157	8.8289	-2.3851		-1.2364
1	Traes_2BL_3EB1B6A74	2.3211	2.8153	3.9419	3.8302	-2.1346		-1.4368
1	Traes_2BL_3F2E8556E	4.2496	4.9945	6.1415	6.0276	-2.0962		-1.8454
1	Traes_2BL_3F498BBF2	1.0439	2.1513	2.5349	3.6517	-1.1341		-1.3992
1	Traes_2BL_41AD532FF	9.5543	8.7174	11.3692	9.3806	-2.467		-2.3318
1	Traes_2BL_424BDA37F	8.757	8.7554	10.6088	9.8793	-2.3762		-2.1099
1	Traes_2BL_428F2BF75	3.4545	4.7026	4.8841	5.5513	-2.4255		-1.4998
1	Traes_2BL_459E09695	3.3073	4.8906	5.2768	6.0171	-1.3367		-1.8863
1	Traes_2BL_4704A50AE	2.3036	3.25	4.4747	5.3254	-2.2848		-1.5882
1	Traes_2BL_519556D5C	1.6697	6.7879	4.1663	8.2843	-2.3666		-1.4635
1	Traes_2BL_525F94D2C	2.1515	1.547	3.7385	2.7039	-1.4796		-1.1331
1	Traes_2BL_54B669289	2.7978	5.6034	4.2341	6.5707	-1.8484		-1.8015
1	Traes_2BL_55D540224	2.5611	3.5095	3.8496	5.1475	-1.8597		-1.3404
1	Traes_2BL_56779CC56	3.5587	4.973	6.0734	7.4477	-2.8551		-1.6926
1	Traes_2BL_595AE83E0	3.7974	5.7554	4.5166	6.9654	-1.9895		-1.1887
1	Traes_2BL_5A9ACF691	4.4622	5.9329	6.399	7.3929	-1.5906		-1.4472
1	Traes_2BL_5CE2B0A2D	5.7714	7.5134	8.5842	8.7795	-2.0815		-1.3807
1	Traes_2BL_63A2734AC	4.6015	4.6271	5.9489	5.4307	-1.7932		-1.4027
1	Traes_2BL_63CB9A0E1	4.0481	6.2645	6.2265	7.8947	-1.7281		-1.8144
1	Traes_2BL_63F32C070	5.5194	6.1873	6.8157	6.8305	-2.0101		-1.4448
1	Traes_2BL_656446E4B	2.1343	2.9983	4.354	4.9908	-2.1812		-1.4141
1	Traes_2BL_68C539313	11.08	8.6524	10.1406	9.9178	-2.881		-2.8417
1	Traes_2BL_6DEF34056	10.2054	8.9426	10.8253	9.7443	-2.2576		-2.2711
1	Traes_2BL_74D55CFCD	2.2484	2.9761	4.6506	5.2135	-2.5851		-1.9372
1	Traes_2BL_781BA1506	3.9622	4.9608	7.1018	7.1275	-1.6943		-1.001
1	Traes_2BL_88BBF0441	4.9071	5.4462	6.2241	7.0526	-1.9565		-2.4639
1	Traes_2BL_89749BD6C	1.1843	1.1913	2.781	2.3413	-1.6003		-1.1884
1	Traes_2BL_8CB65EA1B	3.5276	3.2101	4.7892	4.2149	-1.3733		-1.0593
1	Traes_2BL_8EB68247D	6.3	10.6151	12.1676	9.3642	-2.3315		-2.1467
1	Traes_2BL_8F1E5D5D9	7.4111	8.3019	8.8036	8.4415	-2.4317		-2.1965
1	Traes_2BL_9AD1852E1	1.6564	1.6147	3.1571	3.0894	-1.4647		-1.2594
1	Traes_2BL_9CDEB96B1	4.7236	3.8029	6.0103	4.568	-1.9389		-1.0196
1	Traes_2BL_A3EEF39A3	6.6762	9.3306	11.2276	9.3655	-2.2004		-2.4024
1	Traes_2BL_A9035A2A8	4.7999	8.1569	7.1802	7.6118	-1.7026		-1.6741
1	Traes_2BL_A96139EAF	3.3948	3.4351	6.0738	6.03	-2.4606		-2.5436
1	Traes_2BL_AB5515C33	2.2378	3.6741	4.6184	6.0966	-2.1264		-2.1819
1	Traes_2BL_ADA4918F5	4.6692	4.8614	7.9063	11.0314	-1.8789		-2.2138
1	Traes_2BL_AE75D6172	1.2819	3.8018	2.785	5.8565	-1.6684		-1.4475
1	Traes_2BL_B152B9CDD	7.0729	6.6799	9.3709	8.0402	-1.4592		-1.1055
1	Traes_2BL_B2811EA531	8.4865	7.9404	9.7848	9.3561	-2.267		-2.1467
1	Traes_2BL_B347A3B82	10.0413	6.5714	9.8265	8.0055	-2.6125		-1.6443
1	Traes_2BL_B4193BAEF	8.2248	8.351	9.9123	8.8886	-2.082		-1.5502
1	Traes_2BL_B562DD3BD	3.1649	3.5786	5.2565	5.6273	-1.514		-1.1429
1	Traes_2BL_BA185C034	6.3768	5.8496	8.0545	6.9771	-1.9058		-1.4995
1	Traes_2BL_BB1972F6D	3.6501	5.4592	5.5415	6.0778	-1.6241		-1.2591
1	Traes_2BL_BBBC1D481	3.9383	3.8823	6.0299	5.587	-1.9084		-1.4344
1	Traes_2BL_BCE70E1D0	3.7618	5.1869	6.5317	6.297	-2.0243		-1.2306
1	Traes_2BL_BDC074418	1.308	3.854	4.0047	6.5229	-2.1433		-2.5088
1	Traes_2BL_BE72B315F	2.6447	2.8019	5.0119	4.1874	-2.3061		-1.4575
1	Traes_2BL_BEFA08E9D	3.8956	5.6216	7.0383	6.6863	-1.6304		-1.3158
1	Traes_2BL_C051606EA	4.3638	5.5829	5.7	7.0807	-1.0142		-1.0928
1	Traes_2BL_C05ACC6A4	3.6692	6.1629	5.7705	6.3021	-2.8117		-1.4214
1	Traes_2BL_C55F59F6A	4.7064	5.7508	6.8413	5.8942	-3.1265		-2.3584
1	Traes_2BL_C5A6B3291	3.5554	3.9774	5.197	4.8638	-1.8094		-1.2855
1	Traes_2BL_C76BCE16D	5.3242	6.3834	7.0892	8.2573	-2.305		-2.2891
1	Traes_2BL_CBAE87E41	2.9751	4.9606	4.172	6.4671	-1.8613		-2.0229
1	Traes_2BL_CCADA4784	2.582	1.9895	4.0753	3.5202	-1.9357		-2.0189
1	Traes_2BL_CEF8A814F	5.2735	7.7659	7.6082	7.561	-1.757		-1.6213
1	Traes_2BL_D0EB33D21	1.5358	2.3997	2.6242	3.7267	-1.1627		-1.2293
1	Traes_2BL_D2371CD401	3.3471	3.5488	5.1434	4.7228	-2.1842		-1.3884
1	Traes_2BL_D37555A3B	4.5093	6.9411	5.4705	8.9664	-2.2238		-3.0753
1	Traes_2BL_D48D70DDB	3.1744	4.1433	4.7502	5.3782	-1.8406		-1.1311
1	Traes_2BL_D740F091E1	1.0108	1.6422	3.8336	4.497	-2.5703		-2.548
1	Traes_2BL_D7C4154FA	3.7085	5.8231	7.3515	6.8087	-3.1164		-1.7021
1	Traes_2BL_D9F91A381	3.228	4.3776	5.7118	5.8391	-2.1061		-1.2042
1	Traes_2BL_DD15F9710	6.8338	8.3753	11.5264	9.8815	-2.3418		-2.1532
1	Traes_2BL_E19CC64A01	1.515	2.9675	3.126	3.8917	-1.5962		-1.1401
1	Traes_2BL_E582C4080	4.187	5.1339	4.5208	6.3873	-1.221		-1.023
1	Traes_2BL_E743F384D	3.4797	3.8782	6.07	5.3111	-2.523		-1.6805
1	Traes_2BL_E83C55617	2.2617	2.5209	4.1096	4.1637	-1.6805		-1.0122
1	Traes_2BL_E94651AAE	8.5313	8.2976	10.2997	9.3297	-2.4231		-1.838
1	Traes_2BL_EC380C112	5.3747	5.6521	7.0773	7.1632	-2.4581		-1.5197
1	Traes_2BL_ECB252D5A	1.4449	2.789	3.828	4.0078	-2.1832		-1.5807
1	Traes_2BL_ED595CF29	1.4041	1.9948	3.1083	3.3707	-1.5745		-1.617
1	Traes_2BL_F304D7728	2.9513	6.8929	5.6021	8.3342	-2.982		-2.4172
1	Traes_2BL_F6050F530	1.0242	1.316	2.1385	2.566	-1.0944		-1.217
1	Traes_2BL_F77906414	8.6023	8.8794	11.3164	8.6861	-2.3669		-2.0905
1	Traes_2BL_F916EDBE0	7.3052	5.8353	8.9845	6.227	-1.5795		-1.1193
1	Traes_2BL_FDFA55060	5.6035	7.3542	6.7474	7.782	-1.4875		-1.1974
1	Traes_2BL_FEB7DB517	8.4247	9.1114	10.7842	8.6473	-2.0118		-1.7023
1	Traes_2BL_FF82E196C	2.6217	2.0889	4.1737	2.9796	-1.8026		-1.0116
1	Traes_2BS_011B0377F	7.4829	8.6014	9.6776	10.1164	-1.6669		-1.0893
1	Traes_2BS_0C816ED05	3.9662	3.5058	5.7388	5.9956	-2.0705		-2.1758
1	Traes_2BS_10B4AC7D5	10.4767	6.4723	12.3443	7.8434	-1.5238		-1.615
1	Traes_2BS_14EEEDBA5	5.6947	6.0175	8.2901	8.2408	-2.3282		-1.6458
1	Traes_2BS_1769DBC79	2.5526	2.4274	4.7561	3.814	-1.9404		-1.1237
1	Traes_2BS_188C86AC7	7.2821	9.1722	9.1493	10.0204	-2.5844		-2.0586
1	Traes_2BS_188C86AC71	7.1495	9.0431	9.2477	9.9834	-2.55		-2.0227
1	Traes_2BS_1B96DD5CC	7.1151	4.0189	7.5029	9.7888	-3.2012		-3.2418
1	Traes_2BS_1E887CFE5	4.1116	3.9565	6.6128	6.7538	-2.4147		-1.9602
1	Traes_2BS_209788B1B	7.5442	9.393	8.8322	8.7895	-1.8036		-1.4571
1	Traes_2BS_236633AC6	9.9816	8.6931	12.8611	14.1361	-2.5433		-2.5102
1	Traes_2BS_28B8447B8	7.1588	11.3003	9.41	8.7477	-1.9019		-1.8268
1	Traes_2BS_2B483208E	7.9139	9.2853	7.7716	8.588	-1.972		-1.7044
1	Traes_2BS_30A763942	4.584	4.386	7.2602	6.1097	-2.0292		-1.2713
1	Traes_2BS_319D96717	9.9074	11.4323	13.1554	11.2052	-2.9086		-3.1665
1	Traes_2BS_32DECC281	8.0453	7.4079	11.1523	9.2637	-2.76		-1.0969
1	Traes_2BS_338B2681F	3.1057	5.6759	6.8824	9.7174	-3.5557		-2.2567
1	Traes_2BS_389049EDC	3.9004	2.1223	6.0248	4.7406	-2.3433		-1.7943
1	Traes_2BS_3C52AA683	6.3397	7.6936	8.8563	8.1843	-2.5865		-2.7391
1	Traes_2BS_3F2EDD7AB	10.4132	8.9244	11.659	9.7764	-1.893		-1.9272
1	Traes_2BS_40968B152	1.9581	6.4262	4.5573	9.6697	-2.6399		-2.159
1	Traes_2BS_4600D4B54	2.4891	1.9377	3.8606	3.8394	-1.6914		-1.7725
1	Traes_2BS_48735B0CB	10.7171	7.602	13.0567	8.6509	-2.0025		-1.2863
1	Traes_2BS_4F489C2B9	2.5443	2.887	3.6507	4.5203	-1.3419		-1.3992
1	Traes_2BS_516E113D8	11.0804	9.1614	13.9137	10.0917	-2.4978		-2.1563
1	Traes_2BS_51A5E656A	1.6542	1.5026	3.023	2.67	-1.5943		-1.3007
1	Traes_2BS_56BFADC16	1.4925	8.2527	2.655	9.2014	-1.3879		-2.277
1	Traes_2BS_5C472E00D	1.1758	1.0356	2.6913	2.156	-1.344		-1.3001
1	Traes_2BS_5C583CCE3	6.7304	8.0265	9.3537	9.0767	-1.8735		-1.2917
1	Traes_2BS_5D8A12252	1.3894	2.5894	2.8008	3.7963	-1.6083		-1.4927
1	Traes_2BS_67D862F4A	1.9635	2.2262	3.7021	3.4002	-1.4258		-1.0514
1	Traes_2BS_708555CAC	3.9157	5.6089	5.9429	6.182	-2.1853		-1.6156
1	Traes_2BS_7122CFD4C	4.2067	7.6984	7.258	8.4604	-2.175		-1.8175
1	Traes_2BS_72A5D886B	4.9172	4.9191	6.9874	7.5108	-2.2897		-1.7789
1	Traes_2BS_72DCCC2AA	4.6713	5.0466	6.4392	7.1153	-2.076		-2.0952
1	Traes_2BS_74C85C8A4	2.4224	4.1141	5.3824	6.6981	-1.5794		-1.0317
1	Traes_2BS_821123BD4	2.7169	3.5128	5.659	6.5193	-2.9119		-2.0897
1	Traes_2BS_88CF42F2E	5.2582	6.6554	5.9645	7.6268	-1.3037		-1.3674
1	Traes_2BS_894109D01	1.7284	2.1749	3.3254	3.7234	-1.4066		-1.4805
1	Traes_2BS_8F481F00B	6.1214	7.3223	8.1315	7.5734	-1.6583		-1.4651
1	Traes_2BS_8FD119B13	4.4777	11.6487	7.4159	8.3479	-2.8209		-2.4091
1	Traes_2BS_A26F736F7	5.8149	8.1333	8.8017	9.7482	-2.476		-2.5069
1	Traes_2BS_A2AC8AAE5	4.8345	7.2744	7.6253	8.5462	-3.0079		-2.2889
1	Traes_2BS_A2C6C9BD6	7.9149	7.851	9.8132	8.69	-1.549		-1.6551
1	Traes_2BS_A715165B0	5.0026	5.7847	7.8258	12.2277	-2.7825		-2.5117
1	Traes_2BS_A9BF5F962	2.4576	6.0721	4.8569	7.6232	-2.4628		-1.7496
1	Traes_2BS_AD3A6CF27	10.2201	7.0643	9.3839	8.8047	-1.9885		-1.3721
1	Traes_2BS_ADDECA43A	5.576	5.7817	5.9484	7.4341	-2.2086		-1.8274
1	Traes_2BS_AEB23633E	2.1457	2.6299	4.9051	4.7937	-2.2595		-1.6914
1	Traes_2BS_B03DE0CDA	2.9632	9.1564	5.244	8.4487	-2.2446		-2.1157
1	Traes_2BS_B1ECF1DB0	4.2797	4.9242	5.8488	5.8472	-1.7519		-1.1601
1	Traes_2BS_B7594F49F	3.42	4.89	4.8848	5.7743	-2.0374		-1.7482
1	Traes_2BS_B8359978A	1.6058	3.2296	3.3133	6.1219	-2.0443		-2.614
1	Traes_2BS_B9017BD7B	6.1305	6.4888	12.3861	9.227	-2.7479		-2.9786
1	Traes_2BS_BDF775B04	6.0302	7.9532	7.9317	8.5602	-1.8319		-1.3623
1	Traes_2BS_C2250DD00	2.6006	3.5059	4.5079	4.3719	-2.4341		-1.3656
1	Traes_2BS_C527278E9	3.119	3.6446	5.2825	4.7454	-2.4066		-1.4643
1	Traes_2BS_C57F6F3AD	5.159	5.9011	6.7214	7.2969	-1.477		-1.3941
1	Traes_2BS_CAA102CFC	1.1533	1.1539	2.6865	2.4499	-1.3924		-1.0233
1	Traes_2BS_CAEE18AAC	4.8907	6.1174	6.605	6.9034	-1.9651		-1.4237
1	Traes_2BS_CBBB9BB751	4.1769	4.9205	5.1316	5.5676	-1.5966		-1.2105
1	Traes_2BS_CD0E277C1	1.7093	3.243	4.1843	5.2235	-2.464		-2.2213
1	Traes_2BS_CEE4EE00B	1.6189	3.4114	3.6469	4.6802	-1.7102		-1.2829
1	Traes_2BS_CF4F892DD	6.6845	7.7354	9.0967	8.4119	-2.3069		-1.723
1	Traes_2BS_D007D6598	2.0395	1.998	3.5314	3.3736	-1.8638		-1.4271
1	Traes_2BS_DD07C2EE6	2.6758	10.9873	4.0651	8.5278	-2.616		-2.9562
1	Traes_2BS_DD0D9084C	5.9744	4.1016	8.3448	9.7209	-3.007		-3.1071
1	Traes_2BS_DD5C37A41	2.4611	2.9614	4.0621	4.5062	-1.9331		-1.9308
1	Traes_2BS_DDCEEE1DE	2.6564	3.0398	4.3096	4.7802	-1.5596		-1.4485
1	Traes_2BS_DF9FFA81F	4.1457	5.0732	5.7027	7.1926	-1.1461		-1.1679
1	Traes_2BS_E5560133F	5.476	6.4583	6.769	8.2161	-2.4897		-1.9812
1	Traes_2BS_E69184F76	7.1823	6.8063	8.9432	7.4746	-2.0504		-1.2892
1	Traes_2BS_E6BBA1525	3.2599	3.5609	5.259	5.3538	-1.8415		-1.6491
1	Traes_2BS_E85DE04C9	3.5646	4.917	5.2354	6.9303	-1.8406		-1.7836
1	Traes_2BS_EAFFC0BF0	3.4372	2.9141	5.6356	4.0915	-1.9606		-1.3652
1	Traes_2BS_EB203E5F7	6.5085	4.6352	7.7372	9.7871	-3.176		-3.2686
1	Traes_2BS_F1130380B	1.447	1.7842	3.0679	3.7991	-1.7717		-1.7797
1	Traes_2BS_F3097F116	7.8883	9.3136	9.7111	8.5471	-1.8948		-1.0484
1	Traes_2BS_F8ED79291	4.7214	5.9713	6.2713	8.0481	-1.2605		-1.7069
1	Traes_2BS_FDE08A6CB	4.1948	4.1121	12.7599	13.331	-2.7194		-3.5045
1	Traes_2BS_FE7DF33CC	3.5626	3.8428	5.8741	5.5615	-1.6035		-1.2215
1	Traes_2DL_02AE9EA7D	2.5652	2.9624	3.7605	3.2154	-1.1892		-1.0182
1	Traes_2DL_03E6AC420	3.0683	4.1293	5.2537	5.6604	-2.0379		-1.558
1	Traes_2DL_06741A74F	1.3965	2.1475	2.4655	3.4501	-1.2026		-1.3176
1	Traes_2DL_07BEEC7C0	3.5321	3.2779	4.9008	4.3403	-1.47		-1.2112
1	Traes_2DL_09E7EE3FE	5.3486	5.4246	7.0527	6.9297	-2.5146		-1.5531
1	Traes_2DL_0D8943F9D	3.707	6.5424	5.4031	7.3726	-2.0083		-2.0759
1	Traes_2DL_0F0A9C3B9	8.024	8.6996	8.9953	8.7301	-1.77		-1.3251
1	Traes_2DL_13533D388	4.8599	7.8541	6.4871	8.3791	-1.5895		-1.2051
1	Traes_2DL_146F364E2	8.3462	9.3658	8.4177	8.8977	-2.0464		-1.7699
1	Traes_2DL_1B99EEBD5	1.8884	2.0068	3.166	3.4807	-1.4286		-1.0663
1	Traes_2DL_1C4C67BC8	3.4886	8.2784	3.886	10.1368	-1.0401		-1.1053
1	Traes_2DL_1DAE9156A	3.8921	2.6933	6.1773	4.9084	-1.8737		-1.309
1	Traes_2DL_1DF0BCEA0	5.4567	6.1632	7.2276	7.1177	-2.4127		-1.6497
1	Traes_2DL_2089E7EA4	10.849	12.2827	9.8024	8.6792	-1.7802		-1.3628
1	Traes_2DL_22CE12C14	5.9335	4.768	6.9486	7.942	-2.2419		-2.9632
1	Traes_2DL_234B614CC	9.9375	9.7932	11.3701	9.4981	-2.406		-2.0697
1	Traes_2DL_2BA15F9A7	2.5447	2.583	4.328	4.904	-1.9681		-1.9453
1	Traes_2DL_2CF4B3875	2.3719	3.398	3.5473	5.4357	-1.4347		-1.6234
1	Traes_2DL_2EFC32F77	10.3554	6.7296	12.3328	7.563	-1.6374		-1.4817
1	Traes_2DL_311457A3D	9.8099	9.7583	10.4344	8.7872	-2.3531		-2.0516
1	Traes_2DL_31EED5C94	2.3263	3.1495	3.324	2.9923	-1.6702		-1.1221
1	Traes_2DL_330E8603B	6.8426	8.3209	9.0545	8.564	-2.3555		-2.187
1	Traes_2DL_364AC1350	5.2868	5.4466	7.6053	6.6742	-1.9581		-1.6009
1	Traes_2DL_37D967CFC	5.5528	5.7455	7.7105	6.7783	-1.7982		-1.6776
1	Traes_2DL_3A131CA0B	9.3838	9.6255	11.8888	7.776	-2.1552		-1.5444
1	Traes_2DL_3E4BFB46E	9.5765	9.5144	11.1721	9.7025	-2.5529		-1.9942
1	Traes_2DL_4052B7D18	3.2063	6.3854	5.3267	8.0302	-2.1843		-2.874
1	Traes_2DL_420FEEB83	6.0147	10.0795	7.5837	9.0522	-2.2156		-2.3565
1	Traes_2DL_452B7BC44	3.0461	3.8627	4.9274	5.79	-2.2356		-2.5759
1	Traes_2DL_47E335BA6	5.5967	8.052	6.6077	7.8195	-1.5528		-1.1864
1	Traes_2DL_48CCFF042	3.9656	5.7632	5.3264	7.0097	-1.9821		-1.9655
1	Traes_2DL_4A45A1C82	3.0323	4.9883	4.765	6.161	-2.0216		-1.3246
1	Traes_2DL_4ADA8D564	3.3233	5.2626	6.1905	7.1619	-3.1154		-1.6051
1	Traes_2DL_4C09EC734	5.2865	6.3192	6.9312	7.7398	-1.7142		-1.9744
1	Traes_2DL_4CA1F7748	3.4275	3.5922	5.021	4.9613	-1.5123		-1.1289
1	Traes_2DL_4CFD341D6	5.0999	6.051	6.7553	6.8094	-1.7676		-1.4028
1	Traes_2DL_4D00BC16D	5.7825	6.5661	6.3537	7.8681	-1.165		-1.3312
1	Traes_2DL_4F2C54441	3.9474	3.0137	6.0253	6.3745	-1.9804		-2.595
1	Traes_2DL_4F35F027D	1.4037	1.2361	2.6209	2.6627	-1.5375		-1.3301
1	Traes_2DL_4FAEAF8AA	1.6984	3.4662	3.3489	5.4343	-1.7879		-1.4437
1	Traes_2DL_4FDED3BE1	4.1579	4.5535	5.6186	5.6195	-1.8206		-1.6135
1	Traes_2DL_51914BD73	3.5247	8.9708	6.0285	9.2188	-2.9412		-2.492
1	Traes_2DL_53A05E1A8	1.3917	1.8544	3.0528	3.3108	-1.642		-1.6478
1	Traes_2DL_54D11D5E7	6.056	8.2954	13.3684	9.8809	-2.7941		-2.8288
1	Traes_2DL_55FF553FD	7.5211	7.6917	10.191	11.5631	-2.3239		-2.5314
1	Traes_2DL_5DAAA0DF7	5.3131	4.885	7.1234	4.3642	-2.7623		-1.7384
1	Traes_2DL_5F40C7E14	2.0025	2.7489	3.423	3.8886	-1.415		-1.4101
1	Traes_2DL_5FFD17526	2.8027	4.0942	4.8821	5.6148	-1.8974		-1.0926
1	Traes_2DL_67B33A73D	2.9521	3.2046	5.1641	4.8773	-2.1226		-1.713
1	Traes_2DL_6B984723A	6.805	8.5833	9.2971	10.3765	-2.5534		-3.0062
1	Traes_2DL_6DC77BD74	1.6472	5.2881	2.635	7.4791	-1.2546		-1.9172
1	Traes_2DL_6E28434C21	10.1668	9.5134	11.3683	9.7914	-2.8431		-2.7682
1	Traes_2DL_6FBD01A94	4.6624	4.3714	6.1023	4.9601	-1.7274		-1.2922
1	Traes_2DL_6FCEC8D0D	2.5193	3.1504	3.94	4.9385	-1.2336		-1.8153
1	Traes_2DL_7379D1394	8.3253	8.8544	11.1116	9.2843	-2.279		-1.4181
1	Traes_2DL_77FEB7329	7.4189	8.1479	10.8024	9.2314	-2.0341		-1.8319
1	Traes_2DL_787806003	4.937	8.1353	6.2634	7.8303	-1.6683		-1.1728
1	Traes_2DL_79015C228	2.2547	1.6359	3.8449	2.8811	-1.5422		-1.2205
1	Traes_2DL_7A912B2E9	8.1535	9.4583	11.4473	9.7344	-2.9304		-2.4966
1	Traes_2DL_7C330B1AA	8.5454	8.882	11.2876	9.7603	-2.3908		-2.2402
1	Traes_2DL_7C58FC3E3	7.2365	9.8926	8.8027	11.0466	-1.8117		-1.3792
1	Traes_2DL_7DD4A39D4	7.8806	8.7794	10.1426	9.0176	-2.4384		-1.6275
1	Traes_2DL_7FF62517F	8.2802	8.6491	10.5455	8.8831	-1.4984		-1.0586
1	Traes_2DL_8041F261B	3.0984	5.4031	3.1976	6.5914	-1.3152		-1.4173
1	Traes_2DL_83168C1E0	5.1581	6.3671	6.482	7.1515	-1.0936		-1.0288
1	Traes_2DL_868347615	6.3991	7.6799	8.7603	8.6606	-2.5048		-1.7912
1	Traes_2DL_870C5A674	3.0821	5.2267	5.6672	7.3533	-2.1543		-1.3437
1	Traes_2DL_87838170E	9.1852	8.8307	11.9247	9.4136	-2.3919		-1.9298
1	Traes_2DL_87BC2E82B	2.584	5.1407	4.1685	6.2567	-1.982		-1.8105
1	Traes_2DL_89267A3BB	2.1844	2.8163	4.0572	4.1106	-2.4166		-1.6158
1	Traes_2DL_8B0B61B4C	1.776	1.9069	3.4334	3.3972	-1.4836		-1.3568
1	Traes_2DL_8BA1CE63D	5.0131	6.2501	6.5236	7.099	-1.4562		-1.3095
1	Traes_2DL_8BE95C4CB	3.9089	6.008	5.2293	7.4723	-1.8602		-1.1258
1	Traes_2DL_8C21AAAEF	4.9665	6.4107	6.337	7.5295	-1.1369		-1.2706
1	Traes_2DL_8FFB2DC5D	8.75	7.3641	10.5703	7.8074	-1.4669		-1.1606
1	Traes_2DL_912C2537C	4.2664	4.8951	6.0723	6.1031	-1.9981		-1.3441
1	Traes_2DL_94610DCB1	11.3086	13.062	10.9358	9.1813	-2.4476		-1.5029
1	Traes_2DL_957ED041B	1.797	3.2645	3.3157	5.2914	-1.4937		-1.6068
1	Traes_2DL_95A5E8B9B	5.8657	11.1591	8.2149	9.9564	-1.9958		-2.191
1	Traes_2DL_9A67DCEEE	3.7049	6.0521	7.3144	6.9409	-2.8043		-1.913
1	Traes_2DL_9E6DF03A0	2.6139	6.7065	4.5325	6.6513	-2.3645		-1.2104
1	Traes_2DL_9FC19CCF8	2.1363	4.1106	4.1402	5.1746	-3.1364		-1.8292
1	Traes_2DL_A36ECC56C	2.8467	2.2708	4.6789	2.9667	-2.1143		-1.1557
1	Traes_2DL_A55995202	5.5444	7.9747	7.8795	8.2738	-1.8976		-1.5628
1	Traes_2DL_A598C34FD	8.6746	8.5657	10.1918	8.5457	-1.8645		-1.7908
1	Traes_2DL_A665C45F0	5.4082	8.3602	10.5768	8.2962	-3.2311		-2.5094
1	Traes_2DL_A77212060	3.7081	5.1281	5.6635	6.5521	-1.6309		-1.6529
1	Traes_2DL_A8A840559	5.0033	2.6915	7.5146	4.0909	-2.8709		-1.7702
1	Traes_2DL_AD7E05ED5	3.7688	5.4496	5.6711	7.1441	-2.1917		-1.3276
1	Traes_2DL_AE9EA2DBA	2.2657	1.5879	3.9591	2.4779	-1.8132		-1.0187
1	Traes_2DL_B0054AAC7	4.0694	4.3219	5.5454	5.6862	-1.5339		-1.3392
1	Traes_2DL_B55D8446D	5.6901	5.1268	8.5428	6.2268	-1.6216		-1.1346
1	Traes_2DL_B7ABC1CB9	2.6928	3.5776	4.0841	4.8271	-1.6208		-1.251
1	Traes_2DL_B9AD9A9C9	5.6252	5.7936	6.7847	6.3193	-2.1243		-1.4871
1	Traes_2DL_BD0DB2194	1.1373	1.1134	2.7335	2.2566	-1.6196		-1.2016
1	Traes_2DL_BF348914A	8.6218	8.9984	11.0159	9.6001	-2.5928		-2.3471
1	Traes_2DL_C3AC6E898	4.4078	8.1067	6.4781	8.9858	-2.5921		-2.4756
1	Traes_2DL_C5C149794	3.2939	2.4775	5.6772	4.4192	-1.7214		-1.2109
1	Traes_2DL_C600575A1	1.2651	1.9719	3.4114	3.8981	-1.9195		-1.6624
1	Traes_2DL_C7E196496	9.3696	8.7232	9.8903	9.1517	-2.1718		-1.5625
1	Traes_2DL_C8148E95C	10.8904	12.3738	12.9864	10.3937	-1.7523		-1.4075
1	Traes_2DL_C83054922	2.1239	3.7664	4.7585	4.928	-2.2204		-1.3958
1	Traes_2DL_CDECC9B94	4.2591	4.4224	7.1747	6.6225	-1.7417		-1.8285
1	Traes_2DL_D032C3F85	1.2858	4.7339	2.6129	5.7163	-1.3794		-1.3109
1	Traes_2DL_D2D68FAFC	1.2951	2.7973	3.5694	3.7762	-2.1734		-1.4476
1	Traes_2DL_D45DB0F78	8.1926	7.6111	9.4614	9.5092	-1.917		-1.9581
1	Traes_2DL_D4AAE1E4C	2.8151	2.7369	4.2998	4.0746	-1.4925		-1.2677
1	Traes_2DL_D62DF5BD5	5.2907	6.9412	7.7121	8.1451	-1.8562		-1.8653
1	Traes_2DL_D76DEF4A8	9.0237	9.0764	10.6879	9.2252	-2.5418		-1.9848
1	Traes_2DL_D80FC9CE91	5.88	7.0231	11.8383	10.4749	-2.4262		-2.6802
1	Traes_2DL_DA7AB2B2F	2.9477	5.2308	6.1355	8.0068	-3.2416		-2.548
1	Traes_2DL_DA7FB0A9A	9.1848	8.446	10.0013	9.8572	-2.7869		-1.9584
1	Traes_2DL_DDF30FAEF	3.7677	5.8172	5.3032	7.447	-1.9212		-1.1913
1	Traes_2DL_DE8298DE9	5.6382	5.4769	6.9286	6.4438	-2.2049		-1.5048
1	Traes_2DL_DECB6FBDB	1.9721	2.4986	3.0294	3.8759	-1.2387		-1.137
1	Traes_2DL_DECD54B9C	3.0062	3.561	5.2288	5.1904	-1.7846		-1.6122
1	Traes_2DL_DFE834534	7.6755	8.7463	10.6372	9.4323	-2.6108		-2.6842
1	Traes_2DL_E1640BFDC	6.1795	7.7213	6.204	6.4524	-1.8329		-1.5091
1	Traes_2DL_E372BFAAB	4.8383	4.2484	6.4335	5.6079	-2.5327		-2.0668
1	Traes_2DL_E6EC825DE	6.0681	8.6157	7.6715	9.0915	-2.4809		-2.932
1	Traes_2DL_EBA70490E	7.2432	10.0269	8.9686	8.5637	-2.1119		-2.2213
1	Traes_2DL_ECC8B1C6A	6.9544	4.735	6.5326	6.234	-2.4099		-2.0109
1	Traes_2DL_EEEBD04E9	7.7978	9.3014	10.3963	9.2079	-2.5674		-2.3516
1	Traes_2DL_F0E59AB30	5.9952	5.739	8.2717	5.8011	-1.9352		-1.1518
1	Traes_2DL_F4E862170	2.1186	2.0616	3.7259	3.358	-1.192		-1.3831
1	Traes_2DL_F67F466D8	1.0203	4.5274	2.5867	5.4565	-1.2809		-1.0139
1	Traes_2DL_F780C9B4F	1.6971	1.7111	3.1765	3.0868	-1.4065		-1.2286
1	Traes_2DL_F7DBD3B90	7.6261	6.9998	11.8137	7.5217	-2.8332		-2.1676
1	Traes_2DL_FBABE17F1	3.3958	2.794	5.2204	4.8753	-1.9663		-1.818
1	Traes_2DL_FBF94A738	7.8746	8.8288	9.9247	9.2344	-2.6765		-2.4245
1	Traes_2DS_01D75F7C6	8.1232	9.1688	10.0713	8.4824	-1.4277		-1.0529
1	Traes_2DS_0C06DC519	2.2728	4.4017	6.3838	7.814	-3.4887		-2.6322
1	Traes_2DS_0F2500A60	7.5336	8.9507	9.1497	8.4911	-2.0351		-1.1747
1	Traes_2DS_1125D8A30	5.1342	6.1106	6.4221	7.7102	-2.0065		-2.0194
1	Traes_2DS_153405778	2.364	2.9105	4.268	4.5063	-1.69		-1.3884
1	Traes_2DS_17780309E	8.209	8.8648	10.7092	8.6145	-2.3014		-1.5423
1	Traes_2DS_19C995316	1.3846	2.2632	2.7389	3.6798	-1.5751		-1.5987
1	Traes_2DS_1B8380BB0	5.1771	6.3463	6.5528	7.7692	-2.0111		-1.912
1	Traes_2DS_1D262038A	11.283	7.6224	10.1382	8.2172	-2.6748		-2.2573
1	Traes_2DS_1E5EB2757	8.9448	10.5117	9.3125	9.1556	-1.4516		-1.4152
1	Traes_2DS_241343452	1.2869	1.4988	2.833	3.2851	-1.6483		-1.5989
1	Traes_2DS_277CE0DAB1	1.8895	2.6715	3.5939	3.8143	-1.815		-2.0385
1	Traes_2DS_28CA50371	4.5019	6.0874	5.1214	7.1134	-1.111		-1.1571
1	Traes_2DS_2917EFF3B	8.3037	13.1981	10.5775	9.5747	-1.9226		-1.7595
1	Traes_2DS_291916365	3.1985	4.2129	4.4092	6.386	-1.9544		-2.7459
1	Traes_2DS_2A2A2C715	2.6167	4.7577	5.0017	7.155	-2.4051		-2.7994
1	Traes_2DS_2CE71025C	1.7916	1.8586	3.5	3.1552	-1.6008		-1.365
1	Traes_2DS_2CFCF2EB8	10.9097	10.0734	12.8204	11.5938	-1.5682		-1.758
1	Traes_2DS_2D035BAFD	2.2958	1.8945	3.7539	3.5465	-1.7708		-1.7392
1	Traes_2DS_2EC803D72	5.3921	5.4081	6.9839	6.4231	-1.9761		-1.4467
1	Traes_2DS_2F4B2B2C6	2.7482	3.003	4.5069	4.6435	-1.5137		-1.3545
1	Traes_2DS_3196783D3	6.5659	8.4716	7.7737	9.2847	-2.2632		-2.2612
1	Traes_2DS_3EBE2D49A	2.9245	2.6483	3.5197	3.4418	-1.8178		-1.4305
1	Traes_2DS_3EC0F26D4	9.4992	8.2838	9.1154	9.1249	-1.5912		-1.2651
1	Traes_2DS_3FDB0BB63	2.9763	2.5547	4.5363	4.2169	-1.5077		-1.2229
1	Traes_2DS_40CE2D904	2.75	2.5191	5.0922	4.1453	-1.9191		-1.2488
1	Traes_2DS_432EA86CA	4.1455	5.7451	5.7825	7.6635	-1.1682		-1.6468
1	Traes_2DS_45DD27017	6.9096	8.4361	6.5697	9.617	-1.1203		-1.4211
1	Traes_2DS_4BC22379D	1.0701	3.5173	2.5984	3.8903	-1.2616		-1.3334
1	Traes_2DS_550FE4C02	1.3783	1.4136	2.7266	2.8384	-1.1859		-1.5255
1	Traes_2DS_57B8EFA62	1.5589	8.7581	2.8787	9.2413	-1.4866		-2.2625
1	Traes_2DS_57E80A7B7	10.819	12.1555	9.664	9.7615	-2.6681		-2.0013
1	Traes_2DS_5ADE6AC11	5.2683	8.7174	6.7234	10.0575	-2.2746		-2.0411
1	Traes_2DS_5E0483E62	5.4355	7.7933	7.2021	8.7752	-2.7705		-2.2306
1	Traes_2DS_604BB66D2	6.6244	7.7312	8.161	8.6601	-2.2131		-2.4892
1	Traes_2DS_61CF31341	3.722	5.7011	6.0251	7.8686	-2.3218		-1.5673
1	Traes_2DS_7BDBA04EF	5.6311	5.428	6.4922	7.1426	-1.1493		-1.4086
1	Traes_2DS_7C31D694B	5.2085	6.3792	7.2295	7.8912	-1.6681		-1.7767
1	Traes_2DS_7DAA4A239	8.3762	9.044	10.2211	10.0735	-2.0697		-1.2689
1	Traes_2DS_8018E1009	8.3719	8.3679	14.6972	9.8414	-2.8051		-1.7093
1	Traes_2DS_835FBEF08	7.7712	8.6618	9.3993	8.4581	-1.2914		-1.4531
1	Traes_2DS_8445C667B	5.0754	4.5798	6.9118	6.6203	-2.4739		-1.9565
1	Traes_2DS_8AEDC705C	1.5926	2.5278	4.6485	4.1983	-2.4095		-1.5466
1	Traes_2DS_8E4D76DB4	4.4845	4.3993	5.9508	6.232	-1.5858		-1.4523
1	Traes_2DS_8E9FA73CB	11.731	9.5021	11.5885	9.2776	-2.1062		-2.0011
1	Traes_2DS_9038228DC	7.6463	9.7751	9.3354	10.4134	-1.6566		-1.2804
1	Traes_2DS_9447ACFA4	5.6203	8.2307	6.8562	8.9284	-2.1553		-2.1615
1	Traes_2DS_944C0AC10	6.0432	4.2784	9.0858	11.3717	-2.7054		-2.5958
1	Traes_2DS_9507240A1	1.333	1.0432	2.8042	2.291	-1.4362		-1.4344
1	Traes_2DS_970A1A8BC	10.124	7.0552	7.9708	9.5133	-1.675		-1.6981
1	Traes_2DS_987CDECE0	4.7461	4.6419	6.4847	5.832	-1.8142		-1.0823
1	Traes_2DS_999FE01631	4.0702	6.3808	6.0359	6.582	-1.8834		-1.4364
1	Traes_2DS_99C1C80D3	4.1346	4.952	5.786	5.8996	-2.1522		-1.2162
1	Traes_2DS_9A99C3160	2.3589	1.5631	3.9887	2.853	-2.2477		-1.7408
1	Traes_2DS_9D2865871	7.3877	9.608	6.4528	8.6699	-1.7349		-1.4944
1	Traes_2DS_A175D9393	5.1294	6.2243	6.5165	8.2175	-2.1108		-1.9872
1	Traes_2DS_A1AF1724B	4.1563	5.204	6.5064	5.6895	-1.4174		-1.3872
1	Traes_2DS_A2390357D	6.4522	7.1418	7.3947	7.7207	-1.3995		-1.0541
1	Traes_2DS_A6745CA91	8.0104	8.8844	8.6518	9.6542	-2.1928		-2.492
1	Traes_2DS_A8B23EC52	5.0315	5.2768	6.6389	6.6604	-1.6737		-1.4404
1	Traes_2DS_AA3E486F3	3.4486	3.5934	6.0756	6.552	-2.3975		-2.0026
1	Traes_2DS_B13F5A980	2.5651	2.4365	3.5389	4.6172	-1.4551		-2.1024
1	Traes_2DS_B3764DF96	7.0076	8.7991	8.239	8.6804	-1.9062		-1.5616
1	Traes_2DS_B38ADE490	7.4653	6.3455	9.6126	12.6864	-1.8067		-1.4234
1	Traes_2DS_BA45672D6	5.0151	5.8708	6.3051	6.6176	-1.7353		-1.235
1	Traes_2DS_BF296B1D1	7.6088	9.8961	11.3239	9.9963	-1.7727		-1.3403
1	Traes_2DS_C5E781C6C	2.2001	7.7595	5.0623	10.6297	-2.4797		-2.1156
1	Traes_2DS_C75C44FB8	10.3779	10.3499	11.5822	9.7756	-2.3179		-1.8968
1	Traes_2DS_C8D225786	1.3198	1.4798	2.9271	2.8623	-1.496		-1.159
1	Traes_2DS_C94A711AD	2.374	2.294	3.4974	3.7649	-1.4863		-1.3453
1	Traes_2DS_CAB7A3B4D	1.3421	1.6508	3.4117	2.9057	-1.9023		-1.2226
1	Traes_2DS_CD1E83473	7.5227	6.8063	9.5634	8.6767	-2.1049		-1.5338
1	Traes_2DS_CF71FEFEC	6.9588	9.8547	10.6886	9.0056	-2.5066		-1.9643
1	Traes_2DS_D4BEEA814	5.6174	8.3226	7.02	9.0445	-1.8324		-1.2359
1	Traes_2DS_D85D62AD6	11.3417	9.1437	14.1941	9.7893	-2.508		-1.8852
1	Traes_2DS_DC6CAE528	8.8407	9.8597	10.5044	8.9816	-1.7284		-1.8303
1	Traes_2DS_E20E33C70	1.1285	1.5638	2.7359	3.2525	-1.6519		-1.5342
1	Traes_2DS_E45461FE6	6.8918	7.922	9.2765	8.0253	-2.037		-1.265
1	Traes_2DS_E74DF5D13	4.9026	5.4838	5.8879	6.8229	-1.4508		-1.4577
1	Traes_2DS_E932BCA32	6.4235	8.7346	9.4065	8.7941	-2.6324		-2.7238
1	Traes_2DS_EAD1BE315	6.2832	7.1717	8.5435	7.495	-1.5202		-1.6088
1	Traes_2DS_EB6F9DE99	4.3649	4.6073	5.3578	5.7785	-1.5589		-1.3388
1	Traes_2DS_EC6D0762E	5.2047	4.7288	6.3641	7.8403	-1.3859		-1.376
1	Traes_2DS_EFFD49EF0	7.7274	9.7356	10.7364	9.4146	-1.932		-1.435
1	Traes_2DS_FC2AD3099	5.756	10.0172	6.6624	8.2366	-1.5686		-1.4587
1	Traes_2DS_FD3802553	1.8048	1.8162	2.9211	3.0492	-1.1285		-1.1926
1	Traes_3AL_027E239A2	4.3833	3.757	5.9451	5.4885	-1.8199		-1.1649
1	Traes_3AL_0567A3938	4.3369	5.1534	6.1779	6.3559	-2.0363		-1.297
1	Traes_3AL_0A318B46E	7.5238	7.9857	8.9907	9.7839	-2.2529		-2.1725
1	Traes_3AL_0BB1AEAAE	7.2492	9.0448	10.91	8.8998	-2.3157		-1.5668
1	Traes_3AL_0C1B383C3	4.3186	4.6404	5.6843	5.4858	-1.8348		-1.1382
1	Traes_3AL_0C7CB044E	5.4419	6.0375	7.0309	7.2375	-2.1205		-1.5711
1	Traes_3AL_0D64FFEF1	3.0957	3.5416	5.048	5.7731	-2.2472		-2.0353
1	Traes_3AL_0E66F5E4D	8.4621	5.9414	9.6623	7.5967	-2.5951		-1.8784
1	Traes_3AL_10A1A8DE3	1.2757	1.2226	2.693	2.3065	-1.3927		-1.3594
1	Traes_3AL_13F67C69F	7.1422	5.964	9.5875	7.1824	-3.0915		-2.0678
1	Traes_3AL_1BC9B0156	3.7524	3.4469	3.8202	4.5604	-1.894		-1.1212
1	Traes_3AL_286D19F22	6.1377	9.677	7.1295	8.8902	-1.8086		-2.033
1	Traes_3AL_2A63B7984	3.616	5.8635	5.0786	7.2954	-1.5876		-2.0369
1	Traes_3AL_2B1F45813	2.12	3.673	4.0916	5.1259	-1.6611		-1.2239
1	Traes_3AL_2E65924F4	3.0313	3.6867	4.7445	4.8109	-1.9145		-1.5717
1	Traes_3AL_32643C500	6.0714	8.3469	7.3371	7.6976	-1.4598		-1.0997
1	Traes_3AL_33B515FA4	4.7241	7.4138	5.1078	8.4108	-1.4996		-1.8515
1	Traes_3AL_39CB78688	3.12	3.0204	5.2543	5.003	-2.0502		-1.4288
1	Traes_3AL_39CE6D6B8	3.1472	3.8098	4.7302	5.1737	-1.5457		-1.162
1	Traes_3AL_4020ECFB3	2.1896	2.5287	3.3746	3.867	-1.2895		-1.3428
1	Traes_3AL_40890E118	1.8336	6.5822	3.4761	7.0967	-2.2203		-1.486
1	Traes_3AL_415FE578A	9.4667	9.6045	11.2059	9.745	-2.3959		-2.0916
1	Traes_3AL_43A63827E	1.8157	1.7546	3.2881	2.897	-1.3619		-1.2504
1	Traes_3AL_4B1B5BB64	2.8206	2.7021	6.3087	4.2864	-2.2512		-1.4212
1	Traes_3AL_4C8CF257F	5.57	6.0352	6.7551	6.5673	-1.7973		-1.503
1	Traes_3AL_5DE877044	10.889	9.1181	10.0683	7.9223	-3.0129		-2.879
1	Traes_3AL_5F20C0FB4	2.4432	5.9563	3.4703	6.7479	-1.3893		-1.3641
1	Traes_3AL_6A9CA50E4	1.1869	2.4519	2.5877	3.8727	-1.3545		-1.2138
1	Traes_3AL_6E16C8167	2.2527	1.9966	3.7725	3.4424	-1.8197		-1.4555
1	Traes_3AL_6E3EE5DCF	2.1319	2.1132	3.4521	3.5975	-1.6517		-1.2554
1	Traes_3AL_714464A7D	4.6135	5.3267	5.7957	6.5315	-1.7089		-1.0816
1	Traes_3AL_78711D4EB	12.2223	9.5722	15.4942	10.4122	-2.9284		-3.1727
1	Traes_3AL_7E325BF99	3.3209	3.8939	5.6977	6.6216	-2.3493		-1.7419
1	Traes_3AL_7E67A0D7A	1.4029	1.8226	2.4206	3.1091	-1.56		-1.4941
1	Traes_3AL_7F65B4727	6.975	11.562	9.4009	9.3743	-2.0696		-1.1952
1	Traes_3AL_82306B917	3.2055	3.2409	5.3857	5.1317	-2.0321		-1.4681
1	Traes_3AL_829F70144	4.7397	6.9853	5.0761	9.3876	-1.4643		-1.9382
1	Traes_3AL_83C777D2B	1.2183	1.5593	2.161	2.5058	-1.026		-1.0717
1	Traes_3AL_883A4805C	2.1171	2.815	4.3019	3.7438	-1.9359		-1.3611
1	Traes_3AL_8BBD070DA	2.0079	4.9112	7.1774	6.3311	-2.8288		-2.9588
1	Traes_3AL_8FD4F0E98	3.3706	4.2953	5.3437	7.1341	-2.3285		-2.2485
1	Traes_3AL_92BF3EFDE	2.5389	3.4405	4.4687	4.7638	-1.716		-1.1703
1	Traes_3AL_92D28DA57	5.787	6.6527	7.6177	6.5058	-1.9665		-1.2246
1	Traes_3AL_9734D4A76	7.0678	8.1023	9.0546	8.1306	-1.5379		-1.346
1	Traes_3AL_977EF87CB	2.132	2.04	4.2207	3.6289	-2.0746		-1.3205
1	Traes_3AL_989AE5FD3	2.9318	3.5641	3.8868	5.2865	-1.4386		-1.569
1	Traes_3AL_9B52237C9	2.8608	5.6356	6.1003	7.7079	-2.1184		-1.7338
1	Traes_3AL_9FC0C6D0F	3.0612	3.6424	5.1895	5.5466	-1.8109		-1.4605
1	Traes_3AL_A0C2D775D	4.5917	7.7626	5.3873	8.4012	-1.9201		-1.7972
1	Traes_3AL_A2B7BE24C	4.1526	5.661	6.2697	6.3656	-1.7658		-1.2054
1	Traes_3AL_A2BE176A9	8.5947	8.373	14.1986	7.8403	-2.0827		-1.0329
1	Traes_3AL_A6886ACF3	2.1637	2.4378	3.2642	4.2291	-1.2044		-1.8074
1	Traes_3AL_A7ADDBFFF	4.6296	7.0048	5.5442	8.0747	-1.9263		-1.9512
1	Traes_3AL_A9D2FD9C1	11.0784	8.6008	10.0355	9.4782	-2.7829		-2.9075
1	Traes_3AL_B0D4B56FE	7.0465	8.871	9.7007	9.7553	-2.5265		-2.367
1	Traes_3AL_BB5BA6D6F	2.5431	3.1489	4.2628	4.8027	-1.5033		-1.1651
1	Traes_3AL_BB77A79B0	4.4127	3.55	7.0858	5.1661	-1.7384		-2.0186
1	Traes_3AL_BBEB3E751	6.4974	9.331	8.9784	8.9442	-1.7769		-1.2914
1	Traes_3AL_BF387E832	9.2524	9.6343	10.9445	9.4064	-2.6582		-2.1192
1	Traes_3AL_C6F8A5129	4.6781	6.533	7.5825	6.8893	-1.7576		-1.1605
1	Traes_3AL_C7110608F	7.8132	7.8709	9.1773	14.3741	-3.0212		-2.5684
1	Traes_3AL_C777CC194	5.9538	8.0198	9.5557	10.6081	-2.0722		-1.8319
1	Traes_3AL_C932A3F30	6.3872	7.6418	9.5298	7.6987	-1.6814		-1.5677
1	Traes_3AL_CD05AE773	3.4036	3.9129	6.2642	6.191	-2.3359		-1.3966
1	Traes_3AL_CDFD33663	2.0028	3.3393	3.7134	5.8466	-1.5975		-2.3181
1	Traes_3AL_CFEAA1587	6.5984	8.0134	10.3365	9.0942	-1.6858		-1.3198
1	Traes_3AL_D2D34DED1	6.0062	3.9809	7.5161	6.0228	-2.1414		-2.0589
1	Traes_3AL_DABE7199F	1.6818	1.8937	2.8587	2.4195	-1.7005		-1.3401
1	Traes_3AL_DBE6E17DB	6.2926	11.391	7.9298	8.082	-2.2782		-2.0932
1	Traes_3AL_DBED56B67	4.7659	4.7269	6.5226	6.0113	-1.8004		-1.1372
1	Traes_3AL_DEED9E8B8	2.9743	3.4033	4.5592	5.1805	-1.4232		-1.4395
1	Traes_3AL_E48D96E6C	2.7674	2.9566	3.9498	3.8285	-1.5192		-1.3305
1	Traes_3AL_E534F85E9	4.2029	5.7356	6.1172	7.3163	-1.7974		-1.6039
1	Traes_3AL_EB37D49001	8.9828	9.4302	10.2259	10.4041	-2.4827		-3.1411
1	Traes_3AL_EB7142B35	2.7847	1.8284	4.6755	2.8618	-1.7243		-1.063
1	Traes_3AL_EEA2DF5E4	5.9151	5.1107	7.7323	6.6065	-1.6243		-1.0518
1	Traes_3AL_F0A33E9DD	7.6682	8.429	11.0251	9.7362	-3.0086		-2.9586
1	Traes_3AL_FA14B19A6	3.3831	8.8805	5.6588	8.9018	-2.4679		-2.5445
1	Traes_3AL_FECFAE18D	4.0102	3.6425	6.1294	5.7008	-1.5697		-1.7104
1	Traes_3AS_075D3EB21	1.4269	3.2932	5.1694	5.0496	-2.9333		-1.7624
1	Traes_3AS_08ED2B51E	4.133	4.4665	4.9751	5.8891	-1.7098		-1.5095
1	Traes_3AS_1292C0D6B	10.5243	11.914	12.788	14.3669	-1.9236		-2.6698
1	Traes_3AS_12A82DB27	2.2568	4.2941	4.4185	5.8826	-2.5015		-2.9567
1	Traes_3AS_14397FD26	2.4874	2.7087	5.3048	4.7314	-1.7403		-1.8057
1	Traes_3AS_166396B5C	2.67	3.7727	4.3972	4.6824	-1.5078		-1.2423
1	Traes_3AS_2388C9B01	2.1673	2.4088	4.0509	4.5231	-1.9182		-1.554
1	Traes_3AS_3DE42111B	8.0517	9.0197	11.4038	9.8062	-1.6701		-1.0154
1	Traes_3AS_44927A043	2.9779	5.1605	5.2268	6.9426	-1.9098		-1.3389
1	Traes_3AS_4E1D92817	2.5168	3.0207	4.0515	4.5053	-1.653		-1.3569
1	Traes_3AS_4F571B70D	7.7695	8.735	9.6413	10.4607	-2.8483		-2.9602
1	Traes_3AS_5971130B5	9.2182	8.5244	10.8652	9.5586	-3.179		-3.0311
1	Traes_3AS_5AE045E40	7.8375	8.7287	9.6884	9.7977	-2.5003		-2.6086
1	Traes_3AS_5CD024A9E	3.0649	3.9902	5.3392	5.4097	-2.4904		-1.5504
1	Traes_3AS_5E3A6377C	1.0188	1.7473	1.8681	2.6193	-1.6594		-1.0715
1	Traes_3AS_65AFE0153	1.8562	2.3134	3.6707	4.1273	-1.9168		-1.811
1	Traes_3AS_67064ECA9	7.7768	9.4868	9.2424	10.9287	-2.1173		-2.6756
1	Traes_3AS_6B6E98D66	1.0173	4.8055	1.9655	5.2925	-1.0024		-1.008
1	Traes_3AS_6EC066E60	8.44	10.2783	9.9815	9.6331	-2.7716		-2.7653
1	Traes_3AS_75A28C9A7	11.9511	8.9726	10.2085	10.1726	-2.6604		-2.8503
1	Traes_3AS_77CBFA352	5.2862	11.3281	7.589	13.141	-2.6815		-2.0349
1	Traes_3AS_80B17F967	2.9564	4.3155	4.2098	5.3023	-1.5908		-1.1666
1	Traes_3AS_855F86851	3.2261	3.9944	5.2305	5.422	-2.3036		-1.5525
1	Traes_3AS_892E3D3D2	6.8178	8.3881	8.7955	9.8866	-2.9498		-2.3222
1	Traes_3AS_8D9EB0A86	2.9563	8.2342	4.8377	8.4929	-2.4055		-1.7802
1	Traes_3AS_9165253EC	4.7548	6.4199	6.1988	7.0243	-1.6498		-1.0709
1	Traes_3AS_92B07A0E2	11.1537	12.7366	10.7898	10.2306	-2.4659		-2.8772
1	Traes_3AS_9E3A204A7	5.3676	4.9844	5.4766	6.3651	-2.0675		-1.8839
1	Traes_3AS_A542EC6F6	3.9901	4.7399	5.7955	6.0769	-1.3459		-1.148
1	Traes_3AS_AEC9D4931	8.1815	7.5456	10.8137	10.5899	-2.2905		-2.678
1	Traes_3AS_AFBB7B8BD	10.8623	12.4238	13.2974	9.3101	-2.0997		-2.5957
1	Traes_3AS_B855A6F86	1.766	2.2795	2.9596	3.0198	-1.3705		-1.2794
1	Traes_3AS_CB730C9AB	2.2293	3.5103	5.8039	5.793	-1.9465		-2.4255
1	Traes_3AS_DE5832BF8	2.8396	2.6316	4.271	4.1867	-1.3854		-1.2947
1	Traes_3AS_EBE8B21C3	1.6282	1.4007	3.5854	2.93	-1.7437		-1.2083
1	Traes_3AS_F434A9F61	6.2482	7.6188	7.5292	7.8423	-1.853		-1.3297
1	Traes_3AS_FBC97286E	6.1648	9.1821	9.3063	9.8252	-2.2069		-2.8701
1	Traes_3DL_00A6222A6	8.3191	8.4558	9.6229	9.0319	-2.1884		-1.7937
1	Traes_3DL_01505610E	7.2584	7.6914	11.1894	9.4426	-2.3543		-1.8271
1	Traes_3DL_0FDCBDD0D	1.3132	1.5973	3.5718	2.8131	-2.2568		-1.375
1	Traes_3DL_13B382BD2	2.3997	2.2053	4.0438	3.702	-1.7115		-1.4868
1	Traes_3DL_149620905	2.6819	1.9167	4.4809	4.7553	-1.4488		-1.8051
1	Traes_3DL_14E0F83A9	1.0942	1.5985	2.5461	2.7094	-1.3981		-1.2177
1	Traes_3DL_15FCB5A18	4.7378	5.2035	5.4119	6.5025	-1.2249		-1.0904
1	Traes_3DL_171CAEEDB	4.8327	5.8285	7.3724	7.6111	-1.8387		-1.6678
1	Traes_3DL_1DA454A9F	6.8663	9.7344	9.4609	8.3362	-2.0959		-1.6931
1	Traes_3DL_22DEDE7AA	2.4133	2.4465	4.0982	3.6028	-1.5479		-1.0317
1	Traes_3DL_22F34B023	4.0925	5.0662	5.8131	6.7596	-1.5812		-1.2096
1	Traes_3DL_2336E9145	5.3055	4.4807	5.1667	5.5142	-1.7329		-1.4394
1	Traes_3DL_2849BC5CB	3.6774	4.1529	5.7017	6.1372	-1.6858		-1.7482
1	Traes_3DL_2A8B34234	2.3299	3.1737	4.358	5.4407	-1.8948		-1.9835
1	Traes_3DL_324BCC1F8	1.723	2.2225	3.709	3.2724	-1.8265		-1.3446
1	Traes_3DL_32AB0DEF6	4.8842	5.7295	6.7471	6.8191	-1.6954		-1.0096
1	Traes_3DL_3B1F2A783	7.573	9.4259	13.9363	10.1173	-2.8474		-3.2469
1	Traes_3DL_412C5E431	2.4354	2.1889	3.8721	3.6464	-1.9588		-1.2765
1	Traes_3DL_413E3A1F0	1.3582	1.4227	3.0606	2.8062	-1.5411		-1.3305
1	Traes_3DL_4C255B900	7.7104	9.2436	10.505	8.3397	-1.6873		-1.1734
1	Traes_3DL_4EF2BFCFA	2.1188	2.552	3.7396	3.497	-1.7234		-1.0072
1	Traes_3DL_579E578B8	1.5005	1.3251	2.8268	2.5524	-1.3883		-1.2585
1	Traes_3DL_5970E7C72	4.7096	5.1305	6.5713	6.9478	-2.3931		-1.7718
1	Traes_3DL_5B84D3373	7.9166	7.7995	11.0722	8.8206	-1.5837		-1.253
1	Traes_3DL_5DE973D5C	6.0748	7.7683	12.1677	10.9571	-2.5838		-3.4197
1	Traes_3DL_5E8D1FEEA	4.8584	7.1708	5.6018	6.3724	-1.8982		-1.0906
1	Traes_3DL_63DC25D4F	7.7264	9.3057	10.336	9.0608	-2.2353		-1.3889
1	Traes_3DL_71815C593	3.5603	4.5093	4.9378	5.936	-1.2343		-1.4707
1	Traes_3DL_7387D0C5C	4.1523	4.661	7.1435	6.5695	-1.9603		-2.3516
1	Traes_3DL_7490807F4	4.0431	5.9373	4.723	7.1993	-1.2891		-1.1224
1	Traes_3DL_8144AE3BC	3.5139	3.7606	4.898	5.2083	-1.2964		-1.0009
1	Traes_3DL_8CB9FCC81	4.2191	4.6124	5.3414	7.0763	-2.2966		-2.721
1	Traes_3DL_8D8B3AD6F	8.4919	9.7575	10.7015	9.5507	-1.4445		-1.2391
1	Traes_3DL_8FD0F859B	1.3872	1.5847	2.3806	2.7271	-1.0866		-1.3038
1	Traes_3DL_923933BC0	4.7258	5.4547	6.5369	6.6172	-1.6541		-1.1625
1	Traes_3DL_9640B3E35	6.8398	8.0686	9.3199	9.4924	-2.1346		-2.2746
1	Traes_3DL_97801A7A8	10.0561	8.1934	9.6077	8.4629	-2.3626		-2.0745
1	Traes_3DL_A0DF0351C	6.4501	8.2223	8.2057	8.851	-2.1695		-1.7447
1	Traes_3DL_A33E57BFC	1.9747	2.7286	3.9824	3.691	-1.8204		-1.192
1	Traes_3DL_A38119319	3.8038	3.927	5.366	5.468	-1.5203		-1.1896
1	Traes_3DL_A3AC10E58	3.5797	3.7103	5.067	4.8271	-1.2158		-1.2461
1	Traes_3DL_A46119F9F	2.514	3.5288	3.9549	4.5382	-1.7199		-1.0934
1	Traes_3DL_A7189EB60	10.0826	12.0432	10.1513	10.1661	-2.8908		-3.0927
1	Traes_3DL_AAEC6A5BA	2.7346	2.1216	4.9803	4.434	-2.4649		-1.9726
1	Traes_3DL_ADD4503D0	10.4667	12.1536	13.3888	11.0562	-2.5866		-3.2912
1	Traes_3DL_B2B496552	4.7887	5.6354	7.0256	6.5278	-2.3031		-1.1859
1	Traes_3DL_B38DFDDFF	7.1911	7.6752	10.1527	8.2279	-1.9531		-1.7093
1	Traes_3DL_B521F7FDF	7.9102	8.8239	10.4016	8.8676	-2.4601		-2.293
1	Traes_3DL_BCE8DACDB	4.1647	6.6283	8.9999	7.0492	-2.0234		-1.1081
1	Traes_3DL_BF4EF63CA	8.8331	9.9489	10.0894	8.6996	-2.0331		-1.4746
1	Traes_3DL_BF7D83705	2.4778	2.2359	4.8016	3.8685	-2.1419		-1.6836
1	Traes_3DL_C3C92DF10	1.0348	1.2176	2.3375	2.43	-1.0279		-1.3802
1	Traes_3DL_C500827A0	3.7547	5.3161	5.3455	6.8338	-1.5951		-1.5749
1	Traes_3DL_CA68456A2	3.8855	5.3622	5.8259	6.2042	-1.7992		-1.1912
1	Traes_3DL_CFCA7AA6B	4.4445	4.087	6.9799	6.3571	-2.3299		-1.965
1	Traes_3DL_CFCD1DB3C	11.6571	9.2764	10.0772	6.7331	-2.242		-1.016
1	Traes_3DL_DBFBC0273	9.6051	9.2668	11.8579	8.9893	-2.0148		-1.4826
1	Traes_3DL_E2816AF4D	8.7522	5.949	10.4064	7.7587	-2.2996		-1.7385
1	Traes_3DL_E2C3A375E	4.2127	5.94	5.6059	7.1161	-1.8215		-1.2698
1	Traes_3DL_E345E44A2	2.2433	2.3378	3.7287	3.735	-1.5056		-1.3704
1	Traes_3DL_E400E521A	1.5389	1.0203	3.3573	2.4244	-1.8329		-1.2503
1	Traes_3DL_F02070130	2.7707	3.2566	4.2037	4.8285	-1.3414		-1.2555
1	Traes_3DL_F37E76F9D	1.7545	1.9752	3.3075	3.658	-1.1558		-1.4313
1	Traes_3DL_FAF266424	6.0929	6.1983	7.6634	8.8191	-2.1001		-2.6295
1	Traes_3DL_FEE854899	4.6411	5.5693	6.8804	6.9748	-2.1539		-1.7464
1	Traes_3DS_0B1914F50	4.5401	5.1993	6.1764	6.1857	-1.4233		-1.2297
1	Traes_3DS_0E3303DED	8.4349	9.2659	10.4952	10.5175	-2.0304		-2.5887
1	Traes_3DS_1B24E9D64	1.7992	2.1571	3.2019	3.7805	-1.6502		-1.5289
1	Traes_3DS_225D0B89B	7.8612	9.6568	11.6691	10.545	-2.4588		-2.1311
1	Traes_3DS_2A3CB1E39	4.1685	3.7111	6.3963	6.2527	-1.8882		-1.7458
1	Traes_3DS_31F9C564F	1.9867	2.2229	3.0173	3.4143	-1.0871		-1.165
1	Traes_3DS_39055FB39	4.4098	5.5168	6.1287	5.7725	-1.8778		-1.4999
1	Traes_3DS_409C368E0	4.491	5.1625	4.361	6.0543	-2.1136		-1.7268
1	Traes_3DS_46CD52F4C	3.7494	3.8811	5.5993	5.5234	-1.4283		-1.0329
1	Traes_3DS_55EAB5F1C	9.4037	9.3532	9.5493	10.8452	-2.3818		-2.7294
1	Traes_3DS_5D2EB4995	4.056	4.3086	6.2571	5.108	-1.3912		-1.4397
1	Traes_3DS_753B2EF6D	4.9352	5.2915	7.8051	6.6128	-2.3111		-1.8728
1	Traes_3DS_759A72524	2.0492	2.1103	3.8882	4.0335	-1.4692		-1.2403
1	Traes_3DS_75CCBCC96	2.7961	2.9514	5.8931	5.2351	-1.8242		-1.6975
1	Traes_3DS_7ADEFB0DD	9.3322	8.82	11.0871	9.9262	-2.4081		-2.6606
1	Traes_3DS_7C9147219	2.6572	2.3219	4.3231	4.0319	-1.5506		-1.3499
1	Traes_3DS_8092DFB28	9.0267	8.8814	11.9189	11.6914	-2.5328		-2.0479
1	Traes_3DS_9632C1F2F	10.6946	12.4584	13.5329	12.0177	-2.5016		-2.9545
1	Traes_3DS_9897882C9	6.218	6.8425	7.6278	6.7339	-1.5927		-1.2074
1	Traes_3DS_998E43303	3.2006	3.8069	4.3907	5.7546	-1.7163		-1.8854
1	Traes_3DS_9E292BCAF	5.081	5.0132	6.9105	6.0798	-1.4984		-1.091
1	Traes_3DS_A982E7F43	5.9503	10.6801	7.8991	12.4608	-2.5885		-2.0117
1	Traes_3DS_B8ABB54A6	5.1882	5.8707	7.9975	7.6926	-2.1552		-2.0785
1	Traes_3DS_BA9A72935	10.1379	12.0257	12.9391	9.3748	-2.4603		-2.7403
1	Traes_3DS_BD8671794	7.4704	8.6382	8.2751	8.2899	-1.1794		-1.2078
1	Traes_3DS_C8ABEABD5	13.2564	9.354	10.6391	9.8527	-1.203		-1.7156
1	Traes_3DS_CF5AA1973	2.9588	4.364	4.3566	5.6268	-1.4238		-1.5614
1	Traes_3DS_DCDDB9C02	10.7137	8.4454	10.174	10.031	-2.2926		-2.8188
1	Traes_3DS_E787E1F0F	3.9799	3.6859	6.0646	6.3322	-1.7384		-1.9721
1	Traes_3DS_F5BB3DE16	10.0641	10.0583	8.6075	8.942	-2.3677		-2.248
1	Traes_4AL_0174250EB	10.8583	6.4121	7.8748	7.5054	-2.4451		-1.6791
1	Traes_4AL_0682CD14B	7.9062	11.4088	9.5539	8.2195	-2.2969		-1.7721
1	Traes_4AL_0B66E3BFB	6.0791	7.9765	6.8528	8.6016	-1.9932		-1.6946
1	Traes_4AL_0D6C3F8F2	2.7913	2.3618	5.7256	5.6798	-2.879		-2.2101
1	Traes_4AL_12A0DD222	10.4283	6.0264	8.1613	10.0818	-2.1254		-1.7029
1	Traes_4AL_19DB79A91	5.7263	7.1111	7.6603	8.3164	-2.4934		-1.7879
1	Traes_4AL_1CC5A956F	6.7831	8.6324	8.8002	10.5505	-1.9901		-1.1467
1	Traes_4AL_1D793C3AF	5.8706	9.9539	7.0556	11.4263	-1.8427		-1.7081
1	Traes_4AL_1FD268B94	3.2146	6.4487	6.2125	7.2367	-2.9002		-1.8694
1	Traes_4AL_2B70B04B6	1.6781	6.3928	3.5105	6.9013	-1.3678		-1.1615
1	Traes_4AL_2C1777AE2	6.2821	7.6505	6.7696	9.0365	-2.4708		-1.6249
1	Traes_4AL_2C949D942	5.344	7.7861	8.7219	7.8273	-2.5691		-1.6651
1	Traes_4AL_2D499E602	2.3029	2.846	4.064	3.9712	-1.866		-1.1379
1	Traes_4AL_2F2190057	4.7911	6.5892	6.8397	7.7712	-2.4598		-2.2017
1	Traes_4AL_347F5BB64	6.8409	6.762	7.9228	8.2687	-2.1687		-2.3124
1	Traes_4AL_376574E73	3.6299	4.1018	5.163	5.4441	-1.9319		-1.4595
1	Traes_4AL_38B1ACFF0	1.5661	2.0494	2.305	3.1861	-1.0044		-1.1663
1	Traes_4AL_3E11167D9	10.1152	9.5889	9.7192	11.1112	-2.4379		-1.747
1	Traes_4AL_3E558530B	6.0063	9.3619	6.8538	9.5684	-2.4572		-2.1276
1	Traes_4AL_3FFAD44ED	8.1041	7.9061	8.5173	8.3405	-1.8816		-1.2582
1	Traes_4AL_4231650FC	5.1057	5.8437	6.2634	6.565	-1.1736		-1.0862
1	Traes_4AL_4653F40EF	3.2596	7.7376	5.3227	6.3197	-2.4023		-1.8244
1	Traes_4AL_470869233	4.9332	5.5728	6.4968	6.5488	-1.3507		-1.0453
1	Traes_4AL_47D62EB72	4.6874	9.8511	7.4361	9.3127	-2.5056		-2.0219
1	Traes_4AL_486C64394	9.6303	8.8291	11.0769	9.0283	-1.6785		-1.2444
1	Traes_4AL_4A0416246	5.6781	6.0884	7.3906	8.7812	-1.9444		-1.9258
1	Traes_4AL_4EA94C33C	5.4455	8.0908	7.713	9.249	-2.3516		-2.0566
1	Traes_4AL_510883C9E	4.2712	6.96	7.6716	8.5806	-2.656		-1.8929
1	Traes_4AL_5375C1F64	4.7828	4.7033	6.1078	6.7697	-1.6291		-1.9603
1	Traes_4AL_57B7B4A87	10.8581	10.9535	13.7854	13.5166	-2.5793		-2.8001
1	Traes_4AL_59189C37E	6.5254	7.6682	7.8177	8.2428	-2.1388		-1.7997
1	Traes_4AL_596BAB8B9	5.1162	6.711	7.8402	7.5628	-2.0045		-1.68
1	Traes_4AL_5B57E68B4	4.2191	3.7406	7.2485	10.0585	-2.042		-1.0785
1	Traes_4AL_5CC914E5A	5.1641	5.2539	8.0383	8.3943	-2.8899		-3.6773
1	Traes_4AL_5D644DE5A	11.5985	7.4749	9.005	8.6208	-2.5521		-1.9616
1	Traes_4AL_5EC1ABB77	3.0435	2.6115	4.5685	5.3023	-2.0327		-2.4718
1	Traes_4AL_5FF7D16B8	7.6311	8.7892	9.9061	10.4294	-2.336		-1.8591
1	Traes_4AL_617175E26	5.7302	8.1357	8.5516	8.7052	-2.6306		-1.9293
1	Traes_4AL_63D1BF921	7.2427	7.382	9.8424	9.2252	-2.2552		-3.0885
1	Traes_4AL_63F62F96F	3.1047	3.7302	5.1338	5.5259	-2.0282		-1.6826
1	Traes_4AL_67385C711	4.6566	4.9648	6.6712	5.8702	-1.6526		-1.3164
1	Traes_4AL_6CB2AD4B1	2.6185	5.6291	6.4089	8.0956	-2.5422		-2.6831
1	Traes_4AL_760B62367	5.6868	6.6142	7.7057	8.0367	-2.1353		-1.7537
1	Traes_4AL_76157AE9F	5.1792	7.9419	5.9592	7.897	-2.1751		-2.2172
1	Traes_4AL_7643BC2FE	6.3423	6.3324	7.7546	8.0593	-2.6239		-2.2684
1	Traes_4AL_7AD093970	7.5548	5.7843	7.6761	8.3695	-2.7521		-2.2338
1	Traes_4AL_7ADF570D9	9.4875	9.0693	10.933	9.7426	-2.5568		-2.2357
1	Traes_4AL_80727DCA6	5.7954	7.6046	7.217	8.632	-1.8377		-1.9499
1	Traes_4AL_89A8FEF73	8.9392	8.6165	10.4146	8.5341	-1.9127		-1.2392
1	Traes_4AL_8C4927CF5	4.6133	5.822	6.4532	6.9506	-1.3443		-1.1205
1	Traes_4AL_91D0D50DD	6.4975	8.4593	11.4878	9.074	-3.6432		-3.9819
1	Traes_4AL_91D0D50DD1	6.7714	7.9746	10.8643	9.4226	-3.1566		-3.8259
1	Traes_4AL_97514210E	1.1031	1.036	2.5825	2.3531	-1.2771		-1.046
1	Traes_4AL_9E0D1CFA6	1.6636	2.4107	3.103	4.001	-1.7023		-1.3675
1	Traes_4AL_A674B5C05	2.2021	2.5575	5.5946	4.6653	-2.572		-1.5669
1	Traes_4AL_A73AD2DAD	2.5237	6.0188	4.0636	6.0276	-1.3117		-1.2441
1	Traes_4AL_AAF133B4E	1.4256	1.7227	2.8105	2.9555	-1.6382		-1.2081
1	Traes_4AL_AD7C466E0	7.8486	13.2775	9.5017	8.4212	-2.6232		-1.7103
1	Traes_4AL_AEF07FE57	6.3932	8.4967	10.0184	9.8633	-2.268		-2.3328
1	Traes_4AL_AFCE21C65	1.546	1.0259	3.1663	2.5238	-1.4839		-1.1679
1	Traes_4AL_B528D14EC	6.9103	10.7656	11.9721	8.2614	-2.8955		-1.5277
1	Traes_4AL_B61DB56E6	10.3497	10.751	9.3468	10.6925	-2.8176		-3.3227
1	Traes_4AL_B68D8BBCF	2.7498	3.5177	4.5196	5.3014	-1.7739		-1.5352
1	Traes_4AL_B98797B11	8.5803	9.2441	10.8472	9.6804	-2.6328		-2.3656
1	Traes_4AL_BCAF03F9B	5.8326	7.086	8.6152	8.1807	-2.7452		-2.2417
1	Traes_4AL_BD2E1734E	2.7268	2.9227	5.0104	4.9737	-2.4498		-1.802
1	Traes_4AL_BDE58EA71	6.3144	6.9175	8.806	7.8267	-2.581		-1.3523
1	Traes_4AL_D10C2BC2D1	5.8485	6.7447	9.5937	8.6971	-3.0894		-2.1812
1	Traes_4AL_D25269085	2.1338	3.325	3.6991	4.547	-1.3981		-1.5175
1	Traes_4AL_DA2E8C68F	2.0879	3.1689	4.0932	5.6922	-1.9048		-2.2496
1	Traes_4AL_DEF089EE0	8.0136	12.7969	7.8023	9.5007	-2.2346		-2.1049
1	Traes_4AL_DF55853C2	3.908	6.5667	6.317	6.5766	-1.7428		-1.0078
1	Traes_4AL_DF95B4734	5.9795	8.2085	8.6434	9.4157	-2.7215		-2.1504
1	Traes_4AL_E39FF9868	4.339	7.7364	6.4269	7.1793	-1.729		-1.6763
1	Traes_4AL_F00707FAF	2.0645	1.7067	3.9241	3.2277	-1.5512		-1.5683
1	Traes_4AL_F2093E4D3	3.2642	5.6502	4.7657	7.2146	-2.4831		-2.003
1	Traes_4AL_F3BA3F9FB	2.1425	3.3549	4.6699	4.9709	-2.2171		-1.2622
1	Traes_4AL_F96A1673B	3.7515	6.106	6.3667	7.238	-2.137		-1.2551
1	Traes_4AL_FCF129CB0	1.7945	3.3316	3.4877	4.5219	-1.4153		-1.39
1	Traes_4AS_01089088F	2.5915	3.5033	3.6773	4.765	-1.3339		-1.302
1	Traes_4AS_02B607421	1.86	2.1007	2.9305	3.5251	-1.0517		-1.2294
1	Traes_4AS_068ACAA031	7.5787	8.2468	10.5002	9.0336	-2.3535		-2.2877
1	Traes_4AS_0C71E39B4	3.2498	3.7318	6.1582	4.8855	-2.9033		-1.2834
1	Traes_4AS_0D2D3EC13	2.0473	2.9854	3.5291	4.1986	-1.3715		-1.3078
1	Traes_4AS_0FF98225C	1.9248	1.7479	3.4812	3.6728	-1.433		-1.4314
1	Traes_4AS_1FF67D54C	2.6656	5.5395	4.8547	7.4471	-1.8676		-1.9754
1	Traes_4AS_2166F4C851	7.0963	8.2208	9.571	8.49	-2.4399		-1.5209
1	Traes_4AS_23A883CB4	5.0775	5.4672	7.5215	7.5323	-2.36		-2.343
1	Traes_4AS_2558D388E	2.438	3.27	4.1902	4.8991	-1.7574		-1.5326
1	Traes_4AS_25854CBC8	1.0865	1.8952	1.8916	2.4493	-1.1161		-1.0518
1	Traes_4AS_341045223	5.9772	7.3318	9.0152	8.4231	-2.4158		-1.7613
1	Traes_4AS_34CC18E64	3.2681	1.6978	5.9802	3.4154	-2.4606		-1.7637
1	Traes_4AS_36CB7931F	6.4041	8.444	7.1014	8.5641	-1.8559		-2.0331
1	Traes_4AS_37D003A63	8.861	10.1691	11.7672	9.2883	-2.5494		-2.1643
1	Traes_4AS_38E64EC24	6.165	10.1871	8.8914	10.0107	-2.5909		-2.5531
1	Traes_4AS_3A1324816	1.8526	2.6985	3.413	4.1697	-1.8519		-1.4255
1	Traes_4AS_3AD486B1A	7.1643	7.9633	8.8774	8.4499	-2.237		-1.68
1	Traes_4AS_3EBE9CF13	5.3146	7.6847	6.9218	8.0841	-1.9276		-1.5807
1	Traes_4AS_3F52A0C951	2.2741	3.4103	3.477	4.6692	-1.3893		-1.2104
1	Traes_4AS_424A4DD16	1.8131	1.4117	2.7568	3.0498	-1.3082		-1.4489
1	Traes_4AS_48EDC7F9B	9.0428	9.9382	10.4199	8.8947	-2.0626		-1.7138
1	Traes_4AS_4BEF2DFAD	6.3496	8.9045	7.9504	9.4956	-2.324		-1.8939
1	Traes_4AS_5135DC537	4.836	4.98	6.8674	6.1098	-2.3293		-1.7314
1	Traes_4AS_5574058B4	6.1165	8.4226	9.2412	8.9174	-2.5472		-1.7152
1	Traes_4AS_5ED019F20	1.0631	1.806	1.9932	3.5387	-1.2854		-1.6425
1	Traes_4AS_5F0F67074	4.147	3.4879	5.4677	7.5464	-2.5541		-3.7175
1	Traes_4AS_6483C3688	9.2765	9.9057	11.9718	8.8421	-2.3434		-1.9016
1	Traes_4AS_686685FE2	4.1926	4.6002	6.3433	6.3274	-1.9982		-1.3002
1	Traes_4AS_6C0AB5E18	3.0387	5.1798	4.9273	6.2368	-2.5049		-1.3005
1	Traes_4AS_6EAA11AAD	4.0393	5.8843	5.9739	6.7057	-2.2964		-1.5608
1	Traes_4AS_70BE0A0AB	5.3999	6.7785	5.8934	8.3775	-2.4121		-1.6262
1	Traes_4AS_773C02521	4.2511	4.7616	7.275	5.412	-3.1364		-1.4169
1	Traes_4AS_805AEEE8A	8.1255	8.743	9.0919	8.8434	-2.5336		-2.0351
1	Traes_4AS_83CF805A0	4.2763	5.965	6.3708	7.2381	-1.7433		-1.2654
1	Traes_4AS_8407C90D81	2.6735	3.6852	4.2592	5.5623	-1.8504		-2.0263
1	Traes_4AS_842E17DC01	6.6551	9.7071	9.6226	9.5085	-2.6129		-1.6148
1	Traes_4AS_85B580603	2.0709	3.6456	3.9187	5.622	-1.6691		-1.6366
1	Traes_4AS_88F47105E	3.5183	3.2138	5.5625	5.1817	-1.8989		-1.5591
1	Traes_4AS_8D7CE5A0B1	8.4831	11.357	11.3902	9.1432	-2.5475		-1.1902
1	Traes_4AS_9450AD3F4	8.4128	9.6076	11.2304	8.2527	-2.4654		-2.117
1	Traes_4AS_951BCCA351	2.7437	3.7498	4.5772	5.9593	-2.1846		-2.0078
1	Traes_4AS_9D6002759	1.1141	3.5383	3.0858	5.3594	-1.9912		-2.1476
1	Traes_4AS_9F1B2A7DD	1.0336	5.512	3.4645	6.6064	-2.5022		-1.9446
1	Traes_4AS_A18EF31BC	5.6967	8.7246	9.0354	7.364	-1.6656		-1.852
1	Traes_4AS_A3160B01C	5.3131	5.8137	7.5576	5.972	-1.685		-1.3216
1	Traes_4AS_AA3629BB5	4.1856	2.9076	6.4769	5.0564	-2.1948		-1.8163
1	Traes_4AS_AEB2074B2	2.4018	3.5594	5.3946	4.3985	-2.5086		-1.4566
1	Traes_4AS_B25B75944	3.5106	3.2458	5.1764	5.4551	-1.7344		-1.6277
1	Traes_4AS_B62A2623C	2.6793	3.389	4.2047	4.9923	-1.5833		-1.2671
1	Traes_4AS_B8D420074	1.4335	2.5649	2.7697	3.2712	-1.6476		-1.1771
1	Traes_4AS_B95A1C3A1	2.0767	1.0621	4.5412	3.2641	-2.4579		-1.9292
1	Traes_4AS_BEE2DCB1B	4.065	4.2693	5.8113	6.2893	-1.9364		-1.7719
1	Traes_4AS_CF13CC74B	5.5336	3.9653	7.0722	6.2534	-2.5814		-2.6355
1	Traes_4AS_D0EB4E289	4.6701	5.7198	6.6875	7.6752	-1.8659		-1.8062
1	Traes_4AS_D4763E468	4.894	3.9674	7.4395	6.0998	-2.1927		-1.9029
1	Traes_4AS_D950EBDB0	6.8155	8.7219	8.1022	8.7651	-1.9375		-1.9515
1	Traes_4AS_D971A01D6	2.6942	6.3117	4.051	6.8365	-1.7919		-2.2385
1	Traes_4AS_E960B83C6	4.6393	6.6841	7.003	7.9912	-2.6223		-2.178
1	Traes_4AS_EBCEE40E9	10.1115	10.7952	12.5234	12.7263	-2.073		-2.1726
1	Traes_4AS_ED8D7EE94	5.1597	4.7211	7.3567	6.9879	-2.3744		-1.8742
1	Traes_4AS_F71C13C9B	5.5085	6.4596	7.2859	7.0314	-1.7041		-1.1619
1	Traes_4AS_FA4BBDBF9	10.0508	10.4604	9.8146	7.3888	-2.6037		-2.6657
1	Traes_4BL_03873D07C	10.4397	10.0178	10.4703	9.7924	-2.8668		-3.5934
1	Traes_4BL_07DFF7AEC	2.0348	3.2946	3.8244	5.4612	-1.5978		-1.2894
1	Traes_4BL_0EAEE6A211	6.4825	9.3941	8.0297	9.4541	-2.3703		-1.8287
1	Traes_4BL_0F2A1731D	6.5835	8.8696	10.7776	9.18	-2.7303		-1.784
1	Traes_4BL_11DA44378	3.4648	5.8359	6.941	8.7134	-2.2605		-1.9915
1	Traes_4BL_154AFBC98	2.8139	3.6409	4.0065	5.2279	-1.6759		-1.5043
1	Traes_4BL_16E113547	4.5286	3.8697	8.7641	7.4527	-2.0292		-1.5447
1	Traes_4BL_1D5E2C770	5.9754	9.0274	9.3597	8.6457	-3.0319		-2.8662
1	Traes_4BL_268644736	2.2244	7.5848	3.5156	6.6158	-1.3122		-1.2449
1	Traes_4BL_2A8052BFD	7.5606	8.7509	8.8543	9.5091	-2.1921		-3.0106
1	Traes_4BL_3035EBEFD	6.8389	10.0026	7.9383	9.4192	-1.8404		-1.236
1	Traes_4BL_31CA6CB0E	3.246	3.1766	5.3428	4.9649	-2.4103		-2.0782
1	Traes_4BL_34C9568C8	1.5739	3.1642	4.8802	6.9605	-2.6368		-2.426
1	Traes_4BL_381D7680B	2.2402	3.3673	3.9106	5.8012	-1.4611		-2.0737
1	Traes_4BL_385BA169E	7.3817	9.6406	10.2812	9.7358	-2.5381		-3.015
1	Traes_4BL_46DFECB43	2.7222	3.9657	3.9407	5.7967	-1.8486		-1.7676
1	Traes_4BL_47A020E26	6.1234	8.0583	7.1532	8.7667	-1.8951		-2.0262
1	Traes_4BL_519F606C0	6.1002	5.6031	7.6099	7.8463	-2.1465		-1.8518
1	Traes_4BL_523D155E21	1.7088	6.118	3.6015	7.2808	-2.3117		-1.7651
1	Traes_4BL_5D70209D9	7.7825	8.2176	9.0868	9.757	-2.5314		-2.9782
1	Traes_4BL_5E23225A6	5.0329	6.6226	6.9458	7.3796	-1.9316		-1.538
1	Traes_4BL_63A544CAE	6.6953	7.916	8.9856	9.432	-2.6339		-2.889
1	Traes_4BL_667998E6F	3.7954	4.9628	6.4993	6.7986	-2.3694		-1.7032
1	Traes_4BL_6B4FFC0A8	4.3719	4.3625	7.1876	6.4426	-2.1996		-1.3747
1	Traes_4BL_6E9EBF553	3.2482	2.0801	5.4893	3.8455	-2.5754		-2.1054
1	Traes_4BL_6EDFA2CEE	8.0654	8.8515	8.7951	8.5618	-1.6218		-1.0788
1	Traes_4BL_704315653	5.0165	6.3092	9.553	13.266	-2.1926		-2.0229
1	Traes_4BL_727DD93ED	4.6533	4.7825	7.0403	6.9393	-2.157		-2.056
1	Traes_4BL_74AFCFF05	7.4136	8.3278	9.1851	8.4427	-1.4246		-1.9194
1	Traes_4BL_778AAB097	5.6208	7.417	7.4258	8.8139	-2.2581		-1.9422
1	Traes_4BL_7AF7D563F	7.792	8.7627	7.662	7.5951	-1.839		-1.6582
1	Traes_4BL_7C507ED43	2.8265	4.2797	3.8021	3.2812	-1.4274		-1.7217
1	Traes_4BL_7F7C32A38	2.1909	1.2407	4.5959	3.5626	-2.3859		-1.9715
1	Traes_4BL_876BEF008	4.0736	3.0015	6.1303	4.9351	-2.0259		-1.8806
1	Traes_4BL_8D8410395	3.5558	5.3406	5.5343	6.5926	-2.088		-1.6988
1	Traes_4BL_8E9618E24	4.5275	6.3522	6.6298	7.3147	-1.8051		-1.3622
1	Traes_4BL_93F9AAD9A	1.2757	1.3772	2.8013	4.1421	-1.4529		-2.3192
1	Traes_4BL_9A9FDF698	1.3611	1.6716	2.6739	3.0873	-1.3534		-1.6515
1	Traes_4BL_9C6CFFEAF	10.1023	10.0801	13.3384	8.9582	-1.8853		-1.3705
1	Traes_4BL_9C88FF47E	11.5722	8.7312	9.9329	9.8562	-2.1828		-3.0624
1	Traes_4BL_9CDB177D0	6.6889	8.7859	9.13	9.1981	-2.0999		-1.3263
1	Traes_4BL_9F2A26511	3.9455	5.6191	6.7281	6.8785	-2.003		-1.3523
1	Traes_4BL_9FA542592	4.7927	5.8417	6.7633	6.8051	-1.8897		-1.3531
1	Traes_4BL_A1E644C55	3.0629	4.35	5.1254	5.3985	-1.8757		-1.1833
1	Traes_4BL_A289962F6	4.4452	5.5313	6.7306	6.6086	-2.3731		-1.6878
1	Traes_4BL_A289962F61	4.5523	5.4297	6.7348	6.5986	-2.407		-1.7056
1	Traes_4BL_AB2636FB0	2.1895	2.0863	3.605	3.6387	-1.3665		-1.2698
1	Traes_4BL_B36109036	7.0095	5.4452	8.812	7.9293	-2.0354		-1.8049
1	Traes_4BL_B5BF83119	7.9507	10.0035	8.7883	8.9537	-2.0326		-1.7321
1	Traes_4BL_B84ED7C6C	6.9555	7.2903	8.5091	8.2555	-2.3117		-1.7753
1	Traes_4BL_B9176B97C	6.8604	8.7048	9.2359	8.9401	-1.8735		-1.3597
1	Traes_4BL_B92B51F5D	1.8922	1.6388	4.4738	3.2918	-2.5461		-1.6659
1	Traes_4BL_BD1E1BEFA	2.9763	3.3511	4.7282	4.9944	-1.5669		-1.4971
1	Traes_4BL_C01E043B6	1.6478	5.8228	3.8404	6.9979	-2.4937		-1.9288
1	Traes_4BL_C12865A91	2.3489	2.7981	4.4992	4.5044	-1.9804		-1.2676
1	Traes_4BL_C19E677A3	6.4862	7.8858	8.4651	9.781	-2.6032		-3.1263
1	Traes_4BL_C576BC33C	3.0187	6.0054	5.3809	7.7188	-2.0887		-1.8391
1	Traes_4BL_C9595C3D8	3.7329	2.8488	6.0241	4.9403	-1.9717		-1.7833
1	Traes_4BL_C95DEC4F9	4.7276	6.4238	7.9903	6.1567	-2.4797		-1.4566
1	Traes_4BL_CA03BD203	7.1721	7.5104	8.3472	8.6157	-2.1449		-1.7682
1	Traes_4BL_CC3E282A71	3.6562	3.3554	5.8436	5.2242	-1.9999		-1.6796
1	Traes_4BL_CF12F5942	1.8651	2.2916	4.9254	4.1721	-3.3535		-1.512
1	Traes_4BL_D3D26FECA	7.1269	11.4548	8.4038	9.6602	-1.9198		-1.5932
1	Traes_4BL_D4BA9255C	2.1002	3.459	3.7697	4.6314	-1.5744		-1.1358
1	Traes_4BL_D5099E761	2.739	3.635	4.0707	4.4301	-1.0505		-1.0489
1	Traes_4BL_DA1F08EC1	3.5204	3.4584	5.5782	5.1305	-1.9265		-1.5142
1	Traes_4BL_DCA190FF2	2.6833	3.1272	4.0161	4.2994	-1.3507		-1.0077
1	Traes_4BL_DD6DD7487	1.1606	5.5837	3.6421	6.6975	-2.527		-1.904
1	Traes_4BL_E94939757	4.6426	7.1826	6.7675	7.5532	-2.7361		-2.1762
1	Traes_4BL_EC6D20026	1.6414	5.1177	3.3429	6.9081	-2.0844		-1.8288
1	Traes_4BL_EE0D1932D	6.1536	6.4967	7.9357	8.713	-2.4247		-1.8853
1	Traes_4BL_F23DD39E9	2.7688	3.8223	4.6884	5.8987	-2.1375		-1.5904
1	Traes_4BL_F38A8C245	2.4716	3.2946	3.9978	5.1289	-1.8964		-1.9633
1	Traes_4BL_F5EA34F7D	2.2264	3.0642	3.2554	5.316	-1.2567		-1.42
1	Traes_4BL_FC8629A72	2.1941	4.8408	4.3454	6.3855	-2.9818		-1.525
1	Traes_4BL_FF716FF99	11.697	12.215	11.1516	10.555	-2.2833		-2.7298
1	Traes_4BS_02DD61E38	10.1132	8.8497	9.3765	8.653	-2.0811		-1.6971
1	Traes_4BS_088611AA4	3.1698	4.7759	5.2103	5.6977	-2.0508		-1.3092
1	Traes_4BS_16604050F	3.5318	5.8712	4.5462	6.3078	-2.0266		-1.2246
1	Traes_4BS_1FAD8D32C	6.2015	8.0271	7.9466	8.1108	-1.8135		-1.3119
1	Traes_4BS_2189209361	4.3865	4.3188	6.7751	5.1631	-2.1146		-1.4531
1	Traes_4BS_24D942615	1.5084	1.3757	2.9506	2.9439	-1.5136		-1.3667
1	Traes_4BS_3ADAEFD0D	4.2082	6.2726	6.2647	7.6581	-1.9759		-1.737
1	Traes_4BS_3BC30E386	3.7447	6.6947	5.5332	9.7882	-1.493		-1.0291
1	Traes_4BS_40CFAA1A8	6.7814	12.3167	9.2962	9.4313	-2.1703		-3.0896
1	Traes_4BS_4A0C3A1AC	1.2873	1.104	2.5786	2.3494	-1.1459		-1.1564
1	Traes_4BS_53AF230A0	5.1648	4.3297	9.3146	7.5807	-2.2178		-2.0658
1	Traes_4BS_558BBF9C6	4.2947	7.4844	6.3839	6.6846	-1.379		-1.0173
1	Traes_4BS_572C2C65F	1.7431	2.5943	2.758	4.5674	-1.3832		-1.9092
1	Traes_4BS_5AEFE4F30	5.3601	5.3903	7.1682	6.9514	-2.3494		-1.8646
1	Traes_4BS_5B4489E87	5.2471	6.2689	8.1051	8.2217	-2.5139		-2.2657
1	Traes_4BS_615DE1514	5.9664	7.132	6.176	7.6446	-1.5055		-1.1332
1	Traes_4BS_633B95A5C	2.6948	2.5609	4.275	3.5678	-1.5282		-1.4699
1	Traes_4BS_6BF4D4096	1.396	1.9695	4.238	4.532	-2.5188		-2.048
1	Traes_4BS_6F67C3888	3.1674	8.0573	6.5146	8.1364	-2.8633		-2.1442
1	Traes_4BS_6F7537312	2.117	1.6507	4.7077	4.0507	-2.3191		-1.5116
1	Traes_4BS_70EF0373B	2.8431	6.2993	5.0439	7.0042	-1.9246		-1.0758
1	Traes_4BS_749EEDDB6	1.8508	4.5694	3.7983	6.5793	-1.7284		-1.8407
1	Traes_4BS_76C23FE5A	1.7668	6.8991	3.5828	8.3208	-2.0278		-1.2442
1	Traes_4BS_844C35B49	5.3832	9.3063	6.6674	8.6677	-2.3143		-1.6468
1	Traes_4BS_929BB66A2	1.2597	2.977	2.6417	4.3633	-1.4464		-1.5714
1	Traes_4BS_959C97F4F	1.8703	3.2975	3.9266	4.7407	-1.8361		-1.7285
1	Traes_4BS_9C98BB1AB	11.2958	11.4966	13.6898	10.9812	-2.0538		-2.8758
1	Traes_4BS_9EF72B0BA	2.3016	3.355	5.1183	4.98	-2.6849		-1.2215
1	Traes_4BS_A229FBF7E	8.2744	8.7999	10.2525	8.9138	-2.6746		-2.0113
1	Traes_4BS_A3332973B	1.356	1.6476	2.5224	2.9843	-1.345		-1.396
1	Traes_4BS_A3D3F5C3C	6.1051	9.1028	10.9981	9.8601	-2.3716		-2.4464
1	Traes_4BS_A6D9EB0E5	2.1419	2.9762	3.8931	4.9845	-1.77		-1.5757
1	Traes_4BS_AB39A503A	5.8869	7.6754	6.8935	8.7582	-1.8869		-2.0579
1	Traes_4BS_AEF298836	3.4179	6.4979	5.0546	6.9871	-1.5726		-1.1509
1	Traes_4BS_AF7A18C90	7.1072	9.6126	9.9215	9.1625	-1.887		-1.7788
1	Traes_4BS_B03DE0CDA	3.3252	6.4952	4.9662	9.0272	-2.2218		-2.1947
1	Traes_4BS_B4E081148	4.8766	4.8194	6.8221	7.2773	-2.0452		-1.7327
1	Traes_4BS_B913FA70A	2.2933	2.6339	3.9009	4.3796	-1.2495		-1.3908
1	Traes_4BS_BFA6CFA7F	8.062	8.3614	9.0623	9.2696	-1.6639		-2.393
1	Traes_4BS_C8AA64113	5.3322	6.6579	9.1281	8.3414	-2.4714		-1.9038
1	Traes_4BS_D0A3A08A01	5.594	8.2229	8.4231	8.9298	-2.288		-1.5988
1	Traes_4BS_E8A680550	8.2595	9.2052	11.0658	8.7172	-2.2505		-1.0112
1	Traes_4BS_EB5EFFD17	4.3373	4.5569	6.6515	5.1828	-2.7242		-1.259
1	Traes_4BS_EF4C8D5D3	2.8862	3.2478	4.6114	4.0163	-1.6108		-1.0857
1	Traes_4BS_F43E5EF66	2.5668	3.471	4.1521	4.7705	-1.4872		-1.5861
1	Traes_4BS_F65ED7D1B	2.5431	2.8708	3.9825	3.6452	-1.9695		-1.3644
1	Traes_4BS_F9D3F368C	4.1602	4.519	6.4307	6.8491	-2.3807		-2.3055
1	Traes_4BS_FE5D74CBD	6.2931	8.5889	7.276	8.0855	-2.0987		-1.7302
1	Traes_4DL_02FA951AF	3.5224	8.1361	6.5026	12.8253	-2.6388		-1.7793
1	Traes_4DL_037B0E131	11.9068	8.2944	9.5526	7.8736	-1.4717		-1.8225
1	Traes_4DL_08B1BCAF6	1.0401	1.599	2.6449	3.4025	-1.4813		-1.9471
1	Traes_4DL_0931069C2	2.7059	5.0181	4.024	6.5423	-1.4421		-1.2505
1	Traes_4DL_0AA0EAE73	10.5708	10.2605	8.8723	9.6806	-2.7074		-2.986
1	Traes_4DL_0D686202A	3.6622	3.9674	6.6255	5.3995	-2.381		-1.5662
1	Traes_4DL_1501A18E2	3.7743	6.7507	8.5868	7.9953	-2.0047		-1.7644
1	Traes_4DL_18F2AAFE1	7.762	9.372	9.9989	8.7172	-2.6115		-1.8399
1	Traes_4DL_1B5936DB4	3.9794	4.6658	7.1873	6.8865	-2.6098		-1.933
1	Traes_4DL_1E468A8A1	1.6706	3.8994	3.9778	5.9197	-1.7779		-1.4546
1	Traes_4DL_1F8BA4DF8	3.8893	6.1304	6.0754	6.8985	-1.6395		-1.1091
1	Traes_4DL_2033A03F9	2.1035	3.3183	4.8921	5.3906	-2.0854		-1.8414
1	Traes_4DL_22CD159AE	2.4732	5.235	4.7746	7.4694	-1.9494		-1.3163
1	Traes_4DL_2338677F8	6.6688	8.094	7.5649	8.3154	-1.7386		-1.6063
1	Traes_4DL_23DEFF069	4.4441	5.3352	5.3444	6.5258	-2.6141		-1.8952
1	Traes_4DL_2922E43F6	1.9983	1.9148	3.7714	4.636	-1.875		-2.3642
1	Traes_4DL_2FAC41BEF	2.2347	3.3489	3.9379	4.223	-1.8355		-1.0591
1	Traes_4DL_3079F96E7	3.3162	3.9758	6.1518	5.3483	-3.0337		-1.418
1	Traes_4DL_382DEDEB6	7.9777	12.0967	9.6889	7.7842	-1.3633		-1.6434
1	Traes_4DL_3849A9A5F	2.0082	1.893	3.5641	3.4874	-1.5119		-1.2172
1	Traes_4DL_3E20F8E8A	4.8174	5.8305	6.1748	7.7531	-2.2419		-2.1709
1	Traes_4DL_4448E934B1	6.4228	8.3088	7.6327	8.1657	-1.873		-1.5556
1	Traes_4DL_47037A6CB	11.6448	7.5327	8.9434	9.7831	-2.1309		-2.172
1	Traes_4DL_473AB3B08	11.1812	9.3324	9.3272	10.7414	-2.9607		-3.2173
1	Traes_4DL_4A295793A	2.4866	3.2232	4.2672	4.9281	-1.7788		-1.3372
1	Traes_4DL_4F3809E26	1.5316	3.6355	3.1755	4.4047	-1.7321		-1.011
1	Traes_4DL_521954AA3	4.9411	5.9621	6.249	6.6585	-2.3908		-2.1486
1	Traes_4DL_5760FBC19	6.4239	8.6839	8.6474	9.4037	-2.276		-1.9614
1	Traes_4DL_57C0F257F	2.1816	2.3266	3.9921	4.6385	-2.0019		-2.3054
1	Traes_4DL_57FB76BE6	5.8423	5.8759	9.1618	7.4501	-2.3857		-1.8123
1	Traes_4DL_5803629C6	2.8914	4.0934	5.4173	5.0672	-2.4871		-1.3512
1	Traes_4DL_59403BAF9	2.1374	2.0346	4.5458	3.5508	-2.1637		-1.0873
1	Traes_4DL_5ABC60D83	7.5647	7.7931	10.3163	9.2298	-2.4089		-2.2849
1	Traes_4DL_6D374AA401	3.8284	3.6437	6.2017	5.5576	-2.0239		-1.6885
1	Traes_4DL_702BA9725	3.2289	6.5884	4.7372	7.5433	-1.6071		-1.0545
1	Traes_4DL_7276FF6C9	6.2069	9.756	7.9977	10.4793	-2.268		-1.9549
1	Traes_4DL_7445EA454	5.305	6.3018	8.7059	6.7503	-2.4232		-1.5144
1	Traes_4DL_76F6959C5	3.548	5.1626	5.074	6.6664	-1.7198		-1.5474
1	Traes_4DL_779A0CAE9	6.2994	13.0578	8.5688	10.0836	-1.9229		-2.0113
1	Traes_4DL_788BB68B8	6.4907	7.6039	8.8929	8.0899	-2.0364		-1.4721
1	Traes_4DL_78DC0991D	8.8666	7.8954	10.545	8.6898	-1.3309		-1.4418
1	Traes_4DL_78F59773D	2.4738	3.2679	4.172	4.6645	-1.8544		-1.5499
1	Traes_4DL_7BCF0EF63	4.5345	5.0847	6.5918	6.5529	-2.4649		-1.821
1	Traes_4DL_82C9062B3	1.8507	1.2735	3.1721	2.8265	-1.7925		-1.7904
1	Traes_4DL_855B82B96	4.736	7.4212	8.112	7.2361	-2.03		-1.6142
1	Traes_4DL_88633D38B	1.4681	5.0054	3.7108	6.9613	-2.4133		-2.1479
1	Traes_4DL_8883F7012	1.6949	2.4506	2.5428	4.0567	-1.4119		-1.7106
1	Traes_4DL_88EA2BDE1	6.6627	5.3272	8.9739	7.3216	-1.5469		-1.6107
1	Traes_4DL_89B80245B	1.9206	4.4878	3.5877	6.3425	-1.7483		-1.4894
1	Traes_4DL_8C572B927	2.4567	3.2716	4.0397	5.1919	-1.8045		-2.0303
1	Traes_4DL_8DB985308	3.0601	3.6015	4.4636	4.5837	-1.5857		-1.4619
1	Traes_4DL_8E52A4172	7.7307	9.2518	14.8612	10.4217	-2.6066		-2.5763
1	Traes_4DL_8EBE98D02	3.9855	2.5156	6.0335	4.6	-1.7848		-1.7979
1	Traes_4DL_8F22049B6	1.6314	1.0269	2.7222	2.6004	-1.2153		-1.1998
1	Traes_4DL_916662691	2.4921	3.0888	4.127	4.3776	-1.5421		-1.493
1	Traes_4DL_91F078E7E	2.0124	1.5518	2.8075	3.1539	-1.1771		-1.3415
1	Traes_4DL_936E773F5	4.3742	4.8965	6.4838	6.1343	-1.9885		-1.2696
1	Traes_4DL_96F639C33	5.2712	9.5659	9.4638	10.2555	-2.5199		-2.507
1	Traes_4DL_973AD0673	6.5272	11.4928	12.7442	8.7355	-1.1199		-1.6294
1	Traes_4DL_98DD88E4E	4.7721	6.1551	5.7593	7.3125	-2.4402		-2.135
1	Traes_4DL_9D7A18BBC	2.9076	5.3821	4.6742	6.4232	-2.3365		-1.2998
1	Traes_4DL_A7C1B0A43	1.4249	4.9	4.4287	7.5077	-2.498		-1.9798
1	Traes_4DL_A7ECE81A1	5.4062	6.4248	7.1932	7.1852	-1.7861		-1.3013
1	Traes_4DL_B3E978E9F	1.179	5.6255	3.5418	7.3431	-2.2708		-1.7881
1	Traes_4DL_B75BA7E6C	4.1236	4.0394	6.5056	6.0118	-2.1049		-1.1846
1	Traes_4DL_B819BDB3C	7.2007	9.7443	7.6185	8.968	-1.9497		-1.7579
1	Traes_4DL_BAC2D8210	7.7568	11.4802	9.4073	7.9559	-1.3007		-1.8585
1	Traes_4DL_BD4D4D652	3.4898	3.1988	5.4222	5.1693	-1.9668		-1.6276
1	Traes_4DL_C1BF83ECD	3.6493	3.3031	5.3433	5.4982	-1.8182		-1.7016
1	Traes_4DL_C2FE9C3EB	3.2995	4.0568	6.6034	6.3269	-2.6582		-1.9288
1	Traes_4DL_C535DC340	6.7625	10.9407	9.1836	9.1821	-2.0554		-1.6481
1	Traes_4DL_C57906B8A	2.5894	4.5425	4.9633	5.9665	-1.8875		-1.3817
1	Traes_4DL_C63934F2C	3.3521	5.7246	5.255	7.1715	-2.0595		-1.9558
1	Traes_4DL_D0B43694E	2.1458	3.7802	3.862	5.6634	-1.6672		-1.7187
1	Traes_4DL_D7F5EDD0E	2.4814	3.9874	4.1624	6.1273	-1.5063		-1.9547
1	Traes_4DL_D84567626	1.9793	1.3626	4.4218	3.4609	-2.4313		-1.8603
1	Traes_4DL_E2492AC81	2.7134	5.889	5.0729	7.2707	-1.6938		-1.8522
1	Traes_4DL_E25D3DF01	4.403	6.0825	5.6804	7.2066	-2.1823		-1.4232
1	Traes_4DL_E27717C2E	7.1703	9.4652	12.9683	10.0027	-2.2768		-3.1011
1	Traes_4DL_E629BBFCD	3.5463	5.4609	5.3135	6.5926	-1.7695		-1.6016
1	Traes_4DL_E94B5B339	4.3773	5.8941	5.8128	7.0957	-2.3243		-1.9502
1	Traes_4DL_ED89DD28D	6.6599	8.8251	9.093	9.0071	-2.1231		-1.3956
1	Traes_4DL_F0BE36C9D	1.4772	2.3942	2.5974	3.398	-1.3049		-1.1769
1	Traes_4DL_F13AD3A4B	3.6925	4.697	5.4182	6.3102	-1.7912		-1.643
1	Traes_4DL_F1D0EAB201	3.4052	3.9186	3.7908	4.9487	-2.7675		-2.1147
1	Traes_4DL_F6ECCBBB9	4.1017	4.4709	6.1771	5.2139	-1.4256		-1.0884
1	Traes_4DL_F84CBD868	4.4426	7.1462	9.1063	9.0512	-1.9802		-2.1521
1	Traes_4DL_F8CEC5A40	5.0746	5.0335	7.2087	7.3278	-2.3491		-1.9269
1	Traes_4DL_FB37BA2A91	6.0543	7.0044	7.1646	7.8976	-2.2354		-1.7846
1	Traes_4DS_07366EF53	2.6514	3.2028	4.1627	4.7896	-2.0818		-1.8938
1	Traes_4DS_0A01300F2	1.1025	6.0304	2.918	7.0577	-1.1916		-1.0881
1	Traes_4DS_1684EB8521	6.6112	9.2038	10.1094	11.2804	-2.149		-3.3087
1	Traes_4DS_1765AEDD4	2.9238	3.5925	6.2357	6.1864	-2.7757		-2.0208
1	Traes_4DS_1A9CDE9CB	3.1636	3.4508	4.9003	4.4771	-1.6832		-1.2509
1	Traes_4DS_1B340B113	4.5835	5.0725	6.8746	12.6625	-3.1791		-3.0774
1	Traes_4DS_1D6698102	3.7126	7.0715	4.8233	7.5117	-1.9671		-1.3206
1	Traes_4DS_220628F6B	7.7746	8.8972	10.5647	9.0724	-2.5855		-2.0818
1	Traes_4DS_239349865	8.2912	8.6208	8.6835	9.2008	-1.8025		-2.5017
1	Traes_4DS_24DAF6ADF	3.5009	3.2248	5.8866	3.9275	-2.5371		-1.4018
1	Traes_4DS_2797D23311	9.1267	8.1377	9.5541	8.604	-1.9549		-1.5771
1	Traes_4DS_282F40A4B1	5.5294	7.9063	7.7875	8.736	-2.5093		-1.5074
1	Traes_4DS_2A0AF2D33	1.466	1.1011	2.8496	2.0533	-1.2		-1.0827
1	Traes_4DS_314D29362	3.1979	4.6797	5.2663	5.5485	-2.0293		-1.2864
1	Traes_4DS_334E91BD8	4.3861	5.1664	5.7266	6.1613	-1.2404		-1.046
1	Traes_4DS_411280A5A	4.4446	8.9531	7.9098	7.8635	-2.3824		-1.2314
1	Traes_4DS_4C1265002	5.5081	7.0563	6.5669	8.3007	-1.7036		-1.8047
1	Traes_4DS_53CCAD724	1.2963	1.3044	2.7925	2.7716	-1.1286		-1.2782
1	Traes_4DS_5810B88C4	5.8888	6.6716	7.0776	8.1431	-2.2694		-1.7036
1	Traes_4DS_5835552DF	1.5306	2.3455	2.6096	4.4191	-1.3224		-1.6306
1	Traes_4DS_63083B4941	7.0053	11.5627	12.9948	9.7451	-2.4767		-3.1576
1	Traes_4DS_66AA6DD20	1.6004	2.2367	3.0906	3.9898	-1.5665		-1.5962
1	Traes_4DS_6B0D4FA88	5.8486	6.2041	7.6218	7.788	-2.4383		-1.8845
1	Traes_4DS_745FEF53E	6.0536	7.5387	7.3527	7.9997	-1.6832		-1.2494
1	Traes_4DS_76E977C68	3.4531	6.5242	5.5926	7.3601	-1.8328		-1.7305
1	Traes_4DS_7F2F4B53D	4.1686	2.4797	10.0248	6.9373	-3.1608		-1.7826
1	Traes_4DS_805590E76	5.3995	7.7423	8.7176	8.264	-3.2871		-3.2205
1	Traes_4DS_85D726783	2.7591	3.4963	4.6638	5.1001	-1.6749		-1.5962
1	Traes_4DS_8721A5B16	8.3924	7.9869	10.363	9.8303	-1.6291		-2.6526
1	Traes_4DS_90830E0B2	6.8102	10.6583	9.0869	8.9217	-2.9493		-2.6255
1	Traes_4DS_92795CFC91	6.6135	7.8993	10.3642	9.2087	-2.8116		-3.287
1	Traes_4DS_9ABB51FE4	2.2821	4.3222	4.9003	5.6627	-1.9339		-1.4506
1	Traes_4DS_A16C2DB5A	5.1225	5.7279	7.9203	8.4008	-2.0196		-1.6434
1	Traes_4DS_A21D4E7AD	5.2317	4.3104	6.9483	5.2009	-2.5354		-1.6614
1	Traes_4DS_A2F68DFDE	1.7476	4.3204	3.557	6.214	-1.5446		-1.7129
1	Traes_4DS_AB2BEFAB3	7.7508	7.1794	9.1192	7.9757	-2.608		-3.1448
1	Traes_4DS_ABA832849	6.6934	8.705	10.0721	9.9408	-2.4405		-2.4636
1	Traes_4DS_AF2E3D847	2.3934	3.318	4.901	5.2186	-2.3253		-1.2806
1	Traes_4DS_B563336E9	6.2942	10.3457	12.3026	10.3287	-2.5003		-3.3502
1	Traes_4DS_B5A1413E1	5.7887	7.1117	11.5268	11.3719	-2.2185		-2.8924
1	Traes_4DS_B7F6F6B61	4.0888	5.2192	6.2735	6.872	-2.2531		-2.0046
1	Traes_4DS_BA92132AD	5.3267	9.6289	6.4256	8.4048	-2.6474		-1.8229
1	Traes_4DS_CB9C8D689	3.0599	6.7945	6.4822	7.3425	-2.777		-1.6718
1	Traes_4DS_CFAB051C4	1.5934	2.4321	3.2406	4.4429	-1.9073		-1.9985
1	Traes_4DS_D21EF1607	4.2079	5.2259	5.9512	5.9356	-1.4039		-1.0179
1	Traes_4DS_D522A4EC1	5.2258	9.2542	6.8044	7.9122	-2.4091		-1.5508
1	Traes_4DS_E8A969443	7.8247	10.8143	9.9086	9.2989	-1.9842		-1.9018
1	Traes_4DS_EAA3829B0	1.5226	2.246	2.9659	3.4041	-1.4659		-1.2071
1	Traes_4DS_F2FFC249F	1.6779	1.0504	4.2285	3.1647	-2.1682		-1.3526
1	Traes_4DS_F33F58A71	2.1534	2.1262	3.2909	3.09	-1.5948		-1.0071
1	Traes_4DS_F4B7CF88B	7.3058	9.2102	8.3477	9.6114	-1.7035		-1.8035
1	Traes_4DS_FE38A59D0	1.8227	2.6752	3.3878	4.4889	-1.6971		-1.5192
1	Traes_5AL_0529A9BB0	1.4901	2.9584	3.5172	5.229	-1.6983		-1.4562
1	Traes_5AL_11EF1ED8A	4.1049	4.1697	5.9189	5.9421	-1.9045		-1.7775
1	Traes_5AL_15765F705	2.1313	4.034	3.6314	5.4742	-1.5429		-1.2024
1	Traes_5AL_158E40648	10.0453	12.3816	12.4407	9.5986	-2.0596		-2.1896
1	Traes_5AL_197543F911	2.147	4.3329	4.9329	7.3343	-2.4855		-2.129
1	Traes_5AL_1B215E169	5.4925	5.3621	6.7784	5.2068	-1.8704		-2.2623
1	Traes_5AL_21ED731A7	7.0221	9.5607	10.5487	9.6982	-2.0095		-1.6987
1	Traes_5AL_221649956	5.5259	10.1032	7.1324	8.7838	-2.0287		-2.2351
1	Traes_5AL_2227C783F	1.6251	2.1054	3.336	3.634	-1.6721		-1.844
1	Traes_5AL_268DF2E10	4.22	4.6802	6.7038	6.1567	-2.317		-1.4849
1	Traes_5AL_2D3E5EF9B	9.5493	14.8249	11.6466	9.3716	-1.7445		-1.6677
1	Traes_5AL_2DF3DC5D9	7.0824	11.8584	8.4816	9.7924	-2.62		-2.915
1	Traes_5AL_2EA9542B4	3.4716	3.5109	4.9418	5.6757	-2.1217		-1.9727
1	Traes_5AL_327F16598	6.0078	5.1765	9.3296	6.7455	-1.3895		-1.7809
1	Traes_5AL_32A81F167	5.8742	6.4777	8.2278	8.0352	-2.0655		-1.6386
1	Traes_5AL_3AD6EB4AE	1.8856	1.9428	3.9909	3.0938	-2.1418		-1.1822
1	Traes_5AL_4BF22D465	2.1324	3.5097	3.7908	5.5233	-1.5746		-1.1835
1	Traes_5AL_5C220F4B0	1.3165	1.2392	4.016	3.6567	-2.1111		-1.6318
1	Traes_5AL_5F0964BDD	1.9689	1.8835	3.7159	3.097	-1.7065		-1.0015
1	Traes_5AL_61A545DCD	11.67	9.4566	10.4146	9.7159	-2.5719		-2.986
1	Traes_5AL_676311BE8	5.9505	7.7843	9.5778	8.6509	-2.2673		-1.0966
1	Traes_5AL_6A7515EF5	1.5679	2.482	3.5678	4.2663	-1.9533		-1.639
1	Traes_5AL_6C096F6E1	1.7854	3.1741	3.3292	5.6747	-1.3296		-2.1436
1	Traes_5AL_7164FEAC3	4.9791	5.7809	5.9388	5.5617	-1.6875		-1.8887
1	Traes_5AL_75CB8217C	8.7111	8.6758	9.9065	9.7528	-2.1791		-1.9499
1	Traes_5AL_8282D7D5A	4.5099	4.2862	5.4796	5.3104	-2.2201		-2.1672
1	Traes_5AL_852DA4B43	6.6878	12.2016	8.9281	8.4623	-2.4734		-1.6552
1	Traes_5AL_89A09BC1B	3.5234	5.6111	5.3315	6.5195	-2.3971		-1.4632
1	Traes_5AL_8BD490C2A	4.2419	4.0161	6.5448	4.7843	-1.6676		-1.0395
1	Traes_5AL_93DB6B2BF	10.7313	6.5507	7.2339	6.8412	-1.9137		-1.9587
1	Traes_5AL_95BCDFC0F	3.7929	4.8746	4.9403	7.0992	-1.7574		-1.1461
1	Traes_5AL_A22716BB6	4.5254	5.6249	6.6331	5.9375	-2.4481		-1.6941
1	Traes_5AL_A35B74583	3.9772	5.1415	5.5777	5.7046	-1.7001		-1.7914
1	Traes_5AL_B08AEFEF9	2.1723	1.2716	4.0066	3.5705	-1.5564		-1.3087
1	Traes_5AL_B096259BE	3.7194	3.5253	4.9979	5.0343	-1.4234		-1.4697
1	Traes_5AL_B462691D7	1.6561	2.0313	2.9038	2.7672	-1.3736		-1.1772
1	Traes_5AL_BF01C6FA6	3.5105	5.677	5.1012	6.0041	-1.572		-1.0255
1	Traes_5AL_CC4FD30DA	6.9672	8.0139	8.9497	7.7716	-2.121		-1.0749
1	Traes_5AL_CF6660D45	1.7282	2.982	3.3878	5.2769	-1.3915		-1.4775
1	Traes_5AL_D0B62864F	6.9154	8.8827	6.619	13.7936	-1.3576		-1.9711
1	Traes_5AL_D69AA769D	3.1953	3.8244	5.128	6.733	-2.2675		-2.6201
1	Traes_5AL_DE0132804	8.7273	14.4148	9.5054	9.5481	-2.0165		-1.9738
1	Traes_5AL_DE0E4DC71	3.6139	4.5724	5.4233	5.6674	-2.2815		-1.4402
1	Traes_5AL_DE16B3C5C	3.0168	3.9816	4.6844	4.3509	-2.382		-1.5216
1	Traes_5AL_E23B0E6C4	12.3667	8.9942	11.7727	8.7522	-2.231		-2.0969
1	Traes_5AL_E23E4F6DC	3.7471	3.2777	5.505	4.669	-1.0249		-1.5681
1	Traes_5AL_E2E09A685	2.7231	5.7862	4.3932	6.476	-1.8046		-1.2424
1	Traes_5AL_E2EDB0621	3.2318	3.5499	4.514	4.6186	-1.7196		-1.1408
1	Traes_5AL_E5AF3FFF2	6.8319	9.7387	14.4366	9.8885	-3.0798		-3.0724
1	Traes_5AL_E799C43E9	2.6532	3.7539	3.9323	5.0906	-1.8131		-1.7183
1	Traes_5AL_E7A3EDC5F	4.1135	5.3863	6.756	5.7055	-2.376		-1.1522
1	Traes_5AL_E966DE9FF	12.0595	9.3859	9.2193	9.1485	-2.5836		-2.6579
1	Traes_5AL_EC310DBC51	1.4188	1.7241	2.8504	2.6974	-1.3585		-1.1136
1	Traes_5AL_EFE132903	6.2549	9.0091	9.2893	8.0711	-2.2888		-1.0577
1	Traes_5AL_F0293EF43	7.1836	6.5574	10.6124	7.6513	-3.4921		-2.8012
1	Traes_5AL_F31F6E9EA	5.1351	5.9968	7.967	8.4748	-1.9809		-2.3557
1	Traes_5AL_F725705B9	5.0777	5.9881	7.4987	8.0165	-1.9295		-1.3948
1	Traes_5AL_F9A2B251E	2.8243	2.8277	4.8018	4.0814	-1.8673		-1.2232
1	Traes_5AS_4A059C548	1.7592	2.4331	4.4258	4.5277	-2.2143		-1.5685
1	Traes_5AS_594BD05CA	1.7411	1.4552	3.4748	3.0142	-1.6224		-1.4625
1	Traes_5AS_710247B67	3.8175	4.2586	5.3561	5.1895	-1.7126		-1.3012
1	Traes_5AS_9C6171380	1.8929	1.8188	3.3268	2.8174	-1.6092		-1.2069
1	Traes_5AS_B1625DFB0	1.8857	2.2006	3.4029	3.5465	-1.4934		-1.5607
1	Traes_5AS_C606A8A1F	7.8357	8.5324	9.258	8.8	-1.2481		-1.0624
1	Traes_5AS_C7A2BE5AD	6.8501	9.1216	6.8023	7.5933	-1.3818		-1.1726
1	Traes_5AS_D049CF038	1.5669	5.6166	3.3749	6.85	-1.8302		-1.8968
1	Traes_5AS_D714D4951	8.0146	8.7323	10.2939	8.2292	-2.0083		-1.4188
1	Traes_5AS_DFD0184BA1	5.1208	4.6143	8.3588	6.585	-2.2966		-1.6912
1	Traes_5AS_EDF185C68	3.6658	6.2959	7.4386	5.8095	-1.9684		-1.2243
1	Traes_5BL_0013BC424	3.0603	7.6515	5.001	7.1494	-2.5845		-1.4401
1	Traes_5BL_003ADB279	5.0995	6.2172	6.9036	6.9057	-2.711		-1.9232
1	Traes_5BL_017315DC6	5.1703	6.2573	6.3535	6.6206	-2.083		-1.3301
1	Traes_5BL_0194534D9	3.7069	5.0246	4.9568	6.3508	-1.8265		-1.4759
1	Traes_5BL_04FDA138E1	10.503	6.4326	10.8615	7.7315	-3.1841		-2.1225
1	Traes_5BL_050EEDDBD	5.6216	6.5608	7.7892	7.2834	-1.8473		-1.2183
1	Traes_5BL_0999942FA	2.316	3.1232	3.7828	4.6353	-1.6553		-1.6025
1	Traes_5BL_0C1E9AFB3	1.8882	1.9297	3.5784	3.3953	-1.6479		-1.125
1	Traes_5BL_111B47D32	1.2841	1.711	2.6838	2.616	-1.2106		-1.06
1	Traes_5BL_120687B56	2.136	2.1561	4.3064	4.1336	-2.1633		-1.3168
1	Traes_5BL_128918E7A	7.2096	8.6175	10.6569	9.4471	-2.9193		-2.3703
1	Traes_5BL_1512240F3	2.3294	2.6408	4.2998	5.7968	-2.3965		-2.728
1	Traes_5BL_151997828	6.0863	5.9859	8.4705	7.5055	-2.029		-2.2416
1	Traes_5BL_19B18C00C	4.2153	3.525	5.5976	4.6679	-1.8282		-1.2531
1	Traes_5BL_252A1435A	1.5007	1.8833	2.5274	2.8472	-1.412		-1.5193
1	Traes_5BL_27DA4F6E1	3.646	4.1783	5.1905	6.0655	-1.8313		-1.4847
1	Traes_5BL_2994AAF19	3.5013	4.1103	4.0162	4.9267	-1.4684		-1.3098
1	Traes_5BL_2B4C22EDA	7.9644	9.7521	10.6908	11.8093	-2.3705		-2.2958
1	Traes_5BL_2C60CECF9	9.8331	8.6593	10.4943	9.2523	-2.1274		-1.3611
1	Traes_5BL_2C76CFC24	5.2818	9.8701	5.892	11.3049	-2.0748		-1.6674
1	Traes_5BL_2CBFD9D6A	5.5794	10.5853	7.3737	8.3574	-2.4398		-2.1711
1	Traes_5BL_2D1D16169	3.8062	3.312	5.1313	4.1148	-1.6582		-1.1302
1	Traes_5BL_2E8213679	4.5695	5.3025	6.6044	6.961	-2.0327		-1.752
1	Traes_5BL_32AEFC86D	7.2397	9.1833	8.4575	8.004	-2.0988		-1.8496
1	Traes_5BL_33C4FE16E	7.9382	9.8136	9.1999	9.926	-2.7942		-2.3503
1	Traes_5BL_34593C7D1	1.6242	2.8343	4.6574	5.1694	-2.3755		-2.5823
1	Traes_5BL_3856A4881	2.6163	3.5023	4.3524	4.2011	-1.5752		-1.0531
1	Traes_5BL_388501B7C	8.3801	8.6028	10.1059	9.4056	-2.1102		-2.3679
1	Traes_5BL_3892C17DC	4.3502	4.6289	5.9176	6.647	-2.3294		-2.4036
1	Traes_5BL_3900B9128	10.3658	10.3723	10.8756	9.7522	-1.7403		-1.8365
1	Traes_5BL_39FD9626E	3.0577	4.7906	4.7254	6.2015	-2.1492		-1.2034
1	Traes_5BL_39FF03C5D	7.6137	9.1749	8.4942	8.7206	-1.3097		-1.2029
1	Traes_5BL_3B0AA08A8	7.083	5.9681	9.8549	8.0538	-2.419		-1.9762
1	Traes_5BL_3B50B6963	7.8312	8.0334	10.2287	9.7399	-2.0474		-1.9702
1	Traes_5BL_3C4FA0AE5	4.2697	5.0115	5.7177	5.829	-1.4379		-1.0497
1	Traes_5BL_3D4994647	6.7052	8.0227	7.4863	8.1861	-2.3161		-1.8411
1	Traes_5BL_406A1C48D	6.9272	6.8453	7.4707	7.5983	-1.5716		-1.362
1	Traes_5BL_40DC18914	4.5367	4.4884	7.6178	6.6795	-2.155		-1.2853
1	Traes_5BL_41690B8AA1	7.4865	7.6528	10.6107	9.0111	-2.504		-1.9203
1	Traes_5BL_4189EA490	6.1882	8.2856	8.8995	8.6735	-1.7939		-1.1023
1	Traes_5BL_420974D47	1.6146	3.3588	4.2855	5.9744	-2.1715		-2.0711
1	Traes_5BL_428477F47	4.9039	7.1503	6.4149	8.2622	-1.8964		-1.0493
1	Traes_5BL_44BE86304	5.1981	12.3494	5.5976	7.7995	-1.6496		-1.4276
1	Traes_5BL_4638D88D3	3.4221	3.4192	5.9496	5.7213	-2.5352		-1.6663
1	Traes_5BL_49CC5A4361	6.4537	6.6057	9.2527	9.1832	-2.6517		-2.3881
1	Traes_5BL_4AB318AA4	4.5679	5.6024	6.3604	6.1939	-2.2895		-1.891
1	Traes_5BL_4DA7DB4B6	5.6831	6.1208	8.0433	6.9603	-2.514		-1.2966
1	Traes_5BL_5082542FB	3.1613	2.3298	5.2278	5.0324	-2.5433		-2.252
1	Traes_5BL_508BFCCEC	3.6196	5.0606	5.2643	5.3019	-2.0828		-1.0582
1	Traes_5BL_5391EC4A0	4.5137	6.4369	9.1138	8.9801	-3.0151		-2.7762
1	Traes_5BL_568AADCD2	6.7067	11.1483	6.889	7.9524	-2.8332		-1.7912
1	Traes_5BL_56C52F2D9	10.7118	9.5004	11.4253	9.2007	-1.6797		-1.1139
1	Traes_5BL_56E52A2FC	7.7339	10.1506	15.0883	8.7344	-2.2425		-2.2816
1	Traes_5BL_57ABE6426	7.8947	9.0997	11.3235	9.6598	-2.1976		-1.9609
1	Traes_5BL_57C4F661E	1.6281	1.7256	4.9516	4.0958	-2.1566		-1.0189
1	Traes_5BL_588743D55	2.8382	4.1562	4.866	6.2082	-1.9656		-1.5301
1	Traes_5BL_5897DA404	1.1422	1.4337	2.6096	2.4635	-1.3522		-1.0537
1	Traes_5BL_58CAE6F7B	3.2407	3.3632	4.18	4.9577	-1.6413		-1.1666
1	Traes_5BL_6084BA4C8	7.4349	8.3408	7.8747	8.2842	-1.9459		-1.2363
1	Traes_5BL_60FC12DA6	4.8638	9.4954	8.2179	8.8128	-2.7736		-2.2567
1	Traes_5BL_630A8A142	4.8422	6.6259	8.0216	9.4191	-2.8388		-3.0162
1	Traes_5BL_634143750	1.6028	4.8745	3.4818	6.8256	-1.7833		-1.3353
1	Traes_5BL_635B0AB02	1.3504	1.9292	2.7634	2.8013	-1.3657		-1.0521
1	Traes_5BL_6399B3D5B	7.8338	9.3496	10.4938	9.3444	-2.4822		-1.7858
1	Traes_5BL_63AE36D3A	4.861	6.4095	9.7291	9.6516	-2.7384		-2.7237
1	Traes_5BL_657BF1497	3.713	4.9974	6.6949	7.115	-2.926		-2.3754
1	Traes_5BL_65DDBA449	8.7526	8.5759	10.9971	8.9281	-2.0857		-1.1392
1	Traes_5BL_667C71B09	1.64	2.3006	3.4992	3.3995	-1.6828		-1.3502
1	Traes_5BL_67592B9D2	10.5303	7.9453	8.8329	10.4796	-2.7206		-3.7692
1	Traes_5BL_68BDA8BC7	3.3232	2.7066	6.1313	4.842	-3.0516		-2.1552
1	Traes_5BL_6B3A76B8A	2.0743	3.0098	4.7708	4.6245	-2.8517		-1.5083
1	Traes_5BL_6D3081454	4.3855	11.6925	6.4375	9.0878	-1.8138		-1.7891
1	Traes_5BL_6D5092295	1.7249	2.7377	4.3882	4.7303	-2.2317		-1.9179
1	Traes_5BL_6F2D345E2	7.4159	7.3378	10.6542	11.0067	-2.8834		-2.9093
1	Traes_5BL_70975BD62	2.1179	3.2746	3.88	7.149	-2.2603		-1.7936
1	Traes_5BL_72B476ADC	7.5845	7.944	9.0102	10.8699	-1.8128		-2.8732
1	Traes_5BL_763F3FEA8	2.0613	1.9479	3.8928	2.8303	-1.7804		-1.44
1	Traes_5BL_76435E271	2.4195	4.0456	3.814	5.7416	-2.0602		-1.9955
1	Traes_5BL_7A6C3831E	4.6032	6.2475	5.8907	7.6173	-2.1169		-1.3508
1	Traes_5BL_7B7EA2851	2.3147	2.6046	4.4184	4.3008	-1.9556		-1.4238
1	Traes_5BL_7BE1B10FD1	7.4466	9.4759	9.5294	9.6397	-2.4493		-2.5729
1	Traes_5BL_7C54A425E	6.1617	7.5093	8.0424	7.9668	-1.7998		-1.2989
1	Traes_5BL_7F56360BF	5.0368	4.9918	6.6492	6.533	-1.7199		-1.4262
1	Traes_5BL_80B6F9967	9.384	9.9535	10.503	8.4754	-1.4659		-1.1041
1	Traes_5BL_82626DD6E	8.3239	9.2502	10.0895	9.0067	-1.7869		-1.6014
1	Traes_5BL_831073124	6.5352	9.3288	8.8996	7.941	-2.0163		-1.642
1	Traes_5BL_833F9BBCA	5.5571	5.479	8.5192	7.9056	-2.6019		-2.0611
1	Traes_5BL_83495AC81	5.5761	8.5778	8.5394	9.8438	-3.6214		-3.7267
1	Traes_5BL_83737603B	4.5278	6.2287	6.5678	7.589	-2.2265		-1.6504
1	Traes_5BL_83B00CBFC	4.5296	5.3531	6.4683	5.9715	-2.3991		-1.8179
1	Traes_5BL_8688F70C9	5.7754	6.3284	8.1317	8.0775	-2.371		-1.5962
1	Traes_5BL_873E079B3	4.5207	6.4615	6.6058	7.3601	-2.4249		-1.8408
1	Traes_5BL_87924B626	3.3156	6.844	5.3209	5.4215	-2.4631		-1.8546
1	Traes_5BL_88B51484A	6.8902	8.5828	7.8929	9.0949	-2.5073		-2.2131
1	Traes_5BL_89D1906CF	8.8886	9.1345	11.0932	10.0501	-2.1117		-1.9336
1	Traes_5BL_8BEF7F9CD	2.3722	2.5171	3.4253	2.9727	-1.8441		-2.1194
1	Traes_5BL_8C61BEE34	5.5464	6.6728	6.4803	7.1042	-1.7069		-1.589
1	Traes_5BL_8DB8274DB1	7.5947	9.7998	9.6465	9.9898	-2.2126		-2.295
1	Traes_5BL_8E504A80B	4.4683	4.6657	5.9447	6.425	-2.2166		-2.118
1	Traes_5BL_8F04303FE	4.3592	8.3642	6.5867	10.0517	-2.1986		-2.9227
1	Traes_5BL_909C78B37	4.9836	5.1904	6.6917	7.3166	-2.1829		-1.9948
1	Traes_5BL_964089395	2.2611	1.9828	3.2013	3.0476	-1.1251		-1.0815
1	Traes_5BL_97DA1489C	1.7146	2.3186	3.198	3.5669	-1.6812		-1.3067
1	Traes_5BL_97DA1489C1	1.7067	2.3451	3.2165	3.547	-1.6559		-1.2973
1	Traes_5BL_9A790E8CF	8.4832	8.0745	11.0079	9.6027	-4.1961		-3.8086
1	Traes_5BL_9C687EE11	12.0405	7.8825	10.2978	9.3796	-2.085		-2.4769
1	Traes_5BL_A2B3C697A	3.1783	2.9846	4.0085	4.2897	-1.8359		-1.3521
1	Traes_5BL_A3BE98CBD	4.7758	4.6628	6.4156	7.6482	-2.1821		-1.7251
1	Traes_5BL_A93FDEA41	10.7105	9.6309	10.6062	7.343	-2.7173		-2.728
1	Traes_5BL_A9C03A6D1	3.0419	5.2951	5.07	6.9046	-1.5152		-1.7188
1	Traes_5BL_AB528184A	5.2957	7.263	6.618	7.8791	-1.1799		-1.072
1	Traes_5BL_AD655C014	7.2048	12.5734	10.9864	11.0909	-2.4158		-1.9242
1	Traes_5BL_AE259FBB7	1.4966	1.437	2.972	2.525	-1.5115		-1.0333
1	Traes_5BL_B038BE0A3	7.2294	8.5102	9.9971	9.7048	-2.4181		-2.53
1	Traes_5BL_B137C7E4F	6.3565	8.1559	10.2504	10.1333	-4.8666		-3.9254
1	Traes_5BL_B291D258F	2.6707	1.8036	4.5582	2.9218	-1.8172		-1.0763
1	Traes_5BL_B477B88E5	7.5949	9.0399	8.8545	8.3259	-1.915		-1.5137
1	Traes_5BL_B4F5F001D	1.903	4.4876	3.0452	6.666	-1.207		-1.001
1	Traes_5BL_B8424D2E6	6.7285	9.7161	8.2912	8.6166	-1.6312		-1.129
1	Traes_5BL_B8AB7C000	4.691	4.9567	7.5134	7.5882	-2.6282		-2.3402
1	Traes_5BL_B92355534	6.0214	7.1345	8.2583	8.7502	-2.508		-2.3965
1	Traes_5BL_BA20DE6DD	2.9062	3.9172	5.0216	5.5877	-2.3378		-1.7844
1	Traes_5BL_BB99746DD	7.6421	6.668	9.4346	10.0546	-1.4386		-2.6303
1	Traes_5BL_BBB555EA2	2.3783	2.1009	4.5163	4.2631	-1.8063		-1.3974
1	Traes_5BL_BE63FD9FF	3.4609	3.5663	5.2338	4.5653	-1.7425		-1.2009
1	Traes_5BL_BE938F58E	5.2621	5.4471	7.2841	6.476	-2.4204		-1.6791
1	Traes_5BL_C18A5BEAF	5.1965	5.8286	6.679	6.3489	-2.199		-1.7909
1	Traes_5BL_C205AA973	2.5382	1.9075	4.524	2.8993	-1.9316		-1.0407
1	Traes_5BL_C5EF65E3C	4.2389	6.2423	7.135	5.583	-2.5395		-1.5154
1	Traes_5BL_C78416D4E	2.8778	1.5696	4.3399	3.1018	-1.23		-1.5521
1	Traes_5BL_C78C36C01	6.0757	8.0393	8.6211	10.06	-2.1982		-1.6759
1	Traes_5BL_CD6CD078C	4.9387	6.0482	11.9939	8.2113	-2.5316		-1.4059
1	Traes_5BL_CDC2BDD47	3.3666	4.0732	6.107	6.5942	-2.4043		-2.5464
1	Traes_5BL_CDC2BDD471	3.186	3.7836	5.7807	6.519	-2.3052		-2.5474
1	Traes_5BL_D02A5BA15	7.3234	9.393	10.0991	9.8413	-2.0088		-1.859
1	Traes_5BL_D0B8B1422	6.5305	6.8476	7.5821	7.383	-1.3768		-1.1813
1	Traes_5BL_D0D5AEEFC	5.6147	5.2581	6.9144	6.1289	-1.5681		-1.2645
1	Traes_5BL_D16B19610	2.8479	2.9671	5.7408	5.1401	-3.5839		-2.5071
1	Traes_5BL_D1ADDB1FF1	3.6332	4.3697	5.0855	5.6406	-1.659		-1.396
1	Traes_5BL_D203F3948	3.4492	3.446	5.7825	5.4879	-1.6719		-1.1484
1	Traes_5BL_D31CDEC04	2.6736	3.312	5.2243	3.6533	-2.5263		-1.3209
1	Traes_5BL_D4625FF94	1.3991	1.3482	3.4828	3.5288	-2.3061		-2.2915
1	Traes_5BL_D4E7387C9	4.4874	6.5758	6.3562	8.1656	-2.5638		-2.1859
1	Traes_5BL_D85C0EF26	7.2534	7.4677	9.5365	8.1717	-2.2592		-1.2267
1	Traes_5BL_D900FB2021	6.8428	8.9834	10.8558	10.4606	-3.0667		-1.7173
1	Traes_5BL_DAC1B7D86	5.1639	6.889	6.231	7.9051	-2.4343		-1.9433
1	Traes_5BL_DAFA62751	2.6496	4.4885	4.5671	6.509	-2.1856		-2.0839
1	Traes_5BL_DCFF5D65F	2.3887	5.7768	4.0278	5.4864	-1.9941		-1.4513
1	Traes_5BL_DF8EC4A24	1.572	2.0445	2.6632	3.4197	-1.2306		-1.1089
1	Traes_5BL_E16C03227	6.0585	8.738	7.1215	9.763	-2.404		-2.7064
1	Traes_5BL_E42F6746D	2.3454	1.8322	4.3086	3.9332	-1.7223		-1.1883
1	Traes_5BL_E44E042FD	3.4171	4.0269	5.0941	5.7575	-1.9819		-1.6242
1	Traes_5BL_E4613CCD7	4.0768	4.9608	6.28	5.6919	-2.4491		-2.064
1	Traes_5BL_E568C8D6F	1.0751	1.2217	2.4362	2.1398	-1.4369		-1.2303
1	Traes_5BL_E5B8896FE	3.6599	7.4678	6.1991	8.753	-2.7334		-2.5129
1	Traes_5BL_E7AC055A0	2.4903	5.7245	6.9058	7.8179	-3.2089		-2.5221
1	Traes_5BL_E92009521	4.5588	11.0773	5.6371	9.9869	-1.1641		-2.3189
1	Traes_5BL_E9DE35F831	2.0247	2.348	4.2041	4.1059	-2.1569		-1.507
1	Traes_5BL_EA85CB6BC	5.5658	7.31	8.9579	8.4228	-2.6596		-1.474
1	Traes_5BL_EC9A044BC	1.6022	1.5052	3.3562	3.3862	-1.6672		-1.6229
1	Traes_5BL_ECFA95761	10.1579	10.6667	13.5063	13.3011	-3.0081		-2.8573
1	Traes_5BL_EDDACCF24	1.6462	2.5199	3.5362	4.2688	-1.8239		-1.6657
1	Traes_5BL_EE25CD53E	5.0965	5.0601	7.5872	5.6967	-3.631		-1.4259
1	Traes_5BL_F0D29C797	5.2903	6.4038	7.7964	7.2123	-2.363		-1.3299
1	Traes_5BL_F296A638F	2.776	4.3301	4.5262	5.6298	-2.0828		-1.5164
1	Traes_5BL_F2A064B85	8.1187	8.4371	9.0077	9.0077	-1.9232		-1.708
1	Traes_5BL_F2A262B09	4.0692	4.0875	6.0812	5.3942	-2.2763		-1.8375
1	Traes_5BL_F30545076	4.5162	6.3982	7.1188	7.4894	-2.0342		-1.6022
1	Traes_5BL_F4CDCA1B4	2.1497	3.6539	3.6178	4.6963	-1.5806		-1.2272
1	Traes_5BL_F50A47503	4.6313	5.7213	6.1117	7.2197	-1.6067		-1.155
1	Traes_5BL_F5D379AFC	5.9147	6.77	7.3219	8.6632	-2.5649		-1.6991
1	Traes_5BL_F74D668D9	5.1899	6.2079	9.7825	9.0457	-2.8863		-2.7442
1	Traes_5BL_F768416EA	5.5969	7.7777	7.8914	8.215	-1.7484		-1.5051
1	Traes_5BL_F8DC1B1E7	7.349	9.4315	12.1619	9.2525	-2.4488		-2.0708
1	Traes_5BL_F90C2E0F7	5.3576	5.4378	7.5043	7.0032	-2.3925		-2.1317
1	Traes_5BL_FE8F2FD481	8.4133	8.9052	10.4217	9.5718	-2.363		-1.928
1	Traes_5BS_69B892CC4	5.9603	5.7843	8.1308	9.7576	-2.4016		-2.1753
1	Traes_5BS_6E1976090	3.6092	7.1831	5.8621	7.4319	-1.8975		-1.8296
1	Traes_5BS_72DE7510F	3.4195	6.0785	6.1192	6.9611	-2.095		-1.1843
1	Traes_5BS_7780EE486	11.2206	9.672	8.5414	8.9207	-2.7329		-1.9567
1	Traes_5BS_7E933EBDC	1.6972	1.527	3.3479	2.8979	-1.5255		-1.2352
1	Traes_5BS_80C145A13	4.9667	4.7098	7.7473	7.9407	-2.5383		-2.0302
1	Traes_5BS_80C46D9C4	4.6761	8.5735	7.9738	8.6659	-2.7584		-2.2046
1	Traes_5BS_837C05E47	3.6361	4.1163	4.598	4.6211	-1.2302		-1.101
1	Traes_5BS_8A188BC5A	5.4907	7.7279	6.1805	10.0575	-1.6118		-1.5581
1	Traes_5BS_8AF467B8C	6.5972	5.6479	8.6634	6.9407	-2.7093		-2.1651
1	Traes_5BS_98C73F5CA	6.4553	8.5549	11.0533	9.9916	-2.7628		-2.1612
1	Traes_5BS_9D3C8F831	4.036	4.3854	7.4608	7.2821	-2.7375		-1.2528
1	Traes_5BS_B41FDD6AA	2.0998	4.2003	3.9858	5.4912	-2.2332		-1.6412
1	Traes_5BS_B626C522B	3.3719	3.7625	5.6364	7.4401	-2.2553		-1.3402
1	Traes_5BS_C46781248	1.6487	1.847	3.0868	2.6704	-1.4734		-1.1217
1	Traes_5BS_D1BA3D7D3	5.7627	10.5532	6.8874	8.3042	-1.4799		-1.5469
1	Traes_5BS_E7DEF21BD	5.7394	9.2141	6.6857	8.147	-1.6018		-1.4037
1	Traes_5BS_E7DEF21BD1	5.9043	8.93	6.6346	8.0751	-1.6593		-1.4436
1	Traes_5BS_E903B34DB	3.2977	3.1484	6.463	6.2198	-2.5602		-1.8042
1	Traes_5BS_EA4A42ADB	1.981	2.2142	3.403	3.5603	-1.5167		-1.5323
1	Traes_5BS_ED54C58C5	2.3372	3.0912	3.6614	3.9989	-1.3734		-1.0152
1	Traes_5DL_002D77914	5.1442	4.1981	8.973	6.5712	-1.9125		-1.4581
1	Traes_5DL_00C3DCD19	10.9177	11.7493	10.815	9.3984	-2.7265		-2.0407
1	Traes_5DL_0684F4918	2.0537	3.1114	3.6124	4.6476	-1.6774		-1.4633
1	Traes_5DL_07445962E	3.365	3.0118	4.361	4.8742	-1.4849		-1.8304
1	Traes_5DL_08E7641941	1.0218	1.4878	3.0961	3.0878	-1.9563		-1.4377
1	Traes_5DL_0924913F8	9.3554	9.9132	10.8906	9.4396	-2.3093		-2.0446
1	Traes_5DL_0A87926A8	6.624	7.2734	7.8062	8.7163	-1.832		-1.6839
1	Traes_5DL_0C15E31E6	1.4893	1.4102	3.0497	2.5915	-1.6083		-1.1097
1	Traes_5DL_0C5F4342D	4.8563	4.7168	6.5325	6.5135	-1.649		-1.3836
1	Traes_5DL_0FF7E0B91	12.2895	9.6139	12.1652	10.8414	-2.7065		-2.4781
1	Traes_5DL_13700A47A	7.1284	9.6536	10.7301	8.7512	-2.5172		-1.7747
1	Traes_5DL_15359816B	3.2344	3.1444	5.8473	5.299	-1.833		-1.1421
1	Traes_5DL_154741703	2.6635	3.9987	5.6171	6.4601	-2.4412		-2.8481
1	Traes_5DL_254F23DBD	7.1322	10.0236	10.927	9.667	-2.2056		-1.8879
1	Traes_5DL_257985502	3.4509	3.4113	5.2995	5.303	-1.9221		-1.9212
1	Traes_5DL_277B71A63	9.8985	9.4896	10.676	8.9028	-1.7488		-1.5571
1	Traes_5DL_27D2F206E	7.4029	7.9867	8.4608	9.5349	-2.2049		-1.581
1	Traes_5DL_2A286B481	3.0119	4.983	4.7263	6.4314	-2.2		-1.2427
1	Traes_5DL_2E82098EE1	7.0576	9.4479	9.1735	9.7116	-2.4254		-2.5546
1	Traes_5DL_2F608D851	5.6701	11.03	8.8591	8.2449	-2.8374		-2.5995
1	Traes_5DL_309650024	6.2456	7.6557	8.8151	7.8556	-2.6027		-1.4113
1	Traes_5DL_321243AA8	1.6082	3.3994	3.3165	5.4634	-1.5613		-1.3411
1	Traes_5DL_32D78D06A	5.5171	5.3822	6.3188	5.5259	-2.0163		-2.0296
1	Traes_5DL_36274FF93	5.1343	5.2286	7.2596	5.8463	-2.026		-1.5019
1	Traes_5DL_3675AE907	2.0534	2.9301	4.3059	4.9535	-1.6444		-1.8622
1	Traes_5DL_3685C6B34	4.8122	5.1313	7.0233	7.0201	-1.9905		-1.6273
1	Traes_5DL_36EB5A3E5	2.9642	6.2265	7.3493	7.713	-3.3253		-2.601
1	Traes_5DL_3AFB7B7CF	2.5273	3.5655	5.5217	5.7554	-2.5548		-2.2019
1	Traes_5DL_3C9B69EA2	4.6876	5.6643	6.5402	6.1736	-2.628		-1.6678
1	Traes_5DL_3DB8EC672	3.4397	3.871	5.1868	5.5396	-2.3874		-2.1318
1	Traes_5DL_3E5DAFBC3	6.8361	7.8543	8.4414	8.1491	-1.6873		-1.0243
1	Traes_5DL_3FF4E75CD	9.8561	10.7364	12.2314	13.0821	-2.03		-2.5799
1	Traes_5DL_4186C5347	4.6983	6.2277	6.4638	7.5633	-2.2933		-1.4394
1	Traes_5DL_41E3B1B23	2.1638	4.6113	3.0592	7.9343	-1.3272		-2.2877
1	Traes_5DL_4341C63FB	4.0596	7.2129	6.7387	8.5725	-2.6407		-2.3801
1	Traes_5DL_44017C8CE	5.8177	8.0339	9.638	9.6376	-2.4733		-1.8512
1	Traes_5DL_46D39C394	7.3795	8.3214	10.7737	7.6431	-2.4607		-1.5629
1	Traes_5DL_46F94DAAA1	1.188	1.3684	2.8026	2.3949	-1.4599		-1.0055
1	Traes_5DL_4831C18DC	4.5865	4.5797	13.4878	9.6312	-3.3807		-3.0984
1	Traes_5DL_491E0EE41	11.4763	8.0606	10.2244	9.7722	-2.5697		-2.2604
1	Traes_5DL_4B4927090	8.0488	8.4081	10.8388	9.8078	-2.4454		-2.4441
1	Traes_5DL_4E890ABF3	4.8314	5.092	7.5287	9.9688	-2.7793		-2.7577
1	Traes_5DL_50E35B4F3	6.3017	10.4744	12.5163	12.9773	-2.6917		-2.7198
1	Traes_5DL_541C9DE39	5.5345	6.2613	6.6733	6.8705	-2.2333		-2.0189
1	Traes_5DL_587BD8B7D	1.3028	2.3998	2.6689	3.3808	-1.1529		-1.0952
1	Traes_5DL_5AA37C7BB	1.9114	1.8073	3.5309	3.5473	-1.7017		-1.2934
1	Traes_5DL_5B423AA28	10.4039	9.6915	9.6401	11.4359	-3.6588		-1.9882
1	Traes_5DL_5CDA5ECA0	5.5444	5.6969	8.6158	7.1416	-2.298		-1.7729
1	Traes_5DL_5E35DBD92	8.2199	6.196	8.7121	7.1533	-2.4527		-1.1885
1	Traes_5DL_5FCF0AFAC	5.2612	5.7719	7.0583	6.0701	-2.456		-1.7654
1	Traes_5DL_61ECD451B	6.2266	6.803	8.7423	7.2471	-2.1694		-2.3971
1	Traes_5DL_65B3D7CD3	1.4254	2.0814	2.9844	3.1296	-1.4841		-1.2665
1	Traes_5DL_6953A23DA	5.8524	5.7644	7.5033	6.7656	-1.6328		-1.4237
1	Traes_5DL_6C92F272F	2.9669	3.4801	5.0443	5.4188	-2.4073		-1.7978
1	Traes_5DL_6CBF61AA4	5.32	4.7337	6.7951	6.2487	-1.7387		-1.4424
1	Traes_5DL_6D88804F2	10.1909	10.6259	9.9553	13.9628	-2.6039		-3.536
1	Traes_5DL_6DCCA1704	4.3244	3.7772	6.0821	4.822	-1.6428		-1.2013
1	Traes_5DL_6F331D85E	6.3126	8.1839	7.178	8.4517	-2.5468		-2.0791
1	Traes_5DL_71389BFD4	2.7692	3.6914	5.3702	6.0027	-3.1177		-2.6652
1	Traes_5DL_7222DCC39	3.2916	3.9434	5.5693	5.2532	-2.2719		-1.6545
1	Traes_5DL_724B74784	8.799	8.5448	10.7274	8.7555	-2.0973		-1.0668
1	Traes_5DL_72C2D1FE1	2.8556	4.4745	5.2598	6.366	-2.322		-1.8921
1	Traes_5DL_742CCD4E0	5.6693	6.5077	8.6807	8.7041	-2.6317		-2.2622
1	Traes_5DL_743B870D9	1.1928	2.8947	3.8146	4.6374	-2.3325		-1.3023
1	Traes_5DL_78767F75C	4.6037	6.811	6.6418	7.582	-2.2935		-1.7163
1	Traes_5DL_7AD5789F6	4.6588	8.0505	7.0187	6.217	-2.0101		-1.2318
1	Traes_5DL_7BEC640FA	7.0564	8.6601	10.5917	9.543	-2.9139		-2.3481
1	Traes_5DL_80474C1EF	5.8608	7.085	11.6892	6.715	-2.1563		-1.0504
1	Traes_5DL_81A2647C1	5.2571	6.6717	8.9716	9.1756	-2.4531		-2.8556
1	Traes_5DL_81DF02B93	6.3884	8.1934	8.8519	7.2963	-2.1184		-1.1044
1	Traes_5DL_828B0D1D0	6.7484	6.8374	8.8794	7.0079	-2.2069		-1.0671
1	Traes_5DL_831D4CC50	1.6579	1.2867	3.4927	2.0875	-1.8331		-1.1486
1	Traes_5DL_83710E718	1.4979	1.1521	2.9736	2.2972	-1.8951		-1.2901
1	Traes_5DL_839F3184E	1.4845	2.484	3.1885	3.5387	-1.7398		-1.0184
1	Traes_5DL_84C398615	1.4597	1.3319	3.4785	3.444	-2.2691		-2.2275
1	Traes_5DL_84F15233E	8.647	9.1157	11.2409	9.433	-2.2512		-2.0022
1	Traes_5DL_8589D69D2	6.2093	7.4493	8.1603	8.9951	-2.6198		-2.3504
1	Traes_5DL_86232683B	7.8126	11.377	10.1013	9.4647	-1.9338		-1.4707
1	Traes_5DL_8B9E316C1	7.0516	8.3211	9.7367	9.7323	-2.8776		-2.3329
1	Traes_5DL_8ED373628	3.3494	5.3464	5.8556	6.6101	-2.4245		-2.059
1	Traes_5DL_90F570468	7.0389	6.1284	9.6293	13.1784	-2.2516		-2.5289
1	Traes_5DL_934850FA3	6.8033	7.3641	9.4663	8.1044	-2.3102		-1.9816
1	Traes_5DL_935157A12	1.461	3.0486	3.3611	4.2816	-1.7677		-1.4655
1	Traes_5DL_96E112714	3.1781	4.553	4.4592	5.9656	-1.7405		-1.3712
1	Traes_5DL_982F22239	5.856	7.4533	10.0413	8.7416	-2.4994		-1.5293
1	Traes_5DL_98AA0CF23	4.8661	4.8835	6.2619	5.6663	-1.6831		-1.6226
1	Traes_5DL_9AD9A7CCE	2.2883	2.9666	3.1448	4.4838	-1.5547		-1.6332
1	Traes_5DL_9B8C6F92C	3.6379	3.5067	5.4024	3.8749	-1.83		-1.259
1	Traes_5DL_9C6AEC855	7.0863	7.3122	9.9655	8.9127	-2.5244		-1.903
1	Traes_5DL_9D713AD9C	9.8406	6.7662	12.4051	12.356	-2.22		-1.6856
1	Traes_5DL_9F128B9DC	3.1827	4.6801	4.3765	5.52	-1.6235		-1.1665
1	Traes_5DL_9FA4A6AE2	4.2247	5.1252	5.6835	6.0142	-1.4917		-1.0407
1	Traes_5DL_A00D602EC	3.1186	7.9561	5.1244	6.9929	-2.5981		-1.3831
1	Traes_5DL_A3EFAE7DC	11.1662	12.1516	10.3104	9.2222	-2.9653		-3.0572
1	Traes_5DL_A3FC7F466	6.1987	7.5368	7.0885	8.266	-1.7192		-1.4771
1	Traes_5DL_A639EA78A	3.1738	3.3625	5.5048	5.4188	-2.1389		-1.8113
1	Traes_5DL_A711419CD	1.5775	1.5013	3.2817	2.5286	-1.7595		-1.3733
1	Traes_5DL_A8BAD0EE1	3.4941	4.6134	6.2402	5.1788	-2.149		-1.0333
1	Traes_5DL_B0170FA75	7.1921	8.022	10.6628	9.5593	-2.4387		-2.0499
1	Traes_5DL_B0BA7AE9E	8.1408	8.8118	10.0801	9.3242	-2.7866		-2.5579
1	Traes_5DL_B1CB2226F	3.2063	3.5084	5.0956	5.1163	-1.4675		-1.7737
1	Traes_5DL_B27E96B65	6.2366	7.1078	8.5334	8.9049	-2.4677		-2.3349
1	Traes_5DL_B2A650E66	4.1443	4.5559	6.1235	7.2547	-2.9283		-2.319
1	Traes_5DL_B379A9FEF	3.9073	4.1522	6.2	5.3837	-2.4867		-1.8703
1	Traes_5DL_B5689CC0A	4.1297	6.2651	5.1647	8.1747	-2.0525		-1.8734
1	Traes_5DL_B675D33D4	3.1225	6.2803	5.2573	6.5966	-2.0902		-1.6665
1	Traes_5DL_B6AAC8E52	1.6773	1.649	3.1365	2.4914	-1.46		-1.0925
1	Traes_5DL_B7F755EF2	2.6883	3.8001	4.9629	5.0955	-2.2651		-1.2374
1	Traes_5DL_BA6395156	1.3954	1.6736	3.1188	2.6045	-1.5907		-1.126
1	Traes_5DL_BB02CB81C	1.474	3.4257	4.3234	5.8326	-2.2323		-2.1796
1	Traes_5DL_BC355967A	6.1876	5.9721	8.676	9.2127	-2.1049		-2.0021
1	Traes_5DL_BFD22B015	7.2178	7.2428	9.2677	9.15	-2.4362		-1.6347
1	Traes_5DL_C3AE031ED	2.3334	2.7293	3.7464	4.1138	-1.6718		-1.4211
1	Traes_5DL_C7DA1DA6F	7.3031	9.1489	9.5248	7.9711	-1.3853		-1.3172
1	Traes_5DL_C997FC7EF	10.4895	8.6293	9.4635	10.4386	-4.7905		-4.1479
1	Traes_5DL_D215D56FB	3.6413	3.3623	5.0164	4.713	-1.4122		-1.5395
1	Traes_5DL_D2DC625B1	4.6675	7.4994	7.6399	10.2632	-2.2076		-2.0049
1	Traes_5DL_D4DB081FF	2.733	1.8787	4.9738	3.0837	-2.054		-1.1482
1	Traes_5DL_D4E352017	4.8656	6.8081	8.5853	9.0911	-2.0479		-1.5488
1	Traes_5DL_D67E350F31	2.6416	4.4389	4.5378	6.6432	-2.2146		-2.0954
1	Traes_5DL_D6E35133A	1.3514	3.2256	3.2924	4.4771	-1.825		-1.5058
1	Traes_5DL_D769C0BB0	9.6777	9.9939	12.957	9.2951	-1.9292		-1.2173
1	Traes_5DL_DAED86B86	6.0441	7.7796	9.3955	9.2331	-2.9938		-3.0124
1	Traes_5DL_DB8A076AB	3.1309	2.6734	6.0615	5.0614	-3.1867		-2.2152
1	Traes_5DL_DECE65914	8.3968	10.2223	9.9554	9.9461	-2.4321		-2.1327
1	Traes_5DL_E80D1CECC	7.0762	8.8235	11.7482	9.6919	-3.3123		-1.6828
1	Traes_5DL_E84F45C38	2.4316	5.7192	4.4269	6.8851	-1.6422		-1.3154
1	Traes_5DL_EF79C675F	9.1409	9.4869	10.5393	8.5403	-2.0481		-1.3717
1	Traes_5DL_F269EF70D	7.4055	11.2345	13.0477	13.5361	-2.1275		-2.5349
1	Traes_5DL_F292F9EA4	7.383	7.6505	9.1474	7.2786	-2.1356		-1.2852
1	Traes_5DL_F2955A6D3	3.3936	3.5085	6.7115	5.2713	-2.5583		-1.8218
1	Traes_5DL_F62190F0A1	7.9901	8.7375	9.9693	9.8398	-2.6219		-2.1785
1	Traes_5DL_F77D98CBB	2.0253	2.8667	4.7334	4.5938	-2.0492		-1.8832
1	Traes_5DL_FA3F311CA	6.418	5.8513	6.3751	7.9869	-2.1663		-1.779
1	Traes_5DL_FB05B4F03	3.2796	4.0607	5.0648	5.7593	-1.9666		-1.6442
1	Traes_5DL_FCB8BFE07	6.1564	9.2513	7.9152	9.3831	-2.6556		-2.8171
1	Traes_5DL_FD35FF8D9	2.4163	5.1594	4.2058	6.7926	-2.0249		-1.5146
1	Traes_5DS_4C00D348F	8.1733	9.3394	9.0735	8.9271	-2.0139		-1.8279
1	Traes_5DS_5DEA5C9E3	1.4207	1.7548	2.8498	2.4237	-1.59		-1.0632
1	Traes_5DS_6696F604C	5.9068	9.7615	13.3312	8.9154	-2.3236		-1.9797
1	Traes_5DS_6CBA32EA1	3.2876	2.9054	6.6996	6.087	-2.6177		-1.7763
1	Traes_5DS_9A59775C6	5.4322	8.5313	6.8982	13.2726	-2.0925		-1.8064
1	Traes_5DS_9A98A4415	1.8778	2.372	3.5517	3.7994	-1.928		-1.3522
1	Traes_5DS_9AB41539C	5.3084	9.8338	7.104	7.7676	-2.6201		-1.7621
1	Traes_5DS_9B9A6B4EC	1.7082	1.9855	3.12	3.4063	-1.4062		-1.4957
1	Traes_5DS_B50422CEE	2.2585	2.9337	3.8885	4.6437	-1.4383		-1.2944
1	Traes_5DS_BE4C8D436	2.9234	5.522	5.6701	6.673	-2.0788		-1.1202
1	Traes_5DS_C83470A02	8.6345	8.5641	10.1828	8.9013	-2.6025		-2.2686
1	Traes_5DS_D08009A8C	4.7672	6.983	7.1398	7.368	-2.2194		-1.4461
1	Traes_5DS_D1E9F5373	1.5195	1.5264	3.6856	2.8668	-1.9345		-1.3452
1	Traes_5DS_D3E79E2F9	2.5087	2.97	3.8005	4.8833	-1.2901		-1.0144
1	Traes_5DS_E58EBABFD	3.1976	3.528	5.7067	7.4033	-2.2587		-1.3555
1	Traes_5DS_E868D18F7	4.0899	5.1778	7.5541	7.5144	-2.6829		-1.9397
1	Traes_6AL_0444FD89D	11.3533	8.9746	10.485	8.8452	-1.9601		-1.6807
1	Traes_6AL_077524EE1	3.173	4.0741	5.3708	6.023	-2.2668		-1.5823
1	Traes_6AL_07D3EB2D3	6.5558	6.1419	9.257	7.3793	-2.902		-1.8452
1	Traes_6AL_096F42967	2.4531	4.2392	5.0793	5.6292	-2.4754		-1.577
1	Traes_6AL_1463614EC	1.6065	2.3819	3.0283	3.7297	-1.5898		-1.0299
1	Traes_6AL_1798313E2	3.3873	6.245	5.7455	8.7994	-2.8334		-2.6742
1	Traes_6AL_18EFECE1A	2.448	4.702	4.7613	4.7187	-2.351		-1.5126
1	Traes_6AL_199354A39	8.6954	8.9298	9.2761	8.3943	-2.5487		-1.3487
1	Traes_6AL_24E18C652	2.4913	4.3259	4.9097	7.6758	-1.9376		-2.8056
1	Traes_6AL_2B1E9CA23	7.1733	9.2488	10.0981	9.2933	-2.578		-2.2814
1	Traes_6AL_2BA9DA334	6.7204	10.1505	10.2618	9.6829	-2.1849		-2.9438
1	Traes_6AL_2BCFD87FE	1.9786	4.6559	3.2451	6.0528	-2.0132		-1.441
1	Traes_6AL_30A8B8D00	8.3901	9.2897	10.3943	10.3166	-1.6517		-1.2621
1	Traes_6AL_3C3FF0520	2.2786	4.6484	3.6736	6.1004	-1.8632		-1.3182
1	Traes_6AL_3C96C6BAD	7.0517	6.336	8.272	6.9732	-1.5208		-1.2486
1	Traes_6AL_3E607C3871	2.5744	2.4359	4.151	3.959	-2.1901		-1.7995
1	Traes_6AL_4076C5523	4.0728	3.9946	6.4579	7.5686	-2.6974		-2.485
1	Traes_6AL_44C75161B	2.3141	1.533	4.4614	3.0065	-2.3989		-1.6374
1	Traes_6AL_459357092	1.6109	1.2532	2.9589	2.5724	-1.443		-1.176
1	Traes_6AL_4775D09661	2.0035	2.9959	3.7226	4.4733	-1.8536		-1.4778
1	Traes_6AL_49F9AF7F9	3.7969	4.1026	5.2997	5.7251	-2.0538		-1.4649
1	Traes_6AL_4A505E21A	7.4729	9.6032	9.5748	9.7028	-2.1709		-1.474
1	Traes_6AL_4D9D4781D	2.2856	4.4784	5.9515	6.4713	-2.6474		-1.453
1	Traes_6AL_4DACB752F	2.9103	2.0026	5.3893	4.381	-1.9903		-1.4902
1	Traes_6AL_55FAE0BC8	3.6565	5.2952	4.4163	5.9645	-1.3162		-1.1267
1	Traes_6AL_56AFD7E57	4.4847	4.0447	5.0661	5.519	-1.9529		-1.473
1	Traes_6AL_596F1B7CC	2.1403	1.2802	3.6917	2.8092	-2.0208		-1.521
1	Traes_6AL_59DB0218A	5.3871	10.1815	7.5901	7.2317	-2.2614		-2.0189
1	Traes_6AL_5B989CDAE	1.6735	1.5235	3.5475	3.2759	-1.8261		-1.7129
1	Traes_6AL_5BA58668E1	3.462	3.7271	5.6106	4.891	-2.5789		-1.9743
1	Traes_6AL_5BFD42A7C	1.7748	3.4808	3.5749	6.9868	-1.9336		-2.4072
1	Traes_6AL_5D745D817	2.6964	1.6989	4.6707	3.4647	-2.3826		-1.6327
1	Traes_6AL_6B01DD1BD	4.3233	4.9021	6.1949	6.8937	-2.2698		-2.0115
1	Traes_6AL_706B3AF30	3.2328	5.1996	5.9642	7.9507	-2.8882		-2.1638
1	Traes_6AL_75C0A8A03	2.8489	2.5741	4.509	4.3355	-1.9728		-1.4469
1	Traes_6AL_768707567	3.5575	4.3527	5.0526	5.2483	-2.3337		-2.388
1	Traes_6AL_7E809E5F7	2.7396	3.6939	4.3415	4.4989	-1.703		-1.165
1	Traes_6AL_891456790	2.0149	2.5534	4.1968	4.4848	-2.2365		-2.1284
1	Traes_6AL_8AE9C3937	4.4526	3.639	6.0217	5.8098	-1.6448		-1.8183
1	Traes_6AL_952D863AD	7.6692	7.0991	8.8521	9.7152	-3.4015		-3.0381
1	Traes_6AL_9A6E03EFD	2.5287	5.2316	4.3382	5.3096	-2.0671		-1.2695
1	Traes_6AL_9B927DB84	7.0958	8.221	9.9843	9.1832	-2.2335		-1.6991
1	Traes_6AL_9D56FA7E6	2.9372	3.8586	5.3843	5.2215	-2.0315		-1.3307
1	Traes_6AL_A082978FE	3.5007	3.3328	6.0653	5.5982	-2.6202		-2.4734
1	Traes_6AL_A3D19D5F2	8.0066	8.9091	10.3066	13.6031	-1.9496		-1.7528
1	Traes_6AL_A4B860CA8	4.7095	11.428	5.2141	8.9935	-2.6463		-2.5467
1	Traes_6AL_AF316AD12	8.8082	8.7882	10.8096	10.1839	-2.2398		-2.3967
1	Traes_6AL_B1E4E11A9	4.8478	5.5368	6.1714	7.8453	-1.6148		-2.0629
1	Traes_6AL_C5BD9B476	3.5366	4.0193	5.4565	6.2069	-2.1785		-1.936
1	Traes_6AL_C82FB1662	4.2328	8.0598	4.9197	8.2614	-2.4395		-2.4372
1	Traes_6AL_CD93AD097	4.9222	11.2125	7.6609	9.9594	-3.3743		-3.1416
1	Traes_6AL_D2DD54576	6.5063	6.8632	8.2054	7.849	-1.8316		-1.8772
1	Traes_6AL_D398D5BF3	4.6841	6.5705	7.3341	6.7042	-2.8713		-2.0045
1	Traes_6AL_DC2A1F000	2.1071	1.0111	3.7288	2.8858	-1.5914		-1.3489
1	Traes_6AL_DEDD8CDA6	1.8291	1.3556	3.3749	3.3231	-1.8392		-1.5879
1	Traes_6AL_E10DDF041	3.3531	3.8631	6.554	6.0463	-1.8844		-1.2749
1	Traes_6AL_E420D9A76	3.2832	3.6389	5.4395	6.4145	-1.6581		-1.9382
[truncated: 32,327 more rows]

## Sheet: Foglio2
Expression pattern	id	BinCode	BinName	description
1	traes_3dl_f37e76f9d	1.2.5	PS.photorespiration.serine hydroxymethyltransferase	(loc_os01g65410.1 : 477.0) no description available & (at1g36370 : 367.0) Encodes a putative serine hydroxymethyltransferase.; serine hydroxymethyltransferase 7 (SHM7); FUNCTIONS IN: pyridoxal phosphate binding, glycine hydroxymethyltransferase activity, catalytic activity; INVOLVED IN: response to cadmium ion, glycine metabolic process, L-serine metabolic process; EXPRESSED IN: 23 plant structur…
1	traes_3al_4020ecfb3	1.2.5	PS.photorespiration.serine hydroxymethyltransferase	(loc_os01g65410.1 : 697.0) no description available & (at1g36370 : 555.0) Encodes a putative serine hydroxymethyltransferase.; serine hydroxymethyltransferase 7 (SHM7); FUNCTIONS IN: pyridoxal phosphate binding, glycine hydroxymethyltransferase activity, catalytic activity; INVOLVED IN: response to cadmium ion, glycine metabolic process, L-serine metabolic process; EXPRESSED IN: 23 plant structur…
1	traes_5al_cc4fd30da	2.2.1.3.2	major CHO metabolism.degradation.sucrose.invertases.cell wall	(q6eu76|inv1_orysa : 118.0) Beta-fructofuranosidase, insoluble isoenzyme 1 precursor (EC 3.2.1.26) (Sucrose hydrolase 1) (Invertase 1) (Cell wall beta-fructosidase 1) (OsCIN1) - Oryza sativa (Rice) & (loc_os02g33110.1 : 118.0) no description available & (at3g52600 : 80.9) cell wall invertase 2 (CWINV2); FUNCTIONS IN: hydrolase activity, hydrolyzing O-glycosyl compounds; INVOLVED IN: carbohydrate …
1	traes_5al_efe132903	2.2.1.3.2	major CHO metabolism.degradation.sucrose.invertases.cell wall	(p49174|inva_maize : 130.0) Beta-fructofuranosidase, cell wall isozyme precursor (EC 3.2.1.26) (Sucrose hydrolase) (Invertase) - Zea mays (Maize) & (loc_os02g33110.1 : 119.0) no description available & (at3g52600 : 83.6) cell wall invertase 2 (CWINV2); FUNCTIONS IN: hydrolase activity, hydrolyzing O-glycosyl compounds; INVOLVED IN: carbohydrate metabolic process; EXPRESSED IN: 9 plant structures;…
1	traes_2dl_a8a840559	2.2.1.3.3	major CHO metabolism.degradation.sucrose.invertases.vacuolar	(p49175|inv1_maize : 145.0) Beta-fructofuranosidase 1 precursor (EC 3.2.1.26) (Sucrose 1) (Invertase 1) - Zea mays (Maize) & (loc_os04g45290.1 : 144.0) no description available & (at1g12240 : 115.0) ATBETAFRUCT4; FUNCTIONS IN: hydrolase activity, hydrolyzing O-glycosyl compounds, beta-fructofuranosidase activity; INVOLVED IN: sucrose catabolic process, using beta-fructofuranosidase, carbohydrate …
1	traes_2al_d917e21f6	2.2.1.3.3	major CHO metabolism.degradation.sucrose.invertases.vacuolar	(loc_os04g45290.1 : 224.0) no description available & (p49175|inv1_maize : 223.0) Beta-fructofuranosidase 1 precursor (EC 3.2.1.26) (Sucrose 1) (Invertase 1) - Zea mays (Maize) & (at1g62660 : 162.0) Glycosyl hydrolases family 32 protein; FUNCTIONS IN: hydrolase activity, hydrolyzing O-glycosyl compounds; INVOLVED IN: sucrose catabolic process, using beta-fructofuranosidase, carbohydrate metabolic…
1	traes_7as_a47bfc5dd	2.2.1.3.3	major CHO metabolism.degradation.sucrose.invertases.vacuolar	(loc_os02g01590.1 : 139.0) no description available & (p49175|inv1_maize : 102.0) Beta-fructofuranosidase 1 precursor (EC 3.2.1.26) (Sucrose 1) (Invertase 1) - Zea mays (Maize) & (at1g62660 : 98.6) Glycosyl hydrolases family 32 protein; FUNCTIONS IN: hydrolase activity, hydrolyzing O-glycosyl compounds; INVOLVED IN: sucrose catabolic process, using beta-fructofuranosidase, carbohydrate metabolic …
1	traes_1bs_6a84e22e2	2.2.1.4	major CHO metabolism.degradation.sucrose.hexokinase	(q1wm16|hxk7_orysa : 707.0) Hexokinase-7 (EC 2.7.1.1) (Hexokinase-6) - Oryza sativa (Rice) & (loc_os05g09500.1 : 707.0) no description available & (at2g19860 : 544.0) Encodes a protein with hexokinase activity (AtHXK2) and acts as a sensor for plant sugar responses.; hexokinase 2 (HXK2); CONTAINS InterPro DOMAIN/s: Hexokinase, N-terminal (InterPro:IPR022672), Hexokinase, conserved site (InterPro:…
1	traes_4ds_282f40a4b1	3.1.1.2	minor CHO metabolism.raffinose family.galactinol synthases.putative	(loc_os03g47530.1 : 474.0) no description available & (at3g50760 : 375.0) Encodes a protein with putative galacturonosyltransferase activity.; galacturonosyltransferase-like 2 (GATL2); FUNCTIONS IN: transferase activity, transferring hexosyl groups, polygalacturonate 4-alpha-galacturonosyltransferase activity, transferase activity, transferring glycosyl groups; INVOLVED IN: carbohydrate biosynthe…
1	traes_4bs_d0a3a08a01	3.1.1.2	minor CHO metabolism.raffinose family.galactinol synthases.putative	(loc_os03g47530.1 : 459.0) no description available & (at3g50760 : 372.0) Encodes a protein with putative galacturonosyltransferase activity.; galacturonosyltransferase-like 2 (GATL2); FUNCTIONS IN: transferase activity, transferring hexosyl groups, polygalacturonate 4-alpha-galacturonosyltransferase activity, transferase activity, transferring glycosyl groups; INVOLVED IN: carbohydrate biosynthe…
1	traes_6dl_e8a06d3f7	3.1.1.2	minor CHO metabolism.raffinose family.galactinol synthases.putative	(loc_os02g50600.1 : 511.0) no description available & (at1g70090 : 416.0) Encodes a protein with putative galacturonosyltransferase activity.; glucosyl transferase family 8 (LGT8); FUNCTIONS IN: transferase activity, transferring hexosyl groups, polygalacturonate 4-alpha-galacturonosyltransferase activity, transferase activity, transferring glycosyl groups; INVOLVED IN: carbohydrate biosynthetic …
1	traes_2dl_787806003	3.5	minor CHO metabolism.others	(loc_os04g37490.1 : 139.0) no description available & (gnl|cdd|36790 : 111.0) no description available & (gnl|cdd|84642 : 103.0) no description available & (q7g764|nado1_orysa : 102.0) Probable NAD(P)H-dependent oxidoreductase 1 (EC 1.1.1.-) - Oryza sativa (Rice) & (at1g59950 : 99.8) NAD(P)-linked oxidoreductase superfamily protein; FUNCTIONS IN: oxidoreductase activity; INVOLVED IN: oxidation re…
1	traes_2dl_f67f466d8	3.5	minor CHO metabolism.others	(loc_os04g38540.1 : 154.0) no description available & (at3g47800 : 88.6) Galactose mutarotase-like superfamily protein; FUNCTIONS IN: aldose 1-epimerase activity; INVOLVED IN: galactose metabolic process, hexose metabolic process, carbohydrate metabolic process; LOCATED IN: endomembrane system; EXPRESSED IN: 23 plant structures; EXPRESSED DURING: 14 growth stages; CONTAINS InterPro DOMAIN/s: Glyc…
1	traes_2al_729cb1040	3.5	minor CHO metabolism.others	(loc_os04g38540.1 : 297.0) no description available & (gnl|cdd|36817 : 180.0) no description available & (at5g15140 : 176.0) Galactose mutarotase-like superfamily protein; FUNCTIONS IN: aldose 1-epimerase activity; INVOLVED IN: galactose metabolic process, hexose metabolic process, carbohydrate metabolic process; LOCATED IN: endomembrane system; EXPRESSED IN: 11 plant structures; EXPRESSED DURING…
1	traes_2al_ca75501a81	3.5	minor CHO metabolism.others	(loc_os04g38540.1 : 237.0) no description available & (gnl|cdd|36817 : 160.0) no description available & (at3g47800 : 140.0) Galactose mutarotase-like superfamily protein; FUNCTIONS IN: aldose 1-epimerase activity; INVOLVED IN: galactose metabolic process, hexose metabolic process, carbohydrate metabolic process; LOCATED IN: endomembrane system; EXPRESSED IN: 23 plant structures; EXPRESSED DURING…
1	traes_3al_6a9ca50e4	3.6	minor CHO metabolism.callose	(loc_os01g55040.1 : 1965.0) no description available & (at4g03550 : 1918.0) Encodes a callose synthase that is required for wound and papillary callose formation in response to fungal pathogens Erysiphe and Blumeria. Mutants are resistant to P. parasitica and exhibit an exaggerated PR1 response.Contributes to PAMP-induced basal defense.; glucan synthase-like 5 (GSL05); FUNCTIONS IN: transferase a…
1	traes_4al_47d62eb72	8.3	TCA / org transformation.carbonic anhydrases	(loc_os08g36630.1 : 224.0) no description available & (at1g08080 : 180.0) alpha carbonic anhydrase 7 (ACA7); FUNCTIONS IN: carbonate dehydratase activity, zinc ion binding; INVOLVED IN: one-carbon metabolic process; LOCATED IN: endomembrane system; CONTAINS InterPro DOMAIN/s: Carbonic anhydrase, alpha-class, catalytic domain (InterPro:IPR001148), Carbonic anhydrase, CAH1-like (InterPro:IPR018340)…
1	traes_4al_4ea94c33c	8.3	TCA / org transformation.carbonic anhydrases	(loc_os08g36630.1 : 324.0) no description available & (at1g08080 : 239.0) alpha carbonic anhydrase 7 (ACA7); FUNCTIONS IN: carbonate dehydratase activity, zinc ion binding; INVOLVED IN: one-carbon metabolic process; LOCATED IN: endomembrane system; CONTAINS InterPro DOMAIN/s: Carbonic anhydrase, alpha-class, catalytic domain (InterPro:IPR001148), Carbonic anhydrase, CAH1-like (InterPro:IPR018340)…
1	traes_4al_510883c9e	8.3	TCA / org transformation.carbonic anhydrases	(loc_os08g36630.1 : 112.0) no description available & (at1g08080 : 108.0) alpha carbonic anhydrase 7 (ACA7); FUNCTIONS IN: carbonate dehydratase activity, zinc ion binding; INVOLVED IN: one-carbon metabolic process; LOCATED IN: endomembrane system; CONTAINS InterPro DOMAIN/s: Carbonic anhydrase, alpha-class, catalytic domain (InterPro:IPR001148), Carbonic anhydrase, CAH1-like (InterPro:IPR018340)…
1	traes_4al_617175e26	8.3	TCA / org transformation.carbonic anhydrases	(loc_os08g36630.1 : 180.0) no description available & (at4g20990 : 119.0) alpha carbonic anhydrase 4 (ACA4); FUNCTIONS IN: carbonate dehydratase activity, zinc ion binding; INVOLVED IN: one-carbon metabolic process; LOCATED IN: chloroplast thylakoid membrane; EXPRESSED IN: pollen tube; CONTAINS InterPro DOMAIN/s: Carbonic anhydrase, alpha-class, catalytic domain (InterPro:IPR001148), Carbonic anh…
1	traes_4al_df95b4734	8.3	TCA / org transformation.carbonic anhydrases	(loc_os08g36630.1 : 330.0) no description available & (at1g08080 : 256.0) alpha carbonic anhydrase 7 (ACA7); FUNCTIONS IN: carbonate dehydratase activity, zinc ion binding; INVOLVED IN: one-carbon metabolic process; LOCATED IN: endomembrane system; CONTAINS InterPro DOMAIN/s: Carbonic anhydrase, alpha-class, catalytic domain (InterPro:IPR001148), Carbonic anhydrase, CAH1-like (InterPro:IPR018340)…
1	traes_7dl_7f72cda1f	8.3	TCA / org transformation.carbonic anhydrases	(loc_os08g36630.1 : 313.0) no description available & (at4g20990 : 250.0) alpha carbonic anhydrase 4 (ACA4); FUNCTIONS IN: carbonate dehydratase activity, zinc ion binding; INVOLVED IN: one-carbon metabolic process; LOCATED IN: chloroplast thylakoid membrane; EXPRESSED IN: pollen tube; CONTAINS InterPro DOMAIN/s: Carbonic anhydrase, alpha-class, catalytic domain (InterPro:IPR001148), Carbonic anh…
1	traes_7dl_b228e9ea8	8.3	TCA / org transformation.carbonic anhydrases	(p40880|cahc_horvu : 371.0) Carbonic anhydrase, chloroplast precursor (EC 4.2.1.1) (Carbonate dehydratase) - Hordeum vulgare (Barley) & (loc_os01g45274.4 : 343.0) no description available & (gnl|cdd|48223 : 247.0) no description available & (at5g14740 : 240.0) Encodes a beta carbonic anhydrase likely to be localized in the cytoplasm. Expression of its mRNA is seen in etiolated seedlings and point…
1	traes_7dl_d1a06f4a0	8.3	TCA / org transformation.carbonic anhydrases	(loc_os08g36630.1 : 380.0) no description available & (at1g08080 : 273.0) alpha carbonic anhydrase 7 (ACA7); FUNCTIONS IN: carbonate dehydratase activity, zinc ion binding; INVOLVED IN: one-carbon metabolic process; LOCATED IN: endomembrane system; CONTAINS InterPro DOMAIN/s: Carbonic anhydrase, alpha-class, catalytic domain (InterPro:IPR001148), Carbonic anhydrase, CAH1-like (InterPro:IPR018340)…
1	traes_7ds_08724e378	8.3	TCA / org transformation.carbonic anhydrases	(loc_os08g36630.1 : 355.0) no description available & (at1g08080 : 266.0) alpha carbonic anhydrase 7 (ACA7); FUNCTIONS IN: carbonate dehydratase activity, zinc ion binding; INVOLVED IN: one-carbon metabolic process; LOCATED IN: endomembrane system; CONTAINS InterPro DOMAIN/s: Carbonic anhydrase, alpha-class, catalytic domain (InterPro:IPR001148), Carbonic anhydrase, CAH1-like (InterPro:IPR018340)…
1	traes_7ds_1d001fae8	8.3	TCA / org transformation.carbonic anhydrases	(loc_os08g36630.1 : 219.0) no description available & (at1g08080 : 152.0) alpha carbonic anhydrase 7 (ACA7); FUNCTIONS IN: carbonate dehydratase activity, zinc ion binding; INVOLVED IN: one-carbon metabolic process; LOCATED IN: endomembrane system; CONTAINS InterPro DOMAIN/s: Carbonic anhydrase, alpha-class, catalytic domain (InterPro:IPR001148), Carbonic anhydrase, CAH1-like (InterPro:IPR018340)…
1	traes_7ds_aff59d9f1	8.3	TCA / org transformation.carbonic anhydrases	(loc_os08g36630.1 : 117.0) no description available & (at1g08065 : 105.0) alpha carbonic anhydrase 5 (ACA5); FUNCTIONS IN: carbonate dehydratase activity, zinc ion binding; INVOLVED IN: one-carbon metabolic process; LOCATED IN: endomembrane system; EXPRESSED IN: petal, leaf whorl, sepal, flower; EXPRESSED DURING: 4 anthesis, petal differentiation and expansion stage; CONTAINS InterPro DOMAIN/s: C…
1	traes_7ds_ec210365d	8.3	TCA / org transformation.carbonic anhydrases	(loc_os08g36630.1 : 225.0) no description available & (gnl|cdd|28766 : 158.0) no description available & (at1g08080 : 157.0) alpha carbonic anhydrase 7 (ACA7); FUNCTIONS IN: carbonate dehydratase activity, zinc ion binding; INVOLVED IN: one-carbon metabolic process; LOCATED IN: endomembrane system; CONTAINS InterPro DOMAIN/s: Carbonic anhydrase, alpha-class, catalytic domain (InterPro:IPR001148),…
1	traes_7bl_b4de03cf2	8.3	TCA / org transformation.carbonic anhydrases	(loc_os08g36680.2 : 142.0) no description available & (at1g08065 : 104.0) alpha carbonic anhydrase 5 (ACA5); FUNCTIONS IN: carbonate dehydratase activity, zinc ion binding; INVOLVED IN: one-carbon metabolic process; LOCATED IN: endomembrane system; EXPRESSED IN: petal, leaf whorl, sepal, flower; EXPRESSED DURING: 4 anthesis, petal differentiation and expansion stage; CONTAINS InterPro DOMAIN/s: C…
1	traes_7bl_d78991051	8.3	TCA / org transformation.carbonic anhydrases	(p40880|cahc_horvu : 202.0) Carbonic anhydrase, chloroplast precursor (EC 4.2.1.1) (Carbonate dehydratase) - Hordeum vulgare (Barley) & (loc_os01g45274.1 : 190.0) no description available & (gnl|cdd|48223 : 136.0) no description available & (at3g01500 : 134.0) Encodes a putative beta-carbonic anhydrase betaCA1. Together with betaCA4 (At1g70410) regulates CO2-controlled stomatal movements in guard…
1	traes_7al_1c2cd20d1	8.3	TCA / org transformation.carbonic anhydrases	(p40880|cahc_horvu : 198.0) Carbonic anhydrase, chloroplast precursor (EC 4.2.1.1) (Carbonate dehydratase) - Hordeum vulgare (Barley) & (loc_os01g45274.1 : 181.0) no description available & (gnl|cdd|48223 : 140.0) no description available & (at3g01500 : 132.0) Encodes a putative beta-carbonic anhydrase betaCA1. Together with betaCA4 (At1g70410) regulates CO2-controlled stomatal movements in guard…
1	traes_7al_3287e3c9d	8.3	TCA / org transformation.carbonic anhydrases	(loc_os08g36630.1 : 140.0) no description available & (at1g08065 : 117.0) alpha carbonic anhydrase 5 (ACA5); FUNCTIONS IN: carbonate dehydratase activity, zinc ion binding; INVOLVED IN: one-carbon metabolic process; LOCATED IN: endomembrane system; EXPRESSED IN: petal, leaf whorl, sepal, flower; EXPRESSED DURING: 4 anthesis, petal differentiation and expansion stage; CONTAINS InterPro DOMAIN/s: C…
1	traes_7al_4e53a141e	8.3	TCA / org transformation.carbonic anhydrases	(loc_os08g36630.1 : 202.0) no description available & (at1g08080 : 132.0) alpha carbonic anhydrase 7 (ACA7); FUNCTIONS IN: carbonate dehydratase activity, zinc ion binding; INVOLVED IN: one-carbon metabolic process; LOCATED IN: endomembrane system; CONTAINS InterPro DOMAIN/s: Carbonic anhydrase, alpha-class, catalytic domain (InterPro:IPR001148), Carbonic anhydrase, CAH1-like (InterPro:IPR018340)…
1	traes_7al_9812088eb	8.3	TCA / org transformation.carbonic anhydrases	(p40880|cahc_horvu : 300.0) Carbonic anhydrase, chloroplast precursor (EC 4.2.1.1) (Carbonate dehydratase) - Hordeum vulgare (Barley) & (loc_os01g45274.1 : 281.0) no description available & (gnl|cdd|48223 : 209.0) no description available & (at5g14740 : 203.0) Encodes a beta carbonic anhydrase likely to be localized in the cytoplasm. Expression of its mRNA is seen in etiolated seedlings and point…
1	traes_7as_20df4a591	8.3	TCA / org transformation.carbonic anhydrases	(loc_os08g36630.1 : 202.0) no description available & (at4g20990 : 145.0) alpha carbonic anhydrase 4 (ACA4); FUNCTIONS IN: carbonate dehydratase activity, zinc ion binding; INVOLVED IN: one-carbon metabolic process; LOCATED IN: chloroplast thylakoid membrane; EXPRESSED IN: pollen tube; CONTAINS InterPro DOMAIN/s: Carbonic anhydrase, alpha-class, catalytic domain (InterPro:IPR001148), Carbonic anh…
1	traes_3al_5de877044	9.1.1	mitochondrial electron transport / ATP synthesis.NADH-DH.complex I	(q941z0|nqr1_orysa : 103.0) Probable NADPH:quinone oxidoreductase 1 (EC 1.6.5.2) - Oryza sativa (Rice) & (loc_os01g72430.1 : 103.0) no description available & (at3g27890 : 92.8) Encodes NAD(P)H:quinone reductase which is an FMN binding protein that catalyzes the reduction of quinone substrates to hydroquinones.The enzyme activity was confirmed by in vitro assay.; NADPH:quinone oxidoreductase (NQR…
1	traes_2bs_a26f736f7	9.2.1.4	mitochondrial electron transport / ATP synthesis.NADH-DH.type II.internal matrix	(loc_os07g37730.1 : 511.0) no description available & (at1g07180 : 430.0) Internal NAD(P)H dehydrogenase in mitochondria. The predicted protein sequence has high homology with other designated NAD(P)H DHs from microorganisms; the capacity for matrix NAD(P)H oxidation via the rotenone-insensitive pathway is significantly reduced in the Atndi1 mutant plant line; the in vitro translation product of …
1	traes_2as_656abe561	9.2.1.4	mitochondrial electron transport / ATP synthesis.NADH-DH.type II.internal matrix	(loc_os07g37730.1 : 457.0) no description available & (at1g07180 : 405.0) Internal NAD(P)H dehydrogenase in mitochondria. The predicted protein sequence has high homology with other designated NAD(P)H DHs from microorganisms; the capacity for matrix NAD(P)H oxidation via the rotenone-insensitive pathway is significantly reduced in the Atndi1 mutant plant line; the in vitro translation product of …
1	traes_2al_8394449b2	9.4	mitochondrial electron transport / ATP synthesis.alternative oxidase	(loc_os04g51160.1 : 254.0) no description available & (gnl|cdd|85678 : 187.0) no description available & (q41224|aox1_tobac : 174.0) Alternative oxidase 1, mitochondrial precursor (EC 1.-.-.-) - Nicotiana tabacum (Common tobacco) & (at3g27620 : 171.0) encodes an isoform of alternate oxidase. expressed in all tissues examined and expression is not induced by antimycin A, an inhibitor of complex II…
1	traes_4dl_d0b43694e	10.2.2	cell wall.cellulose synthesis.COBRA	(loc_os03g18910.1 : 692.0) no description available & (at4g16120 : 466.0) putative membrane-anchored cell wall protein; COBRA-like protein-7 precursor (COBL7); FUNCTIONS IN: molecular_function unknown; INVOLVED IN: biological_process unknown; LOCATED IN: anchored to plasma membrane, Golgi apparatus, anchored to membrane; EXPRESSED IN: 25 plant structures; EXPRESSED DURING: 13 growth stages; CONTA…
1	traes_4bl_07dff7aec	10.2.2	cell wall.cellulose synthesis.COBRA	(loc_os03g18910.1 : 171.0) no description available & (at4g16120 : 112.0) putative membrane-anchored cell wall protein; COBRA-like protein-7 precursor (COBL7); FUNCTIONS IN: molecular_function unknown; INVOLVED IN: biological_process unknown; LOCATED IN: anchored to plasma membrane, Golgi apparatus, anchored to membrane; EXPRESSED IN: 25 plant structures; EXPRESSED DURING: 13 growth stages; CONTA…
1	traes_4as_85b580603	10.2.2	cell wall.cellulose synthesis.COBRA	(loc_os03g18910.1 : 848.0) no description available & (at4g16120 : 541.0) putative membrane-anchored cell wall protein; COBRA-like protein-7 precursor (COBL7); FUNCTIONS IN: molecular_function unknown; INVOLVED IN: biological_process unknown; LOCATED IN: anchored to plasma membrane, Golgi apparatus, anchored to membrane; EXPRESSED IN: 25 plant structures; EXPRESSED DURING: 13 growth stages; CONTA…
1	traes_1bl_b0fd45910	10.3	cell wall.hemicellulose synthesis	(loc_os02g17534.1 : 488.0) no description available & (q9m5q1|fut1_pea : 372.0) Galactoside 2-alpha-L-fucosyltransferase (EC 2.4.1.69) (Xyloglucan alpha-(1,2)-fucosyltransferase) (PsFT1) - Pisum sativum (Garden pea) & (at2g03220 : 340.0) member of Glycosyltransferase Family- 37; fucosyltransferase 1 (FT1); FUNCTIONS IN: transferase activity, transferring glycosyl groups, fucosyltransferase activi…
1	traes_1al_1afa8dea9	10.3	cell wall.hemicellulose synthesis	(loc_os02g17534.1 : 207.0) no description available & (gnl|cdd|66898 : 164.0) no description available & (at1g14100 : 149.0) member of Glycosyltransferase Family- 37. FUT8 was previously associated to AT1G14110; fucosyltransferase 8 (FUT8); FUNCTIONS IN: galactoside 2-alpha-L-fucosyltransferase activity; INVOLVED IN: cell wall biogenesis; LOCATED IN: endomembrane system, membrane; EXPRESSED IN: l…
1	traes_1al_94ea49c55	10.3	cell wall.hemicellulose synthesis	(loc_os02g17534.1 : 305.0) no description available & (q9m5q1|fut1_pea : 254.0) Galactoside 2-alpha-L-fucosyltransferase (EC 2.4.1.69) (Xyloglucan alpha-(1,2)-fucosyltransferase) (PsFT1) - Pisum sativum (Garden pea) & (at2g03210 : 242.0) member of Glycosyltransferase Family- 37; fucosyltransferase 2 (FUT2); FUNCTIONS IN: transferase activity, transferring glycosyl groups, fucosyltransferase activ…
1	traes_5dl_3685c6b34	10.3	cell wall.hemicellulose synthesis	(loc_os03g58900.1 : 436.0) no description available & (at1g74800 : 330.0) Galactosyltransferase family protein; FUNCTIONS IN: transferase activity, transferring hexosyl groups, transferase activity, transferring glycosyl groups; INVOLVED IN: protein amino acid glycosylation; LOCATED IN: membrane; EXPRESSED IN: 23 plant structures; EXPRESSED DURING: 15 growth stages; CONTAINS InterPro DOMAIN/s: Ga…
1	traes_5al_32a81f167	10.3	cell wall.hemicellulose synthesis	(loc_os03g58900.1 : 349.0) no description available & (at1g74800 : 265.0) Galactosyltransferase family protein; FUNCTIONS IN: transferase activity, transferring hexosyl groups, transferase activity, transferring glycosyl groups; INVOLVED IN: protein amino acid glycosylation; LOCATED IN: membrane; EXPRESSED IN: 23 plant structures; EXPRESSED DURING: 15 growth stages; CONTAINS InterPro DOMAIN/s: Ga…
1	traes_5al_f725705b9	10.3	cell wall.hemicellulose synthesis	(loc_os03g58900.1 : 135.0) no description available & (at1g27120 : 99.4) Galactosyltransferase family protein; FUNCTIONS IN: transferase activity, transferring hexosyl groups, transferase activity, transferring glycosyl groups; INVOLVED IN: protein amino acid glycosylation; LOCATED IN: endomembrane system, membrane; EXPRESSED IN: 23 plant structures; EXPRESSED DURING: 13 growth stages; CONTAINS I…
1	traes_6dl_430ba68c9	10.3	cell wall.hemicellulose synthesis	(loc_os02g52560.1 : 335.0) no description available & (q9m5q1|fut1_pea : 195.0) Galactoside 2-alpha-L-fucosyltransferase (EC 2.4.1.69) (Xyloglucan alpha-(1,2)-fucosyltransferase) (PsFT1) - Pisum sativum (Garden pea) & (at2g03220 : 191.0) member of Glycosyltransferase Family- 37; fucosyltransferase 1 (FT1); FUNCTIONS IN: transferase activity, transferring glycosyl groups, fucosyltransferase activi…
1	traes_6al_2bcfd87fe	10.3	cell wall.hemicellulose synthesis	(loc_os02g52560.1 : 219.0) no description available & (gnl|cdd|66898 : 160.0) no description available & (at1g14100 : 143.0) member of Glycosyltransferase Family- 37. FUT8 was previously associated to AT1G14110; fucosyltransferase 8 (FUT8); FUNCTIONS IN: galactoside 2-alpha-L-fucosyltransferase activity; INVOLVED IN: cell wall biogenesis; LOCATED IN: endomembrane system, membrane; EXPRESSED IN: l…
1	traes_6al_3c3ff0520	10.3	cell wall.hemicellulose synthesis	(loc_os02g52560.1 : 141.0) no description available & (at2g03220 : 90.1) member of Glycosyltransferase Family- 37; fucosyltransferase 1 (FT1); FUNCTIONS IN: transferase activity, transferring glycosyl groups, fucosyltransferase activity; INVOLVED IN: plant-type cell wall biogenesis, xyloglucan biosynthetic process; LOCATED IN: membrane; EXPRESSED IN: 23 plant structures; EXPRESSED DURING: 14 grow…
1	traes_4ds_282f40a4b1	10.3.2	cell wall.hemicellulose synthesis.glucuronoxylan	(loc_os03g47530.1 : 474.0) no description available & (at3g50760 : 375.0) Encodes a protein with putative galacturonosyltransferase activity.; galacturonosyltransferase-like 2 (GATL2); FUNCTIONS IN: transferase activity, transferring hexosyl groups, polygalacturonate 4-alpha-galacturonosyltransferase activity, transferase activity, transferring glycosyl groups; INVOLVED IN: carbohydrate biosynthe…
1	traes_4bs_d0a3a08a01	10.3.2	cell wall.hemicellulose synthesis.glucuronoxylan	(loc_os03g47530.1 : 459.0) no description available & (at3g50760 : 372.0) Encodes a protein with putative galacturonosyltransferase activity.; galacturonosyltransferase-like 2 (GATL2); FUNCTIONS IN: transferase activity, transferring hexosyl groups, polygalacturonate 4-alpha-galacturonosyltransferase activity, transferase activity, transferring glycosyl groups; INVOLVED IN: carbohydrate biosynthe…
1	traes_5ds_9a59775c6	10.3.2	cell wall.hemicellulose synthesis.glucuronoxylan	(loc_os02g35020.1 : 217.0) no description available & (at3g18660 : 96.7) Plants expressing an RNAi construct specifically targeting PGSIP1 was shown to have a dramatically reduced amount of starch.; plant glycogenin-like starch initiation protein 1 (PGSIP1); FUNCTIONS IN: transferase activity, transferring glycosyl groups; INVOLVED IN: biosynthetic process, starch metabolic process; LOCATED IN: c…
1	traes_5ds_9ab41539c	10.3.2	cell wall.hemicellulose synthesis.glucuronoxylan	(loc_os02g35020.1 : 303.0) no description available & (at3g18660 : 209.0) Plants expressing an RNAi construct specifically targeting PGSIP1 was shown to have a dramatically reduced amount of starch.; plant glycogenin-like starch initiation protein 1 (PGSIP1); FUNCTIONS IN: transferase activity, transferring glycosyl groups; INVOLVED IN: biosynthetic process, starch metabolic process; LOCATED IN: …
1	traes_5bs_7780ee486	10.3.2	cell wall.hemicellulose synthesis.glucuronoxylan	(loc_os02g35020.1 : 731.0) no description available & (at3g18660 : 570.0) Plants expressing an RNAi construct specifically targeting PGSIP1 was shown to have a dramatically reduced amount of starch.; plant glycogenin-like starch initiation protein 1 (PGSIP1); FUNCTIONS IN: transferase activity, transferring glycosyl groups; INVOLVED IN: biosynthetic process, starch metabolic process; LOCATED IN: …
1	traes_1al_1afa8dea9	10.5.1.2	cell wall.cell wall proteins.AGPs.AGP Fucosyltransferase	(loc_os02g17534.1 : 207.0) no description available & (gnl|cdd|66898 : 164.0) no description available & (at1g14100 : 149.0) member of Glycosyltransferase Family- 37. FUT8 was previously associated to AT1G14110; fucosyltransferase 8 (FUT8); FUNCTIONS IN: galactoside 2-alpha-L-fucosyltransferase activity; INVOLVED IN: cell wall biogenesis; LOCATED IN: endomembrane system, membrane; EXPRESSED IN: l…
1	traes_6al_2bcfd87fe	10.5.1.2	cell wall.cell wall proteins.AGPs.AGP Fucosyltransferase	(loc_os02g52560.1 : 219.0) no description available & (gnl|cdd|66898 : 160.0) no description available & (at1g14100 : 143.0) member of Glycosyltransferase Family- 37. FUT8 was previously associated to AT1G14110; fucosyltransferase 8 (FUT8); FUNCTIONS IN: galactoside 2-alpha-L-fucosyltransferase activity; INVOLVED IN: cell wall biogenesis; LOCATED IN: endomembrane system, membrane; EXPRESSED IN: l…
1	traes_6bl_3be1ac22a	10.6.1	cell wall.degradation.cellulases and beta -1,4-glucanases	(q6z5p2|gun7_orysa : 186.0) Endoglucanase 7 precursor (EC 3.2.1.4) (Endo-1,4-beta glucanase 7) (OsGLU10) - Oryza sativa (Rice) & (loc_os02g50490.1 : 186.0) no description available & (at4g11050 : 139.0) glycosyl hydrolase 9C3 (GH9C3); FUNCTIONS IN: carbohydrate binding, hydrolase activity, hydrolyzing O-glycosyl compounds, catalytic activity; INVOLVED IN: carbohydrate metabolic process; LOCATED I…
1	traes_6al_596f1b7cc	10.6.1	cell wall.degradation.cellulases and beta -1,4-glucanases	(q6z5p2|gun7_orysa : 224.0) Endoglucanase 7 precursor (EC 3.2.1.4) (Endo-1,4-beta glucanase 7) (OsGLU10) - Oryza sativa (Rice) & (loc_os02g50490.1 : 223.0) no description available & (at2g32990 : 160.0) glycosyl hydrolase 9B8 (GH9B8); FUNCTIONS IN: hydrolase activity, hydrolyzing O-glycosyl compounds, catalytic activity; INVOLVED IN: carbohydrate metabolic process; LOCATED IN: endomembrane system…
1	traes_6al_5b989cdae	10.6.1	cell wall.degradation.cellulases and beta -1,4-glucanases	(q6z5p2|gun7_orysa : 104.0) Endoglucanase 7 precursor (EC 3.2.1.4) (Endo-1,4-beta glucanase 7) (OsGLU10) - Oryza sativa (Rice) & (loc_os02g50490.1 : 104.0) no description available & (at2g32990 : 92.8) glycosyl hydrolase 9B8 (GH9B8); FUNCTIONS IN: hydrolase activity, hydrolyzing O-glycosyl compounds, catalytic activity; INVOLVED IN: carbohydrate metabolic process; LOCATED IN: endomembrane system;…
1	traes_6al_dedd8cda6	10.6.1	cell wall.degradation.cellulases and beta -1,4-glucanases	(gnl|cdd|85009 : 113.0) no description available & (q6z5p2|gun7_orysa : 109.0) Endoglucanase 7 precursor (EC 3.2.1.4) (Endo-1,4-beta glucanase 7) (OsGLU10) - Oryza sativa (Rice) & (loc_os02g50490.1 : 109.0) no description available & (at2g32990 : 100.0) glycosyl hydrolase 9B8 (GH9B8); FUNCTIONS IN: hydrolase activity, hydrolyzing O-glycosyl compounds, catalytic activity; INVOLVED IN: carbohydrate…
1	traes_2dl_da7ab2b2f	10.6.2	cell wall.degradation.mannan-xylose-arabinose-fucose	(gnl|cdd|29536 : 158.0) no description available & (loc_os04g51520.1 : 150.0) no description available & (at5g57550 : 128.0) xyloglucan endotransglycosylase-related protein (XTR3); xyloglucan endotransglucosylase/hydrolase 25 (XTH25); FUNCTIONS IN: hydrolase activity, acting on glycosyl bonds, xyloglucan:xyloglucosyl transferase activity; INVOLVED IN: plant-type cell wall biogenesis; LOCATED IN: …
1	traes_2al_8df1244c4	10.6.2	cell wall.degradation.mannan-xylose-arabinose-fucose	(loc_os08g13980.1 : 329.0) no description available & (gnl|cdd|29536 : 291.0) no description available & (at3g23730 : 255.0) xyloglucan endotransglucosylase/hydrolase 16 (XTH16); FUNCTIONS IN: hydrolase activity, acting on glycosyl bonds, hydrolase activity, hydrolyzing O-glycosyl compounds, xyloglucan:xyloglucosyl transferase activity; INVOLVED IN: carbohydrate metabolic process, cellular glucan…
1	traes_5bl_1512240f3	10.6.2	cell wall.degradation.mannan-xylose-arabinose-fucose	(loc_os03g61280.1 : 606.0) no description available & (at5g66460 : 377.0) Glycosyl hydrolase superfamily protein; FUNCTIONS IN: cation binding, hydrolase activity, hydrolyzing O-glycosyl compounds, catalytic activity; INVOLVED IN: carbohydrate metabolic process; LOCATED IN: endomembrane system; EXPRESSED IN: 17 plant structures; EXPRESSED DURING: 4 anthesis, C globular stage, 4 leaf senescence st…
1	traes_2dl_da7ab2b2f	10.7	cell wall.modification	(gnl|cdd|29536 : 158.0) no description available & (loc_os04g51520.1 : 150.0) no description available & (at5g57550 : 128.0) xyloglucan endotransglycosylase-related protein (XTR3); xyloglucan endotransglucosylase/hydrolase 25 (XTH25); FUNCTIONS IN: hydrolase activity, acting on glycosyl bonds, xyloglucan:xyloglucosyl transferase activity; INVOLVED IN: plant-type cell wall biogenesis; LOCATED IN: …
1	traes_2al_8df1244c4	10.7	cell wall.modification	(loc_os08g13980.1 : 329.0) no description available & (gnl|cdd|29536 : 291.0) no description available & (at3g23730 : 255.0) xyloglucan endotransglucosylase/hydrolase 16 (XTH16); FUNCTIONS IN: hydrolase activity, acting on glycosyl bonds, hydrolase activity, hydrolyzing O-glycosyl compounds, xyloglucan:xyloglucosyl transferase activity; INVOLVED IN: carbohydrate metabolic process, cellular glucan…
1	traes_2al_97c8e5772	10.7	cell wall.modification	(gnl|cdd|29536 : 309.0) no description available & (loc_os04g51520.1 : 304.0) no description available & (at5g57540 : 265.0) Encodes a xyloglucan endotransglucosylase/hydrolase with only only the endotransglucosylase (XET; EC 2.4.1.207) activity towards xyloglucan and non-detectable endohydrolytic (XEH; EC 3.2.1.151) activity.; xyloglucan endotransglucosylase/hydrolase 13 (XTH13); FUNCTIONS IN: h…
1	traes_1dl_e8307a954	10.8.1	cell wall.pectin*esterases.PME	(loc_os10g26680.1 : 503.0) no description available & (at3g29090 : 441.0) Encodes an atypical pectin methylesterase that does not require salt for its activity and has a blockwise mode of pectin demethylesterification.; pectin methylesterase 31 (PME31); FUNCTIONS IN: pectinesterase activity; INVOLVED IN: pectin metabolic process; LOCATED IN: cell wall, plant-type cell wall; EXPRESSED IN: 23 plant…
1	traes_1bl_5e924707c	10.8.1	cell wall.pectin*esterases.PME	(loc_os10g26680.1 : 436.0) no description available & (at3g29090 : 376.0) Encodes an atypical pectin methylesterase that does not require salt for its activity and has a blockwise mode of pectin demethylesterification.; pectin methylesterase 31 (PME31); FUNCTIONS IN: pectinesterase activity; INVOLVED IN: pectin metabolic process; LOCATED IN: cell wall, plant-type cell wall; EXPRESSED IN: 23 plant…
1	traes_1al_e9ba105d1	10.8.1	cell wall.pectin*esterases.PME	(loc_os10g26680.1 : 540.0) no description available & (at3g29090 : 475.0) Encodes an atypical pectin methylesterase that does not require salt for its activity and has a blockwise mode of pectin demethylesterification.; pectin methylesterase 31 (PME31); FUNCTIONS IN: pectinesterase activity; INVOLVED IN: pectin metabolic process; LOCATED IN: cell wall, plant-type cell wall; EXPRESSED IN: 23 plant…
1	traes_7dl_4dc5acc8c	11.1.7	lipid metabolism.FA synthesis and FA elongation.ACP thioesterase	(loc_os06g39520.1 : 635.0) no description available & (q9sqi3|fatb_goshi : 437.0) Myristoyl-acyl carrier protein thioesterase, chloroplast precursor (EC 3.1.2.-) (16:0-acyl-carrier protein thioesterase) (16:0-ACP thioesterase) (Acyl-(acyl-carrier-protein) hydrolase) (PATE) - Gossypium hirsutum (Upland cotton) & (at1g08510 : 424.0) Encodes an acyl-acyl carrier protein thioesterase. Hydrolyzes prim…
1	traes_7bl_8818dd897	11.1.7	lipid metabolism.FA synthesis and FA elongation.ACP thioesterase	(loc_os06g39520.1 : 522.0) no description available & (at1g08510 : 373.0) Encodes an acyl-acyl carrier protein thioesterase. Hydrolyzes primarily saturated acyl-ACPs with chain lengths that vary between 8 and 18 carbons. Involved in saturated fatty acid synthesis. Nuclear-encoded, plastid-targeted globular protein that is functional as dimer.; fatty acyl-ACP thioesterases B (FATB); CONTAINS Inter…
1	traes_2dl_5ffd17526	11.1.8	lipid metabolism.FA synthesis and FA elongation.acyl coa ligase	(loc_os04g58710.1 : 114.0) no description available & (at3g48990 : 113.0) AMP-dependent synthetase and ligase family protein; FUNCTIONS IN: catalytic activity, AMP binding; INVOLVED IN: response to cadmium ion; LOCATED IN: apoplast, chloroplast; EXPRESSED IN: 26 plant structures; EXPRESSED DURING: 15 growth stages; CONTAINS InterPro DOMAIN/s: AMP-binding, conserved site (InterPro:IPR020845), AMP-…
1	traes_2dl_89267a3bb	11.1.8	lipid metabolism.FA synthesis and FA elongation.acyl coa ligase	(loc_os04g57850.1 : 133.0) no description available & (at1g77240 : 116.0) AMP-dependent synthetase and ligase family protein; FUNCTIONS IN: catalytic activity; INVOLVED IN: metabolic process; CONTAINS InterPro DOMAIN/s: AMP-binding, conserved site (InterPro:IPR020845), AMP-dependent synthetase/ligase (InterPro:IPR000873); BEST Arabidopsis thaliana protein match is: AMP-dependent synthetase and li…
1	traes_2bl_3eb1b6a74	11.1.8	lipid metabolism.FA synthesis and FA elongation.acyl coa ligase	(loc_os04g57850.1 : 852.0) no description available & (gnl|cdd|82505 : 635.0) no description available & (at5g16370 : 620.0) acyl activating enzyme 5 (AAE5); FUNCTIONS IN: catalytic activity; INVOLVED IN: metabolic process; LOCATED IN: peroxisome; EXPRESSED IN: leaf; CONTAINS InterPro DOMAIN/s: AMP-binding, conserved site (InterPro:IPR020845), AMP-dependent synthetase/ligase (InterPro:IPR000873);…
1	traes_5bl_017315dc6	11.1.8	lipid metabolism.FA synthesis and FA elongation.acyl coa ligase	(loc_os03g03790.1 : 415.0) no description available & (gnl|cdd|82505 : 339.0) no description available & (at1g65880 : 311.0) Encodes a benzoate-CoA ligase. Involved in the biosynthesis of benzoyloxyglucosinolate in Arabidopsis seeds.; benzoyloxyglucosinolate 1 (BZO1); CONTAINS InterPro DOMAIN/s: AMP-dependent synthetase/ligase (InterPro:IPR000873); BEST Arabidopsis thaliana protein match is: acyl…
1	traes_5bl_ee25cd53e	11.1.8	lipid metabolism.FA synthesis and FA elongation.acyl coa ligase	(loc_os09g38350.1 : 903.0) no description available & (gnl|cdd|82505 : 705.0) no description available & (at1g65880 : 657.0) Encodes a benzoate-CoA ligase. Involved in the biosynthesis of benzoyloxyglucosinolate in Arabidopsis seeds.; benzoyloxyglucosinolate 1 (BZO1); CONTAINS InterPro DOMAIN/s: AMP-dependent synthetase/ligase (InterPro:IPR000873); BEST Arabidopsis thaliana protein match is: acyl…
1	traes_7ds_7622864db	11.1.9	lipid metabolism.FA synthesis and FA elongation.long chain fatty acid CoA ligase	(loc_os06g06350.1 : 1129.0) no description available & (at4g23850 : 905.0) long-chain acyl-CoA synthetase 4 (LACS4); FUNCTIONS IN: catalytic activity; INVOLVED IN: fatty acid biosynthetic process; LOCATED IN: plasma membrane; EXPRESSED IN: 26 plant structures; EXPRESSED DURING: 13 growth stages; CONTAINS InterPro DOMAIN/s: AMP-binding, conserved site (InterPro:IPR020845), AMP-dependent synthetase…
1	traes_7bs_d97c92894	11.1.9	lipid metabolism.FA synthesis and FA elongation.long chain fatty acid CoA ligase	(loc_os06g06350.1 : 883.0) no description available & (at4g23850 : 709.0) long-chain acyl-CoA synthetase 4 (LACS4); FUNCTIONS IN: catalytic activity; INVOLVED IN: fatty acid biosynthetic process; LOCATED IN: plasma membrane; EXPRESSED IN: 26 plant structures; EXPRESSED DURING: 13 growth stages; CONTAINS InterPro DOMAIN/s: AMP-binding, conserved site (InterPro:IPR020845), AMP-dependent synthetase/…
1	traes_7as_ff4dd0caf	11.1.9	lipid metabolism.FA synthesis and FA elongation.long chain fatty acid CoA ligase	(loc_os06g06350.1 : 766.0) no description available & (at4g23850 : 629.0) long-chain acyl-CoA synthetase 4 (LACS4); FUNCTIONS IN: catalytic activity; INVOLVED IN: fatty acid biosynthetic process; LOCATED IN: plasma membrane; EXPRESSED IN: 26 plant structures; EXPRESSED DURING: 13 growth stages; CONTAINS InterPro DOMAIN/s: AMP-binding, conserved site (InterPro:IPR020845), AMP-dependent synthetase/…
1	traes_4dl_91f078e7e	11.1.10	lipid metabolism.FA synthesis and FA elongation.beta ketoacyl CoA synthase	(loc_os03g14170.1 : 991.0) no description available & (at1g01120 : 666.0) Encodes a condensing enzyme KCS1 (3-ketoacyl-CoA synthase 1) which is involved in the critical fatty acid elongation process in wax biosynthesis.; 3-ketoacyl-CoA synthase 1 (KCS1); FUNCTIONS IN: fatty acid elongase activity, acyltransferase activity; INVOLVED IN: in 7 processes; LOCATED IN: cytosolic ribosome, endoplasmic r…
1	traes_4as_424a4dd16	11.1.10	lipid metabolism.FA synthesis and FA elongation.beta ketoacyl CoA synthase	(loc_os03g14170.1 : 994.0) no description available & (at1g01120 : 672.0) Encodes a condensing enzyme KCS1 (3-ketoacyl-CoA synthase 1) which is involved in the critical fatty acid elongation process in wax biosynthesis.; 3-ketoacyl-CoA synthase 1 (KCS1); FUNCTIONS IN: fatty acid elongase activity, acyltransferase activity; INVOLVED IN: in 7 processes; LOCATED IN: cytosolic ribosome, endoplasmic r…
1	traes_7bl_97adb0d8a	11.1.10	lipid metabolism.FA synthesis and FA elongation.beta ketoacyl CoA synthase	(loc_os06g39750.3 : 158.0) no description available & (at5g43760 : 146.0) Encodes KCS20, a member of the 3-ketoacyl-CoA synthase family involved in the biosynthesis of VLCFA (very long chain fatty acids).; 3-ketoacyl-CoA synthase 20 (KCS20); FUNCTIONS IN: fatty acid elongase activity; INVOLVED IN: response to cold, response to light stimulus, response to osmotic stress; LOCATED IN: membrane; EXPR…
1	traes_4dl_b75ba7e6c	11.2.3	lipid metabolism.FA desaturation.omega 3 desaturase	(loc_os03g18070.1 : 577.0) no description available & (p48619|fad3c_ricco : 507.0) Omega-3 fatty acid desaturase, chloroplast precursor (EC 1.14.19.-) - Ricinus communis (Castor bean) & (at3g11170 : 497.0) Chloroplastic enzyme responsible for the synthesis of 16:3 and 18:3 fatty acids from galactolipids, sulpholipids and phosphatidylglycerol. Uses ferredoxin as electron donor. Gene expression is …
1	traes_4bl_6b4ffc0a8	11.2.3	lipid metabolism.FA desaturation.omega 3 desaturase	(loc_os03g18070.1 : 387.0) no description available & (p48621|fad3c_soybn : 346.0) Omega-3 fatty acid desaturase, chloroplast precursor (EC 1.14.19.-) - Glycine max (Soybean) & (at3g11170 : 328.0) Chloroplastic enzyme responsible for the synthesis of 16:3 and 18:3 fatty acids from galactolipids, sulpholipids and phosphatidylglycerol. Uses ferredoxin as electron donor. Gene expression is induced b…
1	traes_1bl_921b59f2e	11.3.2	lipid metabolism.Phospholipid synthesis.choline kinase	(loc_os05g45880.1 : 398.0) no description available & (at1g74320 : 323.0) encodes a choline kinase, whose expression is induced by high salt and mannitol.; Protein kinase superfamily protein; CONTAINS InterPro DOMAIN/s: Choline/ethanolamine kinase (InterPro:IPR002573), Protein kinase-like domain (InterPro:IPR011009); BEST Arabidopsis thaliana protein match is: Protein kinase superfamily protein (…
1	traes_2al_156a85f7d	11.3.5	lipid metabolism.Phospholipid synthesis.diacylglycerol kinase	(loc_os04g54200.1 : 849.0) no description available & (at2g20900 : 673.0) diacylglycerol kinase 5 (DGK5); FUNCTIONS IN: diacylglycerol kinase activity; INVOLVED IN: activation of protein kinase C activity by G-protein coupled receptor protein signaling pathway; LOCATED IN: cellular_component unknown; EXPRESSED IN: 25 plant structures; EXPRESSED DURING: 15 growth stages; CONTAINS InterPro DOMAIN/s…
1	traes_1dl_5d43765a1	11.5.2	lipid metabolism.glyceral metabolism.Glycerol-3-phosphate dehydrogenase (NAD+)	(loc_os05g41590.1 : 497.0) no description available & (at3g07690 : 419.0) 6-phosphogluconate dehydrogenase family protein; FUNCTIONS IN: in 8 functions; INVOLVED IN: oxidation reduction, glycerol-3-phosphate catabolic process, glycerol-3-phosphate metabolic process, carbohydrate metabolic process, metabolic process; LOCATED IN: glycerol-3-phosphate dehydrogenase complex, cytoplasm; EXPRESSED IN: …
1	traes_1bl_24edd4855	11.5.2	lipid metabolism.glyceral metabolism.Glycerol-3-phosphate dehydrogenase (NAD+)	(loc_os05g41590.1 : 445.0) no description available & (at3g07690 : 389.0) 6-phosphogluconate dehydrogenase family protein; FUNCTIONS IN: in 8 functions; INVOLVED IN: oxidation reduction, glycerol-3-phosphate catabolic process, glycerol-3-phosphate metabolic process, carbohydrate metabolic process, metabolic process; LOCATED IN: glycerol-3-phosphate dehydrogenase complex, cytoplasm; EXPRESSED IN: …
1	traes_1al_764d4f4c2	11.5.2	lipid metabolism.glyceral metabolism.Glycerol-3-phosphate dehydrogenase (NAD+)	(loc_os05g41590.1 : 630.0) no description available & (at2g41540 : 533.0) Encodes a protein with NAD-dependent glycerol-3-phosphate (G3P) dehydrogenase which was shown to complement an Escherichia coli strain: BB20-14, auxotrophic for glycerol/G3P due to a loss-of-function mutation in the gpsA gene.; GPDHC1; CONTAINS InterPro DOMAIN/s: 6-phosphogluconate dehydrogenase, C-terminal-like (InterPro:I…
1	traes_2ds_cab7a3b4d	11.6	lipid metabolism.lipid transfer proteins etc	(loc_os04g02910.1 : 489.0) no description available & (at1g64720 : 367.0) membrane related protein CP5; CP5; FUNCTIONS IN: molecular_function unknown; INVOLVED IN: biological_process unknown; LOCATED IN: vacuole; EXPRESSED IN: 23 plant structures; EXPRESSED DURING: 15 growth stages; CONTAINS InterPro DOMAIN/s: Lipid-binding START (InterPro:IPR002913); BEST Arabidopsis thaliana protein match is: P…
1	traes_2as_71b82606a	11.6	lipid metabolism.lipid transfer proteins etc	(loc_os04g02910.1 : 478.0) no description available & (at1g64720 : 363.0) membrane related protein CP5; CP5; FUNCTIONS IN: molecular_function unknown; INVOLVED IN: biological_process unknown; LOCATED IN: vacuole; EXPRESSED IN: 23 plant structures; EXPRESSED DURING: 15 growth stages; CONTAINS InterPro DOMAIN/s: Lipid-binding START (InterPro:IPR002913); BEST Arabidopsis thaliana protein match is: P…
1	traes_5dl_5e35dbd92	11.7	lipid metabolism.unassigned	(loc_os09g33530.1 : 862.0) no description available & (at1g54570 : 578.0) Esterase/lipase/thioesterase family protein; FUNCTIONS IN: transferase activity, transferring acyl groups other than amino-acyl groups, catalytic activity; LOCATED IN: chloroplast, plastoglobule; EXPRESSED IN: 22 plant structures; EXPRESSED DURING: 13 growth stages; CONTAINS InterPro DOMAIN/s: Diacylglycerol acyltransferase…
1	traes_5bl_4da7db4b6	11.7	lipid metabolism.unassigned	(loc_os09g33530.1 : 929.0) no description available & (at1g54570 : 642.0) Esterase/lipase/thioesterase family protein; FUNCTIONS IN: transferase activity, transferring acyl groups other than amino-acyl groups, catalytic activity; LOCATED IN: chloroplast, plastoglobule; EXPRESSED IN: 22 plant structures; EXPRESSED DURING: 13 growth stages; CONTAINS InterPro DOMAIN/s: Diacylglycerol acyltransferase…
1	traes_2dl_4a45a1c82	11.8	lipid metabolism.exotics(steroids, squalene etc)	(gnl|cdd|38345 : 280.0) no description available & (loc_os05g42190.1 : 239.0) no description available & (at4g27270 : 231.0) Quinone reductase family protein; FUNCTIONS IN: oxidoreductase activity, FMN binding; INVOLVED IN: negative regulation of transcription; LOCATED IN: plasma membrane; EXPRESSED IN: 21 plant structures; EXPRESSED DURING: 13 growth stages; CONTAINS InterPro DOMAIN/s: Flavoprot…
1	traes_4bl_c576bc33c	11.8	lipid metabolism.exotics(steroids, squalene etc)	(gnl|cdd|38345 : 280.0) no description available & (loc_os05g42190.1 : 238.0) no description available & (at4g27270 : 229.0) Quinone reductase family protein; FUNCTIONS IN: oxidoreductase activity, FMN binding; INVOLVED IN: negative regulation of transcription; LOCATED IN: plasma membrane; EXPRESSED IN: 21 plant structures; EXPRESSED DURING: 13 growth stages; CONTAINS InterPro DOMAIN/s: Flavoprot…
1	traes_4as_1ff67d54c	11.8	lipid metabolism.exotics(steroids, squalene etc)	(gnl|cdd|38345 : 280.0) no description available & (loc_os05g42190.1 : 239.0) no description available & (at4g27270 : 230.0) Quinone reductase family protein; FUNCTIONS IN: oxidoreductase activity, FMN binding; INVOLVED IN: negative regulation of transcription; LOCATED IN: plasma membrane; EXPRESSED IN: 21 plant structures; EXPRESSED DURING: 13 growth stages; CONTAINS InterPro DOMAIN/s: Flavoprot…
1	traes_5dl_0684f4918	11.8	lipid metabolism.exotics(steroids, squalene etc)	(loc_os09g37280.2 : 538.0) no description available & (at1g76150 : 393.0) Encodes a monofunctional enoyl-CoA hydratase 2, involved in the degradation of even cis-unsaturated fatty acids, gene expression is enhanced during the first 2 days of germination, as well as in senescent leaves.; enoyl-CoA hydratase 2 (ECH2); FUNCTIONS IN: oxidoreductase activity, 3R-hydroxyacyl-CoA dehydratase activity; I…
1	traes_7dl_b8084a8ed	11.8	lipid metabolism.exotics(steroids, squalene etc)	(loc_os09g38239.1 : 291.0) no description available & (gnl|cdd|36797 : 285.0) no description available & (at1g13420 : 221.0) Encodes a sulfotransferase. Unlike the related ST4A protein (At2g14920), in vitro experiements show that this enzyme does not act brassinosteroids. ST4B is expressed in the roots and transcript levels rise in response to cytokinin treatment.; sulfotransferase 4B (ST4B); CON…
1	traes_4al_486c64394	11.8.1	lipid metabolism.exotics (steroids, squalene etc).sphingolipids	(loc_os06g22490.1 : 254.0) no description available & (gnl|cdd|36092 : 229.0) no description available & (at1g14290 : 208.0) Encodes one of the two redundant sphingoid base hydroxylases (SBH). Involved in sphingolipid trihydroxy long-chain base (4-hydroxysphinganine) biosynthesis. Double mutants of SBHs were dwarfed and not able to progress from vegetative to reproductive growth.; sphingoid base …
1	traes_7as_21ceeb652	11.8.1	lipid metabolism.exotics (steroids, squalene etc).sphingolipids	(loc_os06g12250.1 : 497.0) no description available & (at1g14290 : 376.0) Encodes one of the two redundant sphingoid base hydroxylases (SBH). Involved in sphingolipid trihydroxy long-chain base (4-hydroxysphinganine) biosynthesis. Double mutants of SBHs were dwarfed and not able to progress from vegetative to reproductive growth.; sphingoid base hydroxylase 2 (SBH2); CONTAINS InterPro DOMAIN/s: F…
1	traes_1ds_30b45639c	11.8.10	lipid metabolism.exotics (steroids, squalene etc).phosphatidylcholinesterol O-acyltransferase	(at1g27480 : 299.0) alpha/beta-Hydrolases superfamily protein; FUNCTIONS IN: phosphatidylcholine-sterol O-acyltransferase activity; INVOLVED IN: lipid metabolic process; LOCATED IN: plasma membrane, vacuole; EXPRESSED IN: 21 plant structures; EXPRESSED DURING: 13 growth stages; CONTAINS InterPro DOMAIN/s: Lecithin:cholesterol acyltransferase (InterPro:IPR003386); Has 1076 Blast hits to 1070 prote…
1	traes_1bs_75eaa5c25	11.8.10	lipid metabolism.exotics (steroids, squalene etc).phosphatidylcholinesterol O-acyltransferase	(loc_os03g13030.1 : 199.0) no description available & (at1g27480 : 194.0) alpha/beta-Hydrolases superfamily protein; FUNCTIONS IN: phosphatidylcholine-sterol O-acyltransferase activity; INVOLVED IN: lipid metabolic process; LOCATED IN: plasma membrane, vacuole; EXPRESSED IN: 21 plant structures; EXPRESSED DURING: 13 growth stages; CONTAINS InterPro DOMAIN/s: Lecithin:cholesterol acyltransferase (…
1	traes_2bs_b9017bd7b	11.9.2	lipid metabolism.lipid degradation.lipases	(loc_os01g11750.1 : 214.0) no description available & (gnl|cdd|58514 : 156.0) no description available & (at1g28600 : 152.0) GDSL-like Lipase/Acylhydrolase superfamily protein; FUNCTIONS IN: hydrolase activity, acting on ester bonds, carboxylesterase activity; INVOLVED IN: lipid metabolic process; LOCATED IN: cell wall; EXPRESSED IN: 18 plant structures; EXPRESSED DURING: 9 growth stages; CONTAIN…
1	traes_3dl_63dc25d4f	11.9.2	lipid metabolism.lipid degradation.lipases	(loc_os01g62010.1 : 327.0) no description available & (gnl|cdd|36668 : 282.0) no description available & (at2g39420 : 236.0) alpha/beta-Hydrolases superfamily protein; BEST Arabidopsis thaliana protein match is: alpha/beta-Hydrolases superfamily protein (TAIR:AT2G39410.2); Has 4720 Blast hits to 4720 proteins in 1453 species: Archae - 32; Bacteria - 3497; Metazoa - 120; Fungi - 143; Plants - 476;…
1	traes_3al_0bb1aeaae	11.9.2	lipid metabolism.lipid degradation.lipases	(loc_os01g62010.1 : 421.0) no description available & (gnl|cdd|36668 : 343.0) no description available & (at2g39420 : 324.0) alpha/beta-Hydrolases superfamily protein; BEST Arabidopsis thaliana protein match is: alpha/beta-Hydrolases superfamily protein (TAIR:AT2G39410.2); Has 4720 Blast hits to 4720 proteins in 1453 species: Archae - 32; Bacteria - 3497; Metazoa - 120; Fungi - 143; Plants - 476;…
1	traes_6dl_16e4bea311	11.9.2.1	lipid metabolism.lipid degradation.lipases.triacylglycerol lipase	(loc_os02g43700.1 : 543.0) no description available & (at4g16820 : 253.0) Encodes a lipase that hydrolyzes phosphatidylcholine, glycolipids as well as triacylglycerols.; alpha/beta-Hydrolases superfamily protein; FUNCTIONS IN: galactolipase activity, triglyceride lipase activity, phospholipase A1 activity; INVOLVED IN: lipid metabolic process; LOCATED IN: chloroplast; EXPRESSED IN: sperm cell, cu…
1	traes_7dl_2a27e826d	11.9.2.1	lipid metabolism.lipid degradation.lipases.triacylglycerol lipase	(loc_os08g04800.1 : 222.0) no description available & (at4g16820 : 152.0) Encodes a lipase that hydrolyzes phosphatidylcholine, glycolipids as well as triacylglycerols.; alpha/beta-Hydrolases superfamily protein; FUNCTIONS IN: galactolipase activity, triglyceride lipase activity, phospholipase A1 activity; INVOLVED IN: lipid metabolic process; LOCATED IN: chloroplast; EXPRESSED IN: sperm cell, cu…
1	traes_7ds_08da91d2a	11.9.2.1	lipid metabolism.lipid degradation.lipases.triacylglycerol lipase	(loc_os02g52830.1 : 161.0) no description available & (at5g42930 : 123.0) alpha/beta-Hydrolases superfamily protein; FUNCTIONS IN: triglyceride lipase activity; INVOLVED IN: lipid metabolic process; LOCATED IN: cellular_component unknown; CONTAINS InterPro DOMAIN/s: Lipase, class 3 (InterPro:IPR002921); BEST Arabidopsis thaliana protein match is: alpha/beta-Hydrolases superfamily protein (TAIR:AT…
1	traes_3dl_63dc25d4f	11.9.2.2	lipid metabolism.lipid degradation.lipases.acylglycerol lipase	(loc_os01g62010.1 : 327.0) no description available & (gnl|cdd|36668 : 282.0) no description available & (at2g39420 : 236.0) alpha/beta-Hydrolases superfamily protein; BEST Arabidopsis thaliana protein match is: alpha/beta-Hydrolases superfamily protein (TAIR:AT2G39410.2); Has 4720 Blast hits to 4720 proteins in 1453 species: Archae - 32; Bacteria - 3497; Metazoa - 120; Fungi - 143; Plants - 476;…
1	traes_3al_0bb1aeaae	11.9.2.2	lipid metabolism.lipid degradation.lipases.acylglycerol lipase	(loc_os01g62010.1 : 421.0) no description available & (gnl|cdd|36668 : 343.0) no description available & (at2g39420 : 324.0) alpha/beta-Hydrolases superfamily protein; BEST Arabidopsis thaliana protein match is: alpha/beta-Hydrolases superfamily protein (TAIR:AT2G39410.2); Has 4720 Blast hits to 4720 proteins in 1453 species: Archae - 32; Bacteria - 3497; Metazoa - 120; Fungi - 143; Plants - 476;…
1	traes_5dl_5aa37c7bb	11.9.2.2	lipid metabolism.lipid degradation.lipases.acylglycerol lipase	(loc_os10g04620.1 : 640.0) no description available & (at5g16120 : 477.0) alpha/beta-Hydrolases superfamily protein; CONTAINS InterPro DOMAIN/s: Serine hydrolase (InterPro:IPR005645); BEST Arabidopsis thaliana protein match is: alpha/beta-Hydrolases superfamily protein (TAIR:AT1G77420.1); Has 30201 Blast hits to 17322 proteins in 780 species: Archae - 12; Bacteria - 1396; Metazoa - 17338; Fungi -…
1	traes_5bl_0c1e9afb3	11.9.2.2	lipid metabolism.lipid degradation.lipases.acylglycerol lipase	(loc_os10g04620.1 : 665.0) no description available & (at5g16120 : 475.0) alpha/beta-Hydrolases superfamily protein; CONTAINS InterPro DOMAIN/s: Serine hydrolase (InterPro:IPR005645); BEST Arabidopsis thaliana protein match is: alpha/beta-Hydrolases superfamily protein (TAIR:AT1G77420.1); Has 30201 Blast hits to 17322 proteins in 780 species: Archae - 12; Bacteria - 1396; Metazoa - 17338; Fungi -…
1	traes_5al_5f0964bdd	11.9.2.2	lipid metabolism.lipid degradation.lipases.acylglycerol lipase	(loc_os10g04620.1 : 572.0) no description available & (at5g16120 : 441.0) alpha/beta-Hydrolases superfamily protein; CONTAINS InterPro DOMAIN/s: Serine hydrolase (InterPro:IPR005645); BEST Arabidopsis thaliana protein match is: alpha/beta-Hydrolases superfamily protein (TAIR:AT1G77420.1); Has 30201 Blast hits to 17322 proteins in 780 species: Archae - 12; Bacteria - 1396; Metazoa - 17338; Fungi -…
1	traes_2dl_d62df5bd5	11.9.3.2	lipid metabolism.lipid degradation.lysophospholipases.carboxylesterase	(loc_os04g57390.1 : 214.0) no description available & (at4g22300 : 183.0) encodes a carboxylesterase that inhibits AvrBsT-triggered phenotypes in Arabidopsis; SUPPRESSOR OF AVRBST-ELICITED RESISTANCE 1 (SOBER1); FUNCTIONS IN: carboxylesterase activity; INVOLVED IN: defense response, incompatible interaction, regulation of plant-type hypersensitive response; LOCATED IN: endomembrane system; EXPRES…
1	traes_2bl_ada4918f5	11.9.3.2	lipid metabolism.lipid degradation.lysophospholipases.carboxylesterase	(loc_os04g57390.1 : 264.0) no description available & (at4g22300 : 228.0) encodes a carboxylesterase that inhibits AvrBsT-triggered phenotypes in Arabidopsis; SUPPRESSOR OF AVRBST-ELICITED RESISTANCE 1 (SOBER1); FUNCTIONS IN: carboxylesterase activity; INVOLVED IN: defense response, incompatible interaction, regulation of plant-type hypersensitive response; LOCATED IN: endomembrane system; EXPRES…
1	traes_2al_0b362922b	11.9.3.2	lipid metabolism.lipid degradation.lysophospholipases.carboxylesterase	(loc_os04g57390.1 : 221.0) no description available & (at4g22305 : 164.0) encodes a carboxylesterase that inhibits AvrBsT-triggered phenotypes in Arabidopsis; alpha/beta-Hydrolases superfamily protein; FUNCTIONS IN: hydrolase activity; CONTAINS InterPro DOMAIN/s: Phospholipase/carboxylesterase (InterPro:IPR003140); BEST Arabidopsis thaliana protein match is: carboxylesterases (TAIR:AT4G22300.1). …
1	traes_5dl_78767f75c	11.9.3.2	lipid metabolism.lipid degradation.lysophospholipases.carboxylesterase	(loc_os09g28730.1 : 450.0) no description available & (gnl|cdd|36728 : 241.0) no description available & (at3g48690 : 238.0) Encodes a protein with carboxylesterase whose activity was tested using both pNA and 2,4-D-methyl.; CXE12; FUNCTIONS IN: carboxylesterase activity; INVOLVED IN: response to salt stress; LOCATED IN: cytoplasm; EXPRESSED IN: 24 plant structures; EXPRESSED DURING: 14 growth st…
1	traes_5ds_be4c8d436	11.9.3.2	lipid metabolism.lipid degradation.lysophospholipases.carboxylesterase	(loc_os02g35940.1 : 307.0) no description available & (gnl|cdd|36728 : 229.0) no description available & (at1g47480 : 205.0) alpha/beta-Hydrolases superfamily protein; FUNCTIONS IN: hydrolase activity; INVOLVED IN: metabolic process; LOCATED IN: cellular_component unknown; EXPRESSED IN: stem, hypocotyl, root, flower; EXPRESSED DURING: petal differentiation and expansion stage; CONTAINS InterPro D…
1	traes_5bs_72de7510f	11.9.3.2	lipid metabolism.lipid degradation.lysophospholipases.carboxylesterase	(loc_os02g35940.1 : 369.0) no description available & (gnl|cdd|36728 : 247.0) no description available & (at1g47480 : 245.0) alpha/beta-Hydrolases superfamily protein; FUNCTIONS IN: hydrolase activity; INVOLVED IN: metabolic process; LOCATED IN: cellular_component unknown; EXPRESSED IN: stem, hypocotyl, root, flower; EXPRESSED DURING: petal differentiation and expansion stage; CONTAINS InterPro D…
1	traes_6ds_cfa474ac4	11.9.3.2	lipid metabolism.lipid degradation.lysophospholipases.carboxylesterase	(loc_os09g28720.1 : 370.0) no description available & (gnl|cdd|36728 : 237.0) no description available & (at1g47480 : 192.0) alpha/beta-Hydrolases superfamily protein; FUNCTIONS IN: hydrolase activity; INVOLVED IN: metabolic process; LOCATED IN: cellular_component unknown; EXPRESSED IN: stem, hypocotyl, root, flower; EXPRESSED DURING: petal differentiation and expansion stage; CONTAINS InterPro D…
1	traes_6as_0b0f76e7b	11.9.3.2	lipid metabolism.lipid degradation.lysophospholipases.carboxylesterase	(loc_os09g28720.1 : 220.0) no description available & (gnl|cdd|36728 : 115.0) no description available & (at1g47480 : 98.2) alpha/beta-Hydrolases superfamily protein; FUNCTIONS IN: hydrolase activity; INVOLVED IN: metabolic process; LOCATED IN: cellular_component unknown; EXPRESSED IN: stem, hypocotyl, root, flower; EXPRESSED DURING: petal differentiation and expansion stage; CONTAINS InterPro DO…
1	traes_2dl_4ada8d564	11.9.3.3	lipid metabolism.lipid degradation.lysophospholipases.glycerophosphodiester phosphodiesterase	(loc_os02g31030.1 : 481.0) no description available & (at5g41080 : 384.0) PLC-like phosphodiesterases superfamily protein; FUNCTIONS IN: phosphoric diester hydrolase activity, glycerophosphodiester phosphodiesterase activity; INVOLVED IN: glycerol metabolic process, lipid metabolic process; EXPRESSED IN: 23 plant structures; EXPRESSED DURING: 14 growth stages; CONTAINS InterPro DOMAIN/s: PLC-like…
1	traes_2bl_56779cc56	11.9.3.3	lipid metabolism.lipid degradation.lysophospholipases.glycerophosphodiester phosphodiesterase	(loc_os02g31030.1 : 472.0) no description available & (at5g41080 : 378.0) PLC-like phosphodiesterases superfamily protein; FUNCTIONS IN: phosphoric diester hydrolase activity, glycerophosphodiester phosphodiesterase activity; INVOLVED IN: glycerol metabolic process, lipid metabolic process; EXPRESSED IN: 23 plant structures; EXPRESSED DURING: 14 growth stages; CONTAINS InterPro DOMAIN/s: PLC-like…
1	traes_2al_e28bdb57f	11.9.3.3	lipid metabolism.lipid degradation.lysophospholipases.glycerophosphodiester phosphodiesterase	(loc_os02g31030.1 : 390.0) no description available & (at5g41080 : 317.0) PLC-like phosphodiesterases superfamily protein; FUNCTIONS IN: phosphoric diester hydrolase activity, glycerophosphodiester phosphodiesterase activity; INVOLVED IN: glycerol metabolic process, lipid metabolic process; EXPRESSED IN: 23 plant structures; EXPRESSED DURING: 14 growth stages; CONTAINS InterPro DOMAIN/s: PLC-like…
1	traes_3al_dabe7199f	11.9.3.3	lipid metabolism.lipid degradation.lysophospholipases.glycerophosphodiester phosphodiesterase	(loc_os02g31030.1 : 394.0) no description available & (at3g02040 : 280.0) senescence-related gene 3 (SRG3); FUNCTIONS IN: phosphoric diester hydrolase activity, glycerophosphodiester phosphodiesterase activity; INVOLVED IN: glycerol metabolic process, lipid metabolic process; EXPRESSED IN: 18 plant structures; EXPRESSED DURING: 8 growth stages; CONTAINS InterPro DOMAIN/s: PLC-like phosphodiestera…
1	traes_3as_3de42111b	11.9.3.3	lipid metabolism.lipid degradation.lysophospholipases.glycerophosphodiester phosphodiesterase	(loc_os01g04580.1 : 454.0) no description available & (at5g38260 : 296.0) Protein kinase superfamily protein; FUNCTIONS IN: kinase activity; INVOLVED IN: protein amino acid phosphorylation; LOCATED IN: endomembrane system; CONTAINS InterPro DOMAIN/s: Protein kinase, ATP binding site (InterPro:IPR017441), Protein kinase, catalytic domain (InterPro:IPR000719), Serine-threonine/tyrosine-protein kina…
1	traes_5dl_78767f75c	11.9.4.5	lipid metabolism.lipid degradation.beta-oxidation.acyl-CoA thioesterase	(loc_os09g28730.1 : 450.0) no description available & (gnl|cdd|36728 : 241.0) no description available & (at3g48690 : 238.0) Encodes a protein with carboxylesterase whose activity was tested using both pNA and 2,4-D-methyl.; CXE12; FUNCTIONS IN: carboxylesterase activity; INVOLVED IN: response to salt stress; LOCATED IN: cytoplasm; EXPRESSED IN: 24 plant structures; EXPRESSED DURING: 14 growth st…
1	traes_6ds_cfa474ac4	11.9.4.5	lipid metabolism.lipid degradation.beta-oxidation.acyl-CoA thioesterase	(loc_os09g28720.1 : 370.0) no description available & (gnl|cdd|36728 : 237.0) no description available & (at1g47480 : 192.0) alpha/beta-Hydrolases superfamily protein; FUNCTIONS IN: hydrolase activity; INVOLVED IN: metabolic process; LOCATED IN: cellular_component unknown; EXPRESSED IN: stem, hypocotyl, root, flower; EXPRESSED DURING: petal differentiation and expansion stage; CONTAINS InterPro D…
1	traes_4dl_f8cec5a40	13.1.1.1.1	amino acid metabolism.synthesis.central amino acid metabolism.GABA.Glutamate decarboxylase	(loc_os03g13300.1 : 910.0) no description available & (at5g17330 : 841.0) Encodes one of two isoforms of glutamate decarboxylase.; glutamate decarboxylase (GAD); FUNCTIONS IN: calmodulin binding, glutamate decarboxylase activity; INVOLVED IN: response to cadmium ion; EXPRESSED IN: 13 plant structures; EXPRESSED DURING: 6 growth stages; CONTAINS InterPro DOMAIN/s: Pyridoxal phosphate-dependent tra…
1	traes_4bl_667998e6f	13.1.1.1.1	amino acid metabolism.synthesis.central amino acid metabolism.GABA.Glutamate decarboxylase	(loc_os03g13300.1 : 213.0) no description available & (at2g02010 : 203.0) glutamate decarboxylase 4 (GAD4); FUNCTIONS IN: calmodulin binding; INVOLVED IN: carboxylic acid metabolic process, glutamate metabolic process, glutamate decarboxylation to succinate; LOCATED IN: cytosol, nucleus; CONTAINS InterPro DOMAIN/s: Pyridoxal phosphate-dependent transferase, major domain (InterPro:IPR015424), Pyri…
1	traes_4al_4a0416246	13.1.1.1.1	amino acid metabolism.synthesis.central amino acid metabolism.GABA.Glutamate decarboxylase	(loc_os03g13300.1 : 637.0) no description available & (at5g17330 : 619.0) Encodes one of two isoforms of glutamate decarboxylase.; glutamate decarboxylase (GAD); FUNCTIONS IN: calmodulin binding, glutamate decarboxylase activity; INVOLVED IN: response to cadmium ion; EXPRESSED IN: 13 plant structures; EXPRESSED DURING: 6 growth stages; CONTAINS InterPro DOMAIN/s: Pyridoxal phosphate-dependent tra…
1	traes_4as_ed8d7ee94	13.1.1.1.1	amino acid metabolism.synthesis.central amino acid metabolism.GABA.Glutamate decarboxylase	(loc_os03g13300.1 : 911.0) no description available & (at5g17330 : 838.0) Encodes one of two isoforms of glutamate decarboxylase.; glutamate decarboxylase (GAD); FUNCTIONS IN: calmodulin binding, glutamate decarboxylase activity; INVOLVED IN: response to cadmium ion; EXPRESSED IN: 13 plant structures; EXPRESSED DURING: 6 growth stages; CONTAINS InterPro DOMAIN/s: Pyridoxal phosphate-dependent tra…
1	traes_1ds_b73c8de93	13.1.2.3.4	amino acid metabolism.synthesis.glutamate family.arginine.acetylornithine aminotransferase	(loc_os05g03830.1 : 468.0) no description available & (at1g80600 : 389.0) Encodes HopW1-1-Interacting protein 1 (WIN1). Interacts with the P. syringae effector HopW1-1. WIN1 is a putative acetylornithine transaminase. Modulates plant defenses against bacteria. Three WIN proteins are identified so far (WIN1: AT1G80600; WIN2: AT4G31750; WIN3: AT5G13320).; HOPW1-1-interacting 1 (WIN1); FUNCTIONS IN:…
1	traes_1as_befef1613	13.1.2.3.4	amino acid metabolism.synthesis.glutamate family.arginine.acetylornithine aminotransferase	(loc_os05g03830.1 : 253.0) no description available & (at1g80600 : 206.0) Encodes HopW1-1-Interacting protein 1 (WIN1). Interacts with the P. syringae effector HopW1-1. WIN1 is a putative acetylornithine transaminase. Modulates plant defenses against bacteria. Three WIN proteins are identified so far (WIN1: AT1G80600; WIN2: AT4G31750; WIN3: AT5G13320).; HOPW1-1-interacting 1 (WIN1); FUNCTIONS IN:…
1	traes_4bl_6e9ebf553	13.1.3.5.3	amino acid metabolism.synthesis.aspartate family.lysine.LL-diaminopimelic acid aminotransferase	(loc_os03g09910.1 : 461.0) no description available & (at4g33680 : 386.0) Involved in disease resistance against Pseudomonas syringae. mutants have elevated SA levels, a low level of spontaneous cell death, callose deposition, and enlarged cells in leaves. genetically maps on chr 4 between L23H3 and nga1139.; ABERRANT GROWTH AND DEATH 2 (AGD2); FUNCTIONS IN: transaminase activity, copper ion bind…
1	traes_4as_34cc18e64	13.1.3.5.3	amino acid metabolism.synthesis.aspartate family.lysine.LL-diaminopimelic acid aminotransferase	(loc_os03g09910.1 : 642.0) no description available & (at4g33680 : 503.0) Involved in disease resistance against Pseudomonas syringae. mutants have elevated SA levels, a low level of spontaneous cell death, callose deposition, and enlarged cells in leaves. genetically maps on chr 4 between L23H3 and nga1139.; ABERRANT GROWTH AND DEATH 2 (AGD2); FUNCTIONS IN: transaminase activity, copper ion bind…
1	traes_4dl_9d7a18bbc	13.1.4.1.4	amino acid metabolism.synthesis.branched chain group.common.branched-chain amino acid aminotransferase	(loc_os03g12890.2 : 416.0) no description available & (at3g49680 : 328.0) Encodes a chloroplast branched-chain amino acid aminotransferase. Complements the yeast leu/iso-leu/val auxotrophy mutant.; branched-chain aminotransferase 3 (BCAT3); FUNCTIONS IN: branched-chain-amino-acid transaminase activity, catalytic activity; INVOLVED IN: branched chain family amino acid metabolic process, metabolic …
1	traes_4bl_fc8629a72	13.1.4.1.4	amino acid metabolism.synthesis.branched chain group.common.branched-chain amino acid aminotransferase	(loc_os03g12890.2 : 203.0) no description available & (at1g10070 : 170.0) Encodes a chloroplast branched-chain amino acid aminotransferase. Complements the yeast leu/iso-leu/val auxotrophy mutant.; branched-chain amino acid transaminase 2 (BCAT-2); FUNCTIONS IN: branched-chain-amino-acid transaminase activity, catalytic activity; INVOLVED IN: branched chain family amino acid metabolic process, me…
1	traes_4as_6c0ab5e18	13.1.4.1.4	amino acid metabolism.synthesis.branched chain group.common.branched-chain amino acid aminotransferase	(loc_os03g12890.2 : 584.0) no description available & (at3g49680 : 457.0) Encodes a chloroplast branched-chain amino acid aminotransferase. Complements the yeast leu/iso-leu/val auxotrophy mutant.; branched-chain aminotransferase 3 (BCAT3); FUNCTIONS IN: branched-chain-amino-acid transaminase activity, catalytic activity; INVOLVED IN: branched chain family amino acid metabolic process, metabolic …
1	traes_4bl_876bef008	13.1.5.3.2	amino acid metabolism.synthesis.serine-glycine-cysteine group.cysteine.SAT	(loc_os03g10050.1 : 184.0) no description available & (at5g56760 : 159.0) Encodes a cytosolic serine O-acetyltransferase involved in sulfur assimilation and cysteine biosynthesis. Expressed in the vascular system.; serine acetyltransferase 1;1 (SERAT1;1); FUNCTIONS IN: serine O-acetyltransferase activity; INVOLVED IN: cysteine biosynthetic process from serine; LOCATED IN: cytosol; EXPRESSED IN: 2…
1	traes_4as_aa3629bb5	13.1.5.3.2	amino acid metabolism.synthesis.serine-glycine-cysteine group.cysteine.SAT	(loc_os03g10050.1 : 249.0) no description available & (gnl|cdd|39947 : 229.0) no description available & (gnl|cdd|83739 : 211.0) no description available & (at5g56760 : 206.0) Encodes a cytosolic serine O-acetyltransferase involved in sulfur assimilation and cysteine biosynthesis. Expressed in the vascular system.; serine acetyltransferase 1;1 (SERAT1;1); FUNCTIONS IN: serine O-acetyltransferase …
1	traes_7ds_351943fd9	13.1.6.1.5	amino acid metabolism.synthesis.aromatic aa.chorismate.shikimate kinase	(loc_os06g12150.1 : 330.0) no description available & (at2g21940 : 229.0) shikimate kinase 1 (SK1); FUNCTIONS IN: shikimate kinase activity, ATP binding; EXPRESSED IN: 19 plant structures; EXPRESSED DURING: 10 growth stages; CONTAINS InterPro DOMAIN/s: Shikimate kinase (InterPro:IPR000623); BEST Arabidopsis thaliana protein match is: shikimate kinase 2 (TAIR:AT4G39540.2); Has 7831 Blast hits to 7…
1	traes_7bs_32a05019a	13.1.6.1.5	amino acid metabolism.synthesis.aromatic aa.chorismate.shikimate kinase	(loc_os06g12150.1 : 320.0) no description available & (at2g21940 : 219.0) shikimate kinase 1 (SK1); FUNCTIONS IN: shikimate kinase activity, ATP binding; EXPRESSED IN: 19 plant structures; EXPRESSED DURING: 10 growth stages; CONTAINS InterPro DOMAIN/s: Shikimate kinase (InterPro:IPR000623); BEST Arabidopsis thaliana protein match is: shikimate kinase 2 (TAIR:AT4G39540.2); Has 7831 Blast hits to 7…
1	traes_7as_069a1fa77	13.1.6.1.5	amino acid metabolism.synthesis.aromatic aa.chorismate.shikimate kinase	(loc_os06g12150.1 : 397.0) no description available & (at2g21940 : 261.0) shikimate kinase 1 (SK1); FUNCTIONS IN: shikimate kinase activity, ATP binding; EXPRESSED IN: 19 plant structures; EXPRESSED DURING: 10 growth stages; CONTAINS InterPro DOMAIN/s: Shikimate kinase (InterPro:IPR000623); BEST Arabidopsis thaliana protein match is: shikimate kinase 2 (TAIR:AT4G39540.2); Has 7831 Blast hits to 7…
1	traes_4bl_6e9ebf553	13.1.6.2	amino acid metabolism.synthesis.aromatic aa.phenylalanine and tyrosine	(loc_os03g09910.1 : 461.0) no description available & (at4g33680 : 386.0) Involved in disease resistance against Pseudomonas syringae. mutants have elevated SA levels, a low level of spontaneous cell death, callose deposition, and enlarged cells in leaves. genetically maps on chr 4 between L23H3 and nga1139.; ABERRANT GROWTH AND DEATH 2 (AGD2); FUNCTIONS IN: transaminase activity, copper ion bind…
1	traes_4as_34cc18e64	13.1.6.2	amino acid metabolism.synthesis.aromatic aa.phenylalanine and tyrosine	(loc_os03g09910.1 : 642.0) no description available & (at4g33680 : 503.0) Involved in disease resistance against Pseudomonas syringae. mutants have elevated SA levels, a low level of spontaneous cell death, callose deposition, and enlarged cells in leaves. genetically maps on chr 4 between L23H3 and nga1139.; ABERRANT GROWTH AND DEATH 2 (AGD2); FUNCTIONS IN: transaminase activity, copper ion bind…
1	traes_2dl_b9ad9a9c9	13.1.6.3.1	amino acid metabolism.synthesis.aromatic aa.phenylalanine.arogenate dehydratase / prephenate dehydratase	(loc_os04g33390.1 : 136.0) no description available & (at3g44720 : 125.0) Encodes a plastid-localized arogenate dehydratase involved in phenylalanine biosynthesis. Not less than six genes encoding ADT were identi&#64257;ed in the Arabidopsis genome: ADT1 (At1g11790); ADT2 (At3g07630); ADT3 (At2g27820); ADT4 (At3g44720); ADT5 (At5g22630); and ADT6 (At1g08250).; arogenate dehydratase 4 (ADT4); CONT…
1	traes_2bl_9cdeb96b1	13.1.6.3.1	amino acid metabolism.synthesis.aromatic aa.phenylalanine.arogenate dehydratase / prephenate dehydratase	(loc_os04g33390.1 : 614.0) no description available & (at1g08250 : 508.0) Encodes a plastid-localized arogenate dehydratase involved in phenylalanine biosynthesis. Although this enzyme has sequence similarity to prephenate dehydratases, it is 98 times more active with arogenate than prephenate in enzymatic assays.; arogenate dehydratase 6 (ADT6); FUNCTIONS IN: arogenate dehydratase activity, prep…
1	traes_2al_6a34123ee	13.1.6.3.1	amino acid metabolism.synthesis.aromatic aa.phenylalanine.arogenate dehydratase / prephenate dehydratase	(loc_os04g33390.1 : 607.0) no description available & (at1g08250 : 504.0) Encodes a plastid-localized arogenate dehydratase involved in phenylalanine biosynthesis. Although this enzyme has sequence similarity to prephenate dehydratases, it is 98 times more active with arogenate than prephenate in enzymatic assays.; arogenate dehydratase 6 (ADT6); FUNCTIONS IN: arogenate dehydratase activity, prep…
1	traes_2al_8a5ab0b4e	13.1.6.5.1	amino acid metabolism.synthesis.aromatic aa.tryptophan.anthranilate synthase	(loc_os04g38950.1 : 335.0) no description available & (at5g57890 : 293.0) Glutamine amidotransferase type 1 family protein; CONTAINS InterPro DOMAIN/s: Glutamine amidotransferase class-I, C-terminal (InterPro:IPR000991), Glutamine amidotransferase superfamily (InterPro:IPR011702), Anthranilate synthase, glutamine amidotransferase domain (InterPro:IPR006221), Carbamoyl phosphate synthase, GATase d…
1	traes_3ds_cf5aa1973	13.1.6.5.1	amino acid metabolism.synthesis.aromatic aa.tryptophan.anthranilate synthase	(loc_os04g38950.2 : 211.0) no description available & (at5g57890 : 188.0) Glutamine amidotransferase type 1 family protein; CONTAINS InterPro DOMAIN/s: Glutamine amidotransferase class-I, C-terminal (InterPro:IPR000991), Glutamine amidotransferase superfamily (InterPro:IPR011702), Anthranilate synthase, glutamine amidotransferase domain (InterPro:IPR006221), Carbamoyl phosphate synthase, GATase d…
1	traes_4dl_a7ece81a1	13.1.6.5.1	amino acid metabolism.synthesis.aromatic aa.tryptophan.anthranilate synthase	(loc_os03g15780.1 : 687.0) no description available & (at2g29690 : 525.0) Encode a functional anthranilate synthase protein. Expressed at a constitutive basal level. Expression was not induced by wounding nor bacterial pathogen infiltration. Involved in aromatic amino acid biosynthesis.; anthranilate synthase 2 (ASA2); FUNCTIONS IN: anthranilate synthase activity; INVOLVED IN: tryptophan biosynth…
1	traes_4bl_9fa542592	13.1.6.5.1	amino acid metabolism.synthesis.aromatic aa.tryptophan.anthranilate synthase	(loc_os03g15780.1 : 691.0) no description available & (at2g29690 : 528.0) Encode a functional anthranilate synthase protein. Expressed at a constitutive basal level. Expression was not induced by wounding nor bacterial pathogen infiltration. Involved in aromatic amino acid biosynthesis.; anthranilate synthase 2 (ASA2); FUNCTIONS IN: anthranilate synthase activity; INVOLVED IN: tryptophan biosynth…
1	traes_4as_f71c13c9b	13.1.6.5.1	amino acid metabolism.synthesis.aromatic aa.tryptophan.anthranilate synthase	(loc_os03g15780.1 : 870.0) no description available & (at5g05730 : 678.0) ASA1 encodes the alpha subunit of anthranilate synthase, which catalyzes the rate-limiting step of tryptophan synthesis. ASA1 is induced by ethylene, and forms a link between ethylene signalling and auxin synthesis in roots.; anthranilate synthase alpha subunit 1 (ASA1); CONTAINS InterPro DOMAIN/s: Anthranilate synthase com…
1	traes_5al_bf01c6fa6	13.1.6.5.2	amino acid metabolism.synthesis.aromatic aa.tryptophan.anthranilate phosphoribosyltransferase	(loc_os03g03450.2 : 347.0) no description available & (at5g17990 : 250.0) Encodes the tryptophan biosynthetic enzyme phosphoribosylanthranilate transferase (PAT1, called trpD in bacteria). Converts anthranilate and phosphoribosylpyrophosphate into phosphoribosylanthranilate and inorganic pyrophosphate.; tryptophan biosynthesis 1 (TRP1); FUNCTIONS IN: anthranilate phosphoribosyltransferase activit…
1	traes_5dl_724b74784	13.1.6.5.4	amino acid metabolism.synthesis.aromatic aa.tryptophan.indole-3-glycerol phosphate synthase	(loc_os09g08130.2 : 564.0) no description available & (at5g48220 : 392.0) Aldolase-type TIM barrel family protein; FUNCTIONS IN: indole-3-glycerol-phosphate synthase activity, catalytic activity; INVOLVED IN: metabolic process, tryptophan metabolic process; EXPRESSED IN: 22 plant structures; EXPRESSED DURING: 13 growth stages; CONTAINS InterPro DOMAIN/s: Aldolase-type TIM barrel (InterPro:IPR0137…
1	traes_5bl_65ddba449	13.1.6.5.4	amino acid metabolism.synthesis.aromatic aa.tryptophan.indole-3-glycerol phosphate synthase	(loc_os09g08130.2 : 560.0) no description available & (at5g48220 : 390.0) Aldolase-type TIM barrel family protein; FUNCTIONS IN: indole-3-glycerol-phosphate synthase activity, catalytic activity; INVOLVED IN: metabolic process, tryptophan metabolic process; EXPRESSED IN: 22 plant structures; EXPRESSED DURING: 13 growth stages; CONTAINS InterPro DOMAIN/s: Aldolase-type TIM barrel (InterPro:IPR0137…
1	traes_5dl_6d88804f2	13.1.6.5.5	amino acid metabolism.synthesis.aromatic aa.tryptophan.tryptophan synthase	(loc_os03g58300.1 : 353.0) no description available & (p42390|trpa_maize : 324.0) Indole-3-glycerol phosphate lyase, chloroplast precursor (EC 4.1.2.8) (Indole synthase) (Tryptophan synthase alpha chain) (EC 4.2.1.20) (Benzoxazineless 1) - Zea mays (Maize) & (at4g02610 : 304.0) Aldolase-type TIM barrel family protein; CONTAINS InterPro DOMAIN/s: Tryptophan synthase, alpha chain, active site (Inte…
1	traes_5bl_3b0aa08a8	13.1.6.5.5	amino acid metabolism.synthesis.aromatic aa.tryptophan.tryptophan synthase	(loc_os03g58300.1 : 194.0) no description available & (p42390|trpa_maize : 190.0) Indole-3-glycerol phosphate lyase, chloroplast precursor (EC 4.1.2.8) (Indole synthase) (Tryptophan synthase alpha chain) (EC 4.2.1.20) (Benzoxazineless 1) - Zea mays (Maize) & (at4g02610 : 172.0) Aldolase-type TIM barrel family protein; CONTAINS InterPro DOMAIN/s: Tryptophan synthase, alpha chain, active site (Inte…
1	traes_5bl_67592b9d2	13.1.6.5.5	amino acid metabolism.synthesis.aromatic aa.tryptophan.tryptophan synthase	(loc_os03g58300.1 : 348.0) no description available & (p42390|trpa_maize : 323.0) Indole-3-glycerol phosphate lyase, chloroplast precursor (EC 4.1.2.8) (Indole synthase) (Tryptophan synthase alpha chain) (EC 4.2.1.20) (Benzoxazineless 1) - Zea mays (Maize) & (at4g02610 : 302.0) Aldolase-type TIM barrel family protein; CONTAINS InterPro DOMAIN/s: Tryptophan synthase, alpha chain, active site (Inte…
1	traes_7dl_b73a0c80b	13.1.6.5.5	amino acid metabolism.synthesis.aromatic aa.tryptophan.tryptophan synthase	(p43283|trpb1_maize : 697.0) Tryptophan synthase beta chain 1 (EC 4.2.1.20) (Orange pericarp 1) (Fragment) - Zea mays (Maize) & (loc_os08g04180.1 : 691.0) no description available & (gnl|cdd|81368 : 667.0) no description available & (at4g27070 : 653.0) Tryptophan synthase beta. Expressed at low levels in all tissues.; tryptophan synthase beta-subunit 2 (TSB2); CONTAINS InterPro DOMAIN/s: Tryptoph…
1	traes_7al_7c0cb1d06	13.1.6.5.5	amino acid metabolism.synthesis.aromatic aa.tryptophan.tryptophan synthase	(p43283|trpb1_maize : 724.0) Tryptophan synthase beta chain 1 (EC 4.2.1.20) (Orange pericarp 1) (Fragment) - Zea mays (Maize) & (loc_os08g04180.1 : 724.0) no description available & (gnl|cdd|81368 : 688.0) no description available & (at4g27070 : 681.0) Tryptophan synthase beta. Expressed at low levels in all tissues.; tryptophan synthase beta-subunit 2 (TSB2); CONTAINS InterPro DOMAIN/s: Tryptoph…
1	traes_2dl_4faeaf8aa	13.2.3.1.1	amino acid metabolism.degradation.aspartate family.asparagine.L-asparaginase	(loc_os04g55710.1 : 117.0) no description available & (at3g16150 : 96.3) N-terminal nucleophile aminohydrolases (Ntn hydrolases) superfamily protein; CONTAINS InterPro DOMAIN/s: Peptidase T2, asparaginase 2 (InterPro:IPR000246); BEST Arabidopsis thaliana protein match is: N-terminal nucleophile aminohydrolases (Ntn hydrolases) superfamily protein (TAIR:AT5G08100.1); Has 3285 Blast hits to 3219 pr…
1	traes_2dl_957ed041b	13.2.3.1.1	amino acid metabolism.degradation.aspartate family.asparagine.L-asparaginase	(loc_os04g55710.1 : 270.0) no description available & (at3g16150 : 222.0) N-terminal nucleophile aminohydrolases (Ntn hydrolases) superfamily protein; CONTAINS InterPro DOMAIN/s: Peptidase T2, asparaginase 2 (InterPro:IPR000246); BEST Arabidopsis thaliana protein match is: N-terminal nucleophile aminohydrolases (Ntn hydrolases) superfamily protein (TAIR:AT5G08100.1); Has 3285 Blast hits to 3219 p…
1	traes_2bl_0d44f4c96	13.2.3.1.1	amino acid metabolism.degradation.aspartate family.asparagine.L-asparaginase	(loc_os04g55710.1 : 570.0) no description available & (at3g16150 : 482.0) N-terminal nucleophile aminohydrolases (Ntn hydrolases) superfamily protein; CONTAINS InterPro DOMAIN/s: Peptidase T2, asparaginase 2 (InterPro:IPR000246); BEST Arabidopsis thaliana protein match is: N-terminal nucleophile aminohydrolases (Ntn hydrolases) superfamily protein (TAIR:AT5G08100.1); Has 3285 Blast hits to 3219 p…
1	traes_2bl_ab5515c33	13.2.3.1.1	amino acid metabolism.degradation.aspartate family.asparagine.L-asparaginase	(loc_os04g55710.1 : 572.0) no description available & (at3g16150 : 481.0) N-terminal nucleophile aminohydrolases (Ntn hydrolases) superfamily protein; CONTAINS InterPro DOMAIN/s: Peptidase T2, asparaginase 2 (InterPro:IPR000246); BEST Arabidopsis thaliana protein match is: N-terminal nucleophile aminohydrolases (Ntn hydrolases) superfamily protein (TAIR:AT5G08100.1); Has 3285 Blast hits to 3219 p…
1	traes_2bl_ae75d6172	13.2.3.1.1	amino acid metabolism.degradation.aspartate family.asparagine.L-asparaginase	(loc_os04g55710.1 : 405.0) no description available & (at3g16150 : 338.0) N-terminal nucleophile aminohydrolases (Ntn hydrolases) superfamily protein; CONTAINS InterPro DOMAIN/s: Peptidase T2, asparaginase 2 (InterPro:IPR000246); BEST Arabidopsis thaliana protein match is: N-terminal nucleophile aminohydrolases (Ntn hydrolases) superfamily protein (TAIR:AT5G08100.1); Has 3285 Blast hits to 3219 p…
1	traes_2bl_bdc074418	13.2.3.1.1	amino acid metabolism.degradation.aspartate family.asparagine.L-asparaginase	(loc_os04g55710.1 : 434.0) no description available & (at3g16150 : 369.0) N-terminal nucleophile aminohydrolases (Ntn hydrolases) superfamily protein; CONTAINS InterPro DOMAIN/s: Peptidase T2, asparaginase 2 (InterPro:IPR000246); BEST Arabidopsis thaliana protein match is: N-terminal nucleophile aminohydrolases (Ntn hydrolases) superfamily protein (TAIR:AT5G08100.1); Has 3285 Blast hits to 3219 p…
1	traes_2al_50688e13f	13.2.3.1.1	amino acid metabolism.degradation.aspartate family.asparagine.L-asparaginase	(loc_os04g55710.1 : 548.0) no description available & (at3g16150 : 478.0) N-terminal nucleophile aminohydrolases (Ntn hydrolases) superfamily protein; CONTAINS InterPro DOMAIN/s: Peptidase T2, asparaginase 2 (InterPro:IPR000246); BEST Arabidopsis thaliana protein match is: N-terminal nucleophile aminohydrolases (Ntn hydrolases) superfamily protein (TAIR:AT5G08100.1); Has 3285 Blast hits to 3219 p…
1	traes_3al_8fd4f0e98	13.2.3.5.1	mino acid metabolism.degradation.aspartate family.lysine.lysine decarboxylase	(loc_os01g40630.1 : 373.0) no description available & (at3g53450 : 305.0) Putative lysine decarboxylase family protein; FUNCTIONS IN: molecular_function unknown; INVOLVED IN: lysine biosynthetic process via diaminopimelate; LOCATED IN: cytosol, nucleus; EXPRESSED IN: 15 plant structures; EXPRESSED DURING: 6 growth stages; CONTAINS InterPro DOMAIN/s: Conserved hypothetical protein CHP00730 (InterP…
1	traes_5dl_36eb5a3e5	13.2.3.5.1	mino acid metabolism.degradation.aspartate family.lysine.lysine decarboxylase	(loc_os03g64070.1 : 177.0) no description available & (gnl|cdd|86394 : 175.0) no description available & (at2g28305 : 166.0) LONELY GUY 1 (LOG1); CONTAINS InterPro DOMAIN/s: Conserved hypothetical protein CHP00730 (InterPro:IPR005269); BEST Arabidopsis thaliana protein match is: lysine decarboxylase family protein (TAIR:AT2G37210.1); Has 5303 Blast hits to 5301 proteins in 1556 species: Archae - …
1	traes_5bl_e7ac055a0	13.2.3.5.1	mino acid metabolism.degradation.aspartate family.lysine.lysine decarboxylase	(loc_os03g64070.1 : 215.0) no description available & (at2g37210 : 199.0) Encodes a protein of unknown function. It has been crystallized and shown to be structurally almost identical to the protein encoded by At5g11950.; lysine decarboxylase family protein; FUNCTIONS IN: molecular_function unknown; INVOLVED IN: biological_process unknown; LOCATED IN: cytosol, nucleus; EXPRESSED IN: 9 plant struc…
1	traes_5al_b462691d7	13.2.5.2	amino acid metabolism.degradation.serine-glycine-cysteine group.glycine	(loc_os04g43650.2 : 511.0) no description available & (at1g08630 : 404.0) Encodes a threonine aldolase, involved in threonine degradation to glycine. Primarily expressed in seeds and seedlings.; threonine aldolase 1 (THA1); CONTAINS InterPro DOMAIN/s: Pyridoxal phosphate-dependent transferase, major domain (InterPro:IPR015424), Aromatic amino acid beta-eliminating lyase/threonine aldolase (InterP…
1	traes_1ds_79b6c3d87	13.2.6.2	amino acid metabolism.degradation.aromatic aa.tyrosine	(loc_os11g35040.1 : 686.0) no description available & (gnl|cdd|35480 : 580.0) no description available & (at5g36160 : 489.0) Tyrosine transaminase family protein; FUNCTIONS IN: 1-aminocyclopropane-1-carboxylate synthase activity, pyridoxal phosphate binding, transferase activity, transferring nitrogenous groups, transaminase activity, catalytic activity; INVOLVED IN: tyrosine catabolic process to…
1	traes_1bs_d5e16c471	13.2.6.2	amino acid metabolism.degradation.aromatic aa.tyrosine	(loc_os11g35040.1 : 667.0) no description available & (gnl|cdd|35480 : 581.0) no description available & (at5g36160 : 459.0) Tyrosine transaminase family protein; FUNCTIONS IN: 1-aminocyclopropane-1-carboxylate synthase activity, pyridoxal phosphate binding, transferase activity, transferring nitrogenous groups, transaminase activity, catalytic activity; INVOLVED IN: tyrosine catabolic process to…
1	traes_1as_6d38b2da2	13.2.6.2	amino acid metabolism.degradation.aromatic aa.tyrosine	(loc_os11g35040.1 : 662.0) no description available & (gnl|cdd|35480 : 576.0) no description available & (at5g36160 : 457.0) Tyrosine transaminase family protein; FUNCTIONS IN: 1-aminocyclopropane-1-carboxylate synthase activity, pyridoxal phosphate binding, transferase activity, transferring nitrogenous groups, transaminase activity, catalytic activity; INVOLVED IN: tyrosine catabolic process to…
1	traes_4dl_2fac41bef	13.99	amino acid metabolism.misc	(loc_os03g14370.1 : 137.0) no description available & (gnl|cdd|80394 : 93.8) no description available & (at1g12420 : 85.5) ACT domain repeat 8 (ACR8); CONTAINS InterPro DOMAIN/s: Amino acid-binding ACT (InterPro:IPR002912); BEST Arabidopsis thaliana protein match is: ACT domain repeat 7 (TAIR:AT4G22780.1); Has 2013 Blast hits to 1422 proteins in 371 species: Archae - 0; Bacteria - 1118; Metazoa -…
1	traes_4dl_78f59773d	13.99	amino acid metabolism.misc	(loc_os03g14370.2 : 236.0) no description available & (at1g69040 : 166.0) ACT-domain containing protein involved in feedback regulation of amino acid metabolism; ACT domain repeat 4 (ACR4); FUNCTIONS IN: amino acid binding; INVOLVED IN: regulation of cellular amino acid metabolic process, response to cytokinin stimulus; LOCATED IN: cytosol; EXPRESSED IN: 22 plant structures; EXPRESSED DURING: 13 …
1	traes_4as_2558d388e	13.99	amino acid metabolism.misc	(loc_os03g14370.2 : 326.0) no description available & (at1g12420 : 210.0) ACT domain repeat 8 (ACR8); CONTAINS InterPro DOMAIN/s: Amino acid-binding ACT (InterPro:IPR002912); BEST Arabidopsis thaliana protein match is: ACT domain repeat 7 (TAIR:AT4G22780.1); Has 2013 Blast hits to 1422 proteins in 371 species: Archae - 0; Bacteria - 1118; Metazoa - 0; Fungi - 0; Plants - 487; Viruses - 0; Other E…
1	traes_4as_b62a2623c	13.99	amino acid metabolism.misc	(loc_os03g14370.2 : 183.0) no description available & (gnl|cdd|80394 : 116.0) no description available & (at1g12420 : 101.0) ACT domain repeat 8 (ACR8); CONTAINS InterPro DOMAIN/s: Amino acid-binding ACT (InterPro:IPR002912); BEST Arabidopsis thaliana protein match is: ACT domain repeat 7 (TAIR:AT4G22780.1); Has 2013 Blast hits to 1422 proteins in 371 species: Archae - 0; Bacteria - 1118; Metazoa…
1	traes_2ds_3fdb0bb63	14.2	S-assimilation.APR	(at1g62180 : 114.0) encodes a adenosine 5-phosphosulfate reductase, involved in sulfate assimilation. Is a major effect locus for natural variation of shoot sulfate content in Arabidopsis.; 5adenylylphosphosulfate reductase 2 (APR2); CONTAINS InterPro DOMAIN/s: Rossmann-like alpha/beta/alpha sandwich fold (InterPro:IPR014729), Thioredoxin-independent 5-adenylylsulphate reductase (InterPro:IPR0045…
1	traes_2bs_ddceee1de	14.2	S-assimilation.APR	(loc_os07g32570.1 : 653.0) no description available & (at4g21990 : 633.0) Encodes a protein disulfide isomerase-like (PDIL) protein, a member of a multigene family within the thioredoxin (TRX) superfamily. This protein also belongs to the adenosine 5-phosphosulfate reductase-like (APRL) group.; APS reductase 3 (APR3); CONTAINS InterPro DOMAIN/s: Rossmann-like alpha/beta/alpha sandwich fold (Inter…
1	traes_2as_e32866864	14.2	S-assimilation.APR	(at4g21990 : 130.0) Encodes a protein disulfide isomerase-like (PDIL) protein, a member of a multigene family within the thioredoxin (TRX) superfamily. This protein also belongs to the adenosine 5-phosphosulfate reductase-like (APRL) group.; APS reductase 3 (APR3); CONTAINS InterPro DOMAIN/s: Rossmann-like alpha/beta/alpha sandwich fold (InterPro:IPR014729), Phosphoadenosine phosphosulphate reduc…
1	traes_4bl_876bef008	15.2	metal handling.binding, chelation and storage	(loc_os03g10050.1 : 184.0) no description available & (at5g56760 : 159.0) Encodes a cytosolic serine O-acetyltransferase involved in sulfur assimilation and cysteine biosynthesis. Expressed in the vascular system.; serine acetyltransferase 1;1 (SERAT1;1); FUNCTIONS IN: serine O-acetyltransferase activity; INVOLVED IN: cysteine biosynthetic process from serine; LOCATED IN: cytosol; EXPRESSED IN: 2…
1	traes_4as_aa3629bb5	15.2	metal handling.binding, chelation and storage	(loc_os03g10050.1 : 249.0) no description available & (gnl|cdd|39947 : 229.0) no description available & (gnl|cdd|83739 : 211.0) no description available & (at5g56760 : 206.0) Encodes a cytosolic serine O-acetyltransferase involved in sulfur assimilation and cysteine biosynthesis. Expressed in the vascular system.; serine acetyltransferase 1;1 (SERAT1;1); FUNCTIONS IN: serine O-acetyltransferase …
1	traes_5bl_b92355534	15.2	metal handling.binding, chelation and storage	(loc_os03g58980.1 : 277.0) no description available & (at1g18970 : 184.0) Encodes a germin-like protein with possible oxalate oxidase activity (based on GenBank record).; germin-like protein 4 (GLP4); FUNCTIONS IN: manganese ion binding, nutrient reservoir activity; LOCATED IN: endomembrane system, apoplast; EXPRESSED IN: root; CONTAINS InterPro DOMAIN/s: Cupin, RmlC-type (InterPro:IPR011051), Cu…
1	traes_7dl_4b6fafd6b	15.2	metal handling.binding, chelation and storage	(loc_os08g10480.1 : 112.0) no description available & (at1g66240 : 111.0) homolog of anti-oxidant 1 (ATX1); LOCATED IN: endomembrane system; EXPRESSED IN: 22 plant structures; EXPRESSED DURING: 13 growth stages. & (reliability: 222.0) & (original description: no original description)
1	traes_7al_4c5a18f7c	15.2	metal handling.binding, chelation and storage	(loc_os08g10480.1 : 106.0) no description available & (at1g66240 : 105.0) homolog of anti-oxidant 1 (ATX1); LOCATED IN: endomembrane system; EXPRESSED IN: 22 plant structures; EXPRESSED DURING: 13 growth stages. & (reliability: 210.0) & (original description: no original description)
1	traes_5al_15765f705	16.1.2.3	secondary metabolism.isoprenoids.mevalonate pathway.HMG-CoA reductase	(gnl|cdd|64245 : 333.0) no description available & (gnl|cdd|37691 : 320.0) no description available & (loc_os09g31970.1 : 303.0) no description available & (q9xhl5|hmdh3_orysa : 293.0) 3-hydroxy-3-methylglutaryl-coenzyme A reductase 3 (EC 1.1.1.34) (HMG-CoA reductase 3) - Oryza sativa (Rice) & (at1g76490 : 277.0) Encodes a 3-hydroxy-3-methylglutaryl coenzyme A reductase, which is involved in mela…
1	traes_1ds_79b6c3d87	16.1.3	secondary metabolism.isoprenoids.tocopherol biosynthesis	(loc_os11g35040.1 : 686.0) no description available & (gnl|cdd|35480 : 580.0) no description available & (at5g36160 : 489.0) Tyrosine transaminase family protein; FUNCTIONS IN: 1-aminocyclopropane-1-carboxylate synthase activity, pyridoxal phosphate binding, transferase activity, transferring nitrogenous groups, transaminase activity, catalytic activity; INVOLVED IN: tyrosine catabolic process to…
1	traes_1bs_d5e16c471	16.1.3	secondary metabolism.isoprenoids.tocopherol biosynthesis	(loc_os11g35040.1 : 667.0) no description available & (gnl|cdd|35480 : 581.0) no description available & (at5g36160 : 459.0) Tyrosine transaminase family protein; FUNCTIONS IN: 1-aminocyclopropane-1-carboxylate synthase activity, pyridoxal phosphate binding, transferase activity, transferring nitrogenous groups, transaminase activity, catalytic activity; INVOLVED IN: tyrosine catabolic process to…
1	traes_1as_6d38b2da2	16.1.3	secondary metabolism.isoprenoids.tocopherol biosynthesis	(loc_os11g35040.1 : 662.0) no description available & (gnl|cdd|35480 : 576.0) no description available & (at5g36160 : 457.0) Tyrosine transaminase family protein; FUNCTIONS IN: 1-aminocyclopropane-1-carboxylate synthase activity, pyridoxal phosphate binding, transferase activity, transferring nitrogenous groups, transaminase activity, catalytic activity; INVOLVED IN: tyrosine catabolic process to…
1	traes_4bl_ff716ff99	16.1.4.10	secondary metabolism.isoprenoids.carotenoids.carotenoid cleavage dioxygenase	(loc_os08g28240.1 : 414.0) no description available & (gnl|cdd|86222 : 139.0) no description available & (ipr004294 : 118.63581) Carotenoid oxygenase & (at3g63520 : 98.2) Encodes a protein with 9-<i cis</i -epoxycarotenoid dioxygenase activity. The enzyme was shown to act on a variety of carotenoid including &#946;-carotene, lutein, zeaxanthin, and all-<i trans</i -violaxanthin. When those compou…
1	traes_4as_37d003a63	16.1.4.10	secondary metabolism.isoprenoids.carotenoids.carotenoid cleavage dioxygenase	(loc_os08g28240.1 : 649.0) no description available & (gnl|cdd|86222 : 272.0) no description available & (ipr004294 : 254.52223) Carotenoid oxygenase & (at3g63520 : 200.0) Encodes a protein with 9-<i cis</i -epoxycarotenoid dioxygenase activity. The enzyme was shown to act on a variety of carotenoid including &#946;-carotene, lutein, zeaxanthin, and all-<i trans</i -violaxanthin. When those compo…
1	traes_1dl_3dc184911	16.2	secondary metabolism.phenylpropanoids	(loc_os10g42620.1 : 305.0) no description available & (at2g23910 : 201.0) NAD(P)-binding Rossmann-fold superfamily protein; FUNCTIONS IN: coenzyme binding, binding, cinnamoyl-CoA reductase activity, catalytic activity; INVOLVED IN: lignin biosynthetic process, response to karrikin; LOCATED IN: cellular_component unknown; EXPRESSED IN: 19 plant structures; EXPRESSED DURING: 13 growth stages; CONTA…
1	traes_1ds_cfbbfd13b	16.2	secondary metabolism.phenylpropanoids	(loc_os11g42200.1 : 947.0) no description available & (gnl|cdd|36477 : 468.0) no description available & (at3g09220 : 432.0) putative laccase, a member of laccase family of genes (17 members in Arabidopsis).; laccase 7 (LAC7); FUNCTIONS IN: laccase activity; INVOLVED IN: oxidation reduction, lignin catabolic process; LOCATED IN: endomembrane system, apoplast; EXPRESSED IN: 18 plant structures; EX…
1	traes_1ds_fefae4eb7	16.2	secondary metabolism.phenylpropanoids	(loc_os12g15920.1 : 838.0) no description available & (at3g09220 : 581.0) putative laccase, a member of laccase family of genes (17 members in Arabidopsis).; laccase 7 (LAC7); FUNCTIONS IN: laccase activity; INVOLVED IN: oxidation reduction, lignin catabolic process; LOCATED IN: endomembrane system, apoplast; EXPRESSED IN: 18 plant structures; EXPRESSED DURING: 7 growth stages; CONTAINS InterPro …
1	traes_1bs_799584a3b	16.2	secondary metabolism.phenylpropanoids	(loc_os10g23820.1 : 416.0) no description available & (gnl|cdd|66174 : 148.0) no description available & (ipr003480 : 99.80967) Transferase & (at5g48930 : 92.0) At5g48930 has been shown to encode for the hydroxycinnamoyl-Coenzyme A shikimate/quinate hydroxycinnamoyltransferase (HCT) both synthesizing and catabolizing the hydroxycinnamoylesters (coumaroyl/caffeoyl shikimate and quinate) involved i…
1	traes_1bs_a2f5a3f39	16.2	secondary metabolism.phenylpropanoids	(loc_os12g15920.1 : 851.0) no description available & (at3g09220 : 590.0) putative laccase, a member of laccase family of genes (17 members in Arabidopsis).; laccase 7 (LAC7); FUNCTIONS IN: laccase activity; INVOLVED IN: oxidation reduction, lignin catabolic process; LOCATED IN: endomembrane system, apoplast; EXPRESSED IN: 18 plant structures; EXPRESSED DURING: 7 growth stages; CONTAINS InterPro …
1	traes_3al_415fe578a	16.2	secondary metabolism.phenylpropanoids	(loc_os11g16260.1 : 180.0) no description available & (at3g09220 : 91.3) putative laccase, a member of laccase family of genes (17 members in Arabidopsis).; laccase 7 (LAC7); FUNCTIONS IN: laccase activity; INVOLVED IN: oxidation reduction, lignin catabolic process; LOCATED IN: endomembrane system, apoplast; EXPRESSED IN: 18 plant structures; EXPRESSED DURING: 7 growth stages; CONTAINS InterPro D…
1	traes_4al_19db79a91	16.2	secondary metabolism.phenylpropanoids	(loc_os06g01350.1 : 242.0) no description available & (at5g42830 : 174.0) HXXXD-type acyl-transferase family protein; FUNCTIONS IN: transferase activity, transferring acyl groups other than amino-acyl groups, transferase activity; INVOLVED IN: biological_process unknown; LOCATED IN: cellular_component unknown; EXPRESSED IN: 17 plant structures; EXPRESSED DURING: 12 growth stages; CONTAINS InterPr…
1	traes_4al_760b62367	16.2	secondary metabolism.phenylpropanoids	(loc_os07g04970.1 : 224.0) no description available & (at5g67160 : 124.0) Encodes a member of the BAHD acyltransferase superfamily. Mutants have enhanced susceptibility to virulent and avirulent pathogens and are defective in pathogen induced SA biosynthesis. EPS1 may act upstream of SA biosynthesis as application of SA can rescue the mutant phenotype.; ENHANCED PSEUDOMONAS SUSCEPTIBILTY 1 (EPS1)…
1	traes_6as_0ad240485	16.2	secondary metabolism.phenylpropanoids	(loc_os10g20610.1 : 707.0) no description available & (gnl|cdd|36477 : 451.0) no description available & (at3g09220 : 442.0) putative laccase, a member of laccase family of genes (17 members in Arabidopsis).; laccase 7 (LAC7); FUNCTIONS IN: laccase activity; INVOLVED IN: oxidation reduction, lignin catabolic process; LOCATED IN: endomembrane system, apoplast; EXPRESSED IN: 18 plant structures; EX…
1	traes_2dl_0d8943f9d	16.2.1	secondary metabolism.phenylpropanoids.lignin biosynthesis	(loc_os04g47720.1 : 182.0) no description available & (q93xp7|czog1_maize : 179.0) Cis-zeatin O-glucosyltransferase 1 (EC 2.4.1.215) (cisZOG1) - Zea mays (Maize) & (at2g29730 : 90.1) UDP-glucosyl transferase 71D1 (UGT71D1); FUNCTIONS IN: quercetin 3-O-glucosyltransferase activity, UDP-glycosyltransferase activity, transferase activity, transferring glycosyl groups; INVOLVED IN: metabolic process;…
1	traes_2dl_6dc77bd74	16.2.1	secondary metabolism.phenylpropanoids.lignin biosynthesis	(loc_os04g47770.1 : 467.0) no description available & (q8rxa5|czog2_maize : 417.0) Cis-zeatin O-glucosyltransferase 2 (EC 2.4.1.215) (cisZOG2) - Zea mays (Maize) & (at2g15490 : 143.0) UDP-glycosyltransferase 73B4 (UGT73B4); FUNCTIONS IN: quercetin 3-O-glucosyltransferase activity, UDP-glycosyltransferase activity, quercetin 7-O-glucosyltransferase activity, UDP-glucosyltransferase activity, trans…
1	traes_2bl_33e3aa808	16.2.1	secondary metabolism.phenylpropanoids.lignin biosynthesis	(loc_os04g46990.1 : 481.0) no description available & (q93xp7|czog1_maize : 474.0) Cis-zeatin O-glucosyltransferase 1 (EC 2.4.1.215) (cisZOG1) - Zea mays (Maize) & (at2g31750 : 154.0) UDP-glucosyl transferase 74D1 (UGT74D1); FUNCTIONS IN: transferase activity, transferring hexosyl groups, UDP-glycosyltransferase activity, transferase activity, transferring glycosyl groups; INVOLVED IN: metabolic …
1	traes_2bl_3cf16aee8	16.2.1	secondary metabolism.phenylpropanoids.lignin biosynthesis	(loc_os04g46980.1 : 571.0) no description available & (q6jah0|czog_sorbi : 537.0) Putative cis-zeatin O-glucosyltransferase (EC 2.4.1.215) - Sorghum bicolor (Sorghum) (Sorghum vulgare) & (at2g15490 : 175.0) UDP-glycosyltransferase 73B4 (UGT73B4); FUNCTIONS IN: quercetin 3-O-glucosyltransferase activity, UDP-glycosyltransferase activity, quercetin 7-O-glucosyltransferase activity, UDP-glucosyltran…
1	traes_2bl_c76bce16d	16.2.1	secondary metabolism.phenylpropanoids.lignin biosynthesis	(loc_os04g46980.1 : 665.0) no description available & (q93xp7|czog1_maize : 643.0) Cis-zeatin O-glucosyltransferase 1 (EC 2.4.1.215) (cisZOG1) - Zea mays (Maize) & (at2g15490 : 167.0) UDP-glycosyltransferase 73B4 (UGT73B4); FUNCTIONS IN: quercetin 3-O-glucosyltransferase activity, UDP-glycosyltransferase activity, quercetin 7-O-glucosyltransferase activity, UDP-glucosyltransferase activity, trans…
1	traes_2bl_cbae87e41	16.2.1	secondary metabolism.phenylpropanoids.lignin biosynthesis	(loc_os04g47770.1 : 586.0) no description available & (q6jah0|czog_sorbi : 535.0) Putative cis-zeatin O-glucosyltransferase (EC 2.4.1.215) - Sorghum bicolor (Sorghum) (Sorghum vulgare) & (at2g15490 : 170.0) UDP-glycosyltransferase 73B4 (UGT73B4); FUNCTIONS IN: quercetin 3-O-glucosyltransferase activity, UDP-glycosyltransferase activity, quercetin 7-O-glucosyltransferase activity, UDP-glucosyltran…
1	traes_1ds_43dac7a7f	16.2.1.1	secondary metabolism.phenylpropanoids.lignin biosynthesis.PAL	(q43210|paly_wheat : 1315.0) Phenylalanine ammonia-lyase (EC 4.3.1.5) - Triticum aestivum (Wheat) & (loc_os04g43800.1 : 1271.0) no description available & (at2g37040 : 1077.0) Encodes PAL1, a phenylalanine ammonia-lyase. Arabidopsis has four PALs: AT2G37040 (PAL1), AT3G53260 (PAL2), AT5G04230 (PAL3) and AT3G10340 (PAL4).; PHE ammonia lyase 1 (PAL1); FUNCTIONS IN: phenylalanine ammonia-lyase activ…
1	traes_1ds_a21fcba3d	16.2.1.1	secondary metabolism.phenylpropanoids.lignin biosynthesis.PAL	(q43210|paly_wheat : 1315.0) Phenylalanine ammonia-lyase (EC 4.3.1.5) - Triticum aestivum (Wheat) & (loc_os04g43800.1 : 1263.0) no description available & (at2g37040 : 1082.0) Encodes PAL1, a phenylalanine ammonia-lyase. Arabidopsis has four PALs: AT2G37040 (PAL1), AT3G53260 (PAL2), AT5G04230 (PAL3) and AT3G10340 (PAL4).; PHE ammonia lyase 1 (PAL1); FUNCTIONS IN: phenylalanine ammonia-lyase activ…
1	traes_1ds_f14ff0ac4	16.2.1.1	secondary metabolism.phenylpropanoids.lignin biosynthesis.PAL	(q43210|paly_wheat : 427.0) Phenylalanine ammonia-lyase (EC 4.3.1.5) - Triticum aestivum (Wheat) & (loc_os04g43800.1 : 417.0) no description available & (at3g53260 : 332.0) Encodes phenylalanine lyase. Arabidopsis has four PALs: AT2G37040 (PAL1), AT3G53260 (PAL2), AT5G04230 (PAL3) and AT3G10340 (PAL4).; phenylalanine ammonia-lyase 2 (PAL2); FUNCTIONS IN: phenylalanine ammonia-lyase activity; INVO…
1	traes_1bs_bd86c90a7	16.2.1.1	secondary metabolism.phenylpropanoids.lignin biosynthesis.PAL	(q43210|paly_wheat : 1312.0) Phenylalanine ammonia-lyase (EC 4.3.1.5) - Triticum aestivum (Wheat) & (loc_os04g43800.1 : 1273.0) no description available & (at2g37040 : 1074.0) Encodes PAL1, a phenylalanine ammonia-lyase. Arabidopsis has four PALs: AT2G37040 (PAL1), AT3G53260 (PAL2), AT5G04230 (PAL3) and AT3G10340 (PAL4).; PHE ammonia lyase 1 (PAL1); FUNCTIONS IN: phenylalanine ammonia-lyase activ…
1	traes_1bs_c26cce0e9	16.2.1.1	secondary metabolism.phenylpropanoids.lignin biosynthesis.PAL	(q43210|paly_wheat : 1316.0) Phenylalanine ammonia-lyase (EC 4.3.1.5) - Triticum aestivum (Wheat) & (loc_os04g43800.1 : 1263.0) no description available & (at2g37040 : 1086.0) Encodes PAL1, a phenylalanine ammonia-lyase. Arabidopsis has four PALs: AT2G37040 (PAL1), AT3G53260 (PAL2), AT5G04230 (PAL3) and AT3G10340 (PAL4).; PHE ammonia lyase 1 (PAL1); FUNCTIONS IN: phenylalanine ammonia-lyase activ…
1	traes_2dl_4d00bc16d	16.2.1.1	secondary metabolism.phenylpropanoids.lignin biosynthesis.PAL	(loc_os04g43800.1 : 162.0) no description available & (q43210|paly_wheat : 158.0) Phenylalanine ammonia-lyase (EC 4.3.1.5) - Triticum aestivum (Wheat) & (at3g53260 : 108.0) Encodes phenylalanine lyase. Arabidopsis has four PALs: AT2G37040 (PAL1), AT3G53260 (PAL2), AT5G04230 (PAL3) and AT3G10340 (PAL4).; phenylalanine ammonia-lyase 2 (PAL2); FUNCTIONS IN: phenylalanine ammonia-lyase activity; INVO…
1	traes_2dl_83168c1e0	16.2.1.1	secondary metabolism.phenylpropanoids.lignin biosynthesis.PAL	(q43210|paly_wheat : 407.0) Phenylalanine ammonia-lyase (EC 4.3.1.5) - Triticum aestivum (Wheat) & (loc_os04g43800.1 : 369.0) no description available & (at2g37040 : 300.0) Encodes PAL1, a phenylalanine ammonia-lyase. Arabidopsis has four PALs: AT2G37040 (PAL1), AT3G53260 (PAL2), AT5G04230 (PAL3) and AT3G10340 (PAL4).; PHE ammonia lyase 1 (PAL1); FUNCTIONS IN: phenylalanine ammonia-lyase activity…
1	traes_2dl_8ba1ce63d	16.2.1.1	secondary metabolism.phenylpropanoids.lignin biosynthesis.PAL	(q43210|paly_wheat : 163.0) Phenylalanine ammonia-lyase (EC 4.3.1.5) - Triticum aestivum (Wheat) & (loc_os04g43800.1 : 153.0) no description available & (gnl|cdd|35443 : 127.0) no description available & (at2g37040 : 122.0) Encodes PAL1, a phenylalanine ammonia-lyase. Arabidopsis has four PALs: AT2G37040 (PAL1), AT3G53260 (PAL2), AT5G04230 (PAL3) and AT3G10340 (PAL4).; PHE ammonia lyase 1 (PAL1);…
1	traes_2dl_8c21aaaef	16.2.1.1	secondary metabolism.phenylpropanoids.lignin biosynthesis.PAL	(q43210|paly_wheat : 1033.0) Phenylalanine ammonia-lyase (EC 4.3.1.5) - Triticum aestivum (Wheat) & (loc_os04g43800.1 : 988.0) no description available & (at2g37040 : 871.0) Encodes PAL1, a phenylalanine ammonia-lyase. Arabidopsis has four PALs: AT2G37040 (PAL1), AT3G53260 (PAL2), AT5G04230 (PAL3) and AT3G10340 (PAL4).; PHE ammonia lyase 1 (PAL1); FUNCTIONS IN: phenylalanine ammonia-lyase activit…
1	traes_2ds_28ca50371	16.2.1.1	secondary metabolism.phenylpropanoids.lignin biosynthesis.PAL	(q43210|paly_wheat : 873.0) Phenylalanine ammonia-lyase (EC 4.3.1.5) - Triticum aestivum (Wheat) & (loc_os04g43800.1 : 869.0) no description available & (at2g37040 : 760.0) Encodes PAL1, a phenylalanine ammonia-lyase. Arabidopsis has four PALs: AT2G37040 (PAL1), AT3G53260 (PAL2), AT5G04230 (PAL3) and AT3G10340 (PAL4).; PHE ammonia lyase 1 (PAL1); FUNCTIONS IN: phenylalanine ammonia-lyase activity…
1	traes_2bl_c051606ea	16.2.1.1	secondary metabolism.phenylpropanoids.lignin biosynthesis.PAL	(q43210|paly_wheat : 1355.0) Phenylalanine ammonia-lyase (EC 4.3.1.5) - Triticum aestivum (Wheat) & (loc_os04g43800.1 : 1296.0) no description available & (at2g37040 : 1090.0) Encodes PAL1, a phenylalanine ammonia-lyase. Arabidopsis has four PALs: AT2G37040 (PAL1), AT3G53260 (PAL2), AT5G04230 (PAL3) and AT3G10340 (PAL4).; PHE ammonia lyase 1 (PAL1); FUNCTIONS IN: phenylalanine ammonia-lyase activ…
1	traes_2bs_88cf42f2e	16.2.1.1	secondary metabolism.phenylpropanoids.lignin biosynthesis.PAL	(q43210|paly_wheat : 1218.0) Phenylalanine ammonia-lyase (EC 4.3.1.5) - Triticum aestivum (Wheat) & (loc_os04g43800.1 : 1216.0) no description available & (at3g53260 : 1028.0) Encodes phenylalanine lyase. Arabidopsis has four PALs: AT2G37040 (PAL1), AT3G53260 (PAL2), AT5G04230 (PAL3) and AT3G10340 (PAL4).; phenylalanine ammonia-lyase 2 (PAL2); FUNCTIONS IN: phenylalanine ammonia-lyase activity; I…
1	traes_2bs_df9ffa81f	16.2.1.1	secondary metabolism.phenylpropanoids.lignin biosynthesis.PAL	(loc_os04g43800.1 : 431.0) no description available & (q43210|paly_wheat : 429.0) Phenylalanine ammonia-lyase (EC 4.3.1.5) - Triticum aestivum (Wheat) & (at2g37040 : 394.0) Encodes PAL1, a phenylalanine ammonia-lyase. Arabidopsis has four PALs: AT2G37040 (PAL1), AT3G53260 (PAL2), AT5G04230 (PAL3) and AT3G10340 (PAL4).; PHE ammonia lyase 1 (PAL1); FUNCTIONS IN: phenylalanine ammonia-lyase activity…
1	traes_2al_0ddc60d6e	16.2.1.1	secondary metabolism.phenylpropanoids.lignin biosynthesis.PAL	(q43210|paly_wheat : 1105.0) Phenylalanine ammonia-lyase (EC 4.3.1.5) - Triticum aestivum (Wheat) & (loc_os04g43800.1 : 1058.0) no description available & (at2g37040 : 921.0) Encodes PAL1, a phenylalanine ammonia-lyase. Arabidopsis has four PALs: AT2G37040 (PAL1), AT3G53260 (PAL2), AT5G04230 (PAL3) and AT3G10340 (PAL4).; PHE ammonia lyase 1 (PAL1); FUNCTIONS IN: phenylalanine ammonia-lyase activi…
1	traes_2al_1b97cf2e5	16.2.1.1	secondary metabolism.phenylpropanoids.lignin biosynthesis.PAL	(q43210|paly_wheat : 112.0) Phenylalanine ammonia-lyase (EC 4.3.1.5) - Triticum aestivum (Wheat) & (loc_os04g43800.1 : 109.0) no description available & (gnl|cdd|35443 : 84.7) no description available & (at3g53260 : 80.9) Encodes phenylalanine lyase. Arabidopsis has four PALs: AT2G37040 (PAL1), AT3G53260 (PAL2), AT5G04230 (PAL3) and AT3G10340 (PAL4).; phenylalanine ammonia-lyase 2 (PAL2); FUNCTIO…
1	traes_2al_2763280fc	16.2.1.1	secondary metabolism.phenylpropanoids.lignin biosynthesis.PAL	(q43210|paly_wheat : 1045.0) Phenylalanine ammonia-lyase (EC 4.3.1.5) - Triticum aestivum (Wheat) & (loc_os04g43800.1 : 998.0) no description available & (at2g37040 : 881.0) Encodes PAL1, a phenylalanine ammonia-lyase. Arabidopsis has four PALs: AT2G37040 (PAL1), AT3G53260 (PAL2), AT5G04230 (PAL3) and AT3G10340 (PAL4).; PHE ammonia lyase 1 (PAL1); FUNCTIONS IN: phenylalanine ammonia-lyase activit…
1	traes_2al_9ec3226f7	16.2.1.1	secondary metabolism.phenylpropanoids.lignin biosynthesis.PAL	(q43210|paly_wheat : 1366.0) Phenylalanine ammonia-lyase (EC 4.3.1.5) - Triticum aestivum (Wheat) & (loc_os04g43800.1 : 1297.0) no description available & (at2g37040 : 1091.0) Encodes PAL1, a phenylalanine ammonia-lyase. Arabidopsis has four PALs: AT2G37040 (PAL1), AT3G53260 (PAL2), AT5G04230 (PAL3) and AT3G10340 (PAL4).; PHE ammonia lyase 1 (PAL1); FUNCTIONS IN: phenylalanine ammonia-lyase activ…
1	traes_2as_9711a3bee	16.2.1.1	secondary metabolism.phenylpropanoids.lignin biosynthesis.PAL	(q43210|paly_wheat : 131.0) Phenylalanine ammonia-lyase (EC 4.3.1.5) - Triticum aestivum (Wheat) & (loc_os02g41650.2 : 131.0) no description available & (at3g10340 : 108.0) Encodes PAL4, a putative a phenylalanine ammonia-lyase. Arabidopsis has four PALs: AT2G37040 (PAL1), AT3G53260 (PAL2), AT5G04230 (PAL3) and AT3G10340 (PAL4).; phenylalanine ammonia-lyase 4 (PAL4); FUNCTIONS IN: ammonia-lyase a…
1	traes_2as_9accb9c97	16.2.1.1	secondary metabolism.phenylpropanoids.lignin biosynthesis.PAL	(loc_os04g43800.1 : 412.0) no description available & (q43210|paly_wheat : 405.0) Phenylalanine ammonia-lyase (EC 4.3.1.5) - Triticum aestivum (Wheat) & (at2g37040 : 374.0) Encodes PAL1, a phenylalanine ammonia-lyase. Arabidopsis has four PALs: AT2G37040 (PAL1), AT3G53260 (PAL2), AT5G04230 (PAL3) and AT3G10340 (PAL4).; PHE ammonia lyase 1 (PAL1); FUNCTIONS IN: phenylalanine ammonia-lyase activity…
1	traes_5bl_ab528184a	16.2.1.1	secondary metabolism.phenylpropanoids.lignin biosynthesis.PAL	(q43210|paly_wheat : 1307.0) Phenylalanine ammonia-lyase (EC 4.3.1.5) - Triticum aestivum (Wheat) & (loc_os04g43800.1 : 1254.0) no description available & (at2g37040 : 1075.0) Encodes PAL1, a phenylalanine ammonia-lyase. Arabidopsis has four PALs: AT2G37040 (PAL1), AT3G53260 (PAL2), AT5G04230 (PAL3) and AT3G10340 (PAL4).; PHE ammonia lyase 1 (PAL1); FUNCTIONS IN: phenylalanine ammonia-lyase activ…
1	traes_5bl_f50a47503	16.2.1.1	secondary metabolism.phenylpropanoids.lignin biosynthesis.PAL	(q43210|paly_wheat : 1319.0) Phenylalanine ammonia-lyase (EC 4.3.1.5) - Triticum aestivum (Wheat) & (loc_os04g43800.1 : 1283.0) no description available & (at3g53260 : 1085.0) Encodes phenylalanine lyase. Arabidopsis has four PALs: AT2G37040 (PAL1), AT3G53260 (PAL2), AT5G04230 (PAL3) and AT3G10340 (PAL4).; phenylalanine ammonia-lyase 2 (PAL2); FUNCTIONS IN: phenylalanine ammonia-lyase activity; I…
1	traes_2ds_432ea86ca	16.2.1.2	secondary metabolism.phenylpropanoids.lignin biosynthesis.C4H	(loc_os02g26810.1 : 431.0) no description available & (p37115|tcmo_phaau : 318.0) Trans-cinnamate 4-monooxygenase (EC 1.14.13.11) (Cinnamic acid 4-hydroxylase) (CA4H) (C4H) (P450C4H) (Cytochrome P450 73) - Phaseolus aureus (Mung bean) (Vigna radiata) & (at2g30490 : 315.0) Encodes a cinnamate-4-hydroxylase. Mutations in this gene impact phenylpropanoid metabolism, growth and development.; cinnamat…
1	traes_2bs_f8ed79291	16.2.1.2	secondary metabolism.phenylpropanoids.lignin biosynthesis.C4H	(loc_os02g26810.1 : 812.0) no description available & (p37115|tcmo_phaau : 578.0) Trans-cinnamate 4-monooxygenase (EC 1.14.13.11) (Cinnamic acid 4-hydroxylase) (CA4H) (C4H) (P450C4H) (Cytochrome P450 73) - Phaseolus aureus (Mung bean) (Vigna radiata) & (at2g30490 : 570.0) Encodes a cinnamate-4-hydroxylase. Mutations in this gene impact phenylpropanoid metabolism, growth and development.; cinnamat…
1	traes_3as_44927a043	16.2.1.2	secondary metabolism.phenylpropanoids.lignin biosynthesis.C4H	(loc_os05g25640.1 : 426.0) no description available & (q42797|tcmo_soybn : 367.0) Trans-cinnamate 4-monooxygenase (EC 1.14.13.11) (Cinnamic acid 4-hydroxylase) (CA4H) (C4H) (P450C4H) (Cytochrome P450 73) - Glycine max (Soybean) & (at2g30490 : 359.0) Encodes a cinnamate-4-hydroxylase. Mutations in this gene impact phenylpropanoid metabolism, growth and development.; cinnamate-4-hydroxylase (C4H); …
1	traes_4dl_0931069c2	16.2.1.2	secondary metabolism.phenylpropanoids.lignin biosynthesis.C4H	(loc_os05g25640.1 : 447.0) no description available & (at2g30490 : 401.0) Encodes a cinnamate-4-hydroxylase. Mutations in this gene impact phenylpropanoid metabolism, growth and development.; cinnamate-4-hydroxylase (C4H); FUNCTIONS IN: trans-cinnamate 4-monooxygenase activity; INVOLVED IN: in 9 processes; LOCATED IN: endoplasmic reticulum, plasma membrane, membrane, plant-type cell wall; EXPRESS…
1	traes_4dl_22cd159ae	16.2.1.2	secondary metabolism.phenylpropanoids.lignin biosynthesis.C4H	(loc_os05g25640.1 : 176.0) no description available & (o81928|tcmo_cicar : 166.0) Trans-cinnamate 4-monooxygenase (EC 1.14.13.11) (Cinnamic acid 4-hydroxylase) (CA4H) (C4H) (P450C4H) (Cytochrome P450 73) - Cicer arietinum (Chickpea) (Garbanzo) & (at2g30490 : 137.0) Encodes a cinnamate-4-hydroxylase. Mutations in this gene impact phenylpropanoid metabolism, growth and development.; cinnamate-4-hyd…
1	traes_5al_e2e09a685	16.2.1.2	secondary metabolism.phenylpropanoids.lignin biosynthesis.C4H	(loc_os05g25640.1 : 173.0) no description available & (p48522|tcmo_catro : 162.0) Trans-cinnamate 4-monooxygenase (EC 1.14.13.11) (Cinnamic acid 4-hydroxylase) (CA4H) (C4H) (P450C4H) (Cytochrome P450 73) - Catharanthus roseus (Rosy periwinkle) (Madagascar periwinkle) & (at2g30490 : 155.0) Encodes a cinnamate-4-hydroxylase. Mutations in this gene impact phenylpropanoid metabolism, growth and devel…
1	traes_7dl_33bb5be33	16.2.1.2	secondary metabolism.phenylpropanoids.lignin biosynthesis.C4H	(loc_os02g26810.1 : 799.0) no description available & (p37115|tcmo_phaau : 582.0) Trans-cinnamate 4-monooxygenase (EC 1.14.13.11) (Cinnamic acid 4-hydroxylase) (CA4H) (C4H) (P450C4H) (Cytochrome P450 73) - Phaseolus aureus (Mung bean) (Vigna radiata) & (at2g30490 : 574.0) Encodes a cinnamate-4-hydroxylase. Mutations in this gene impact phenylpropanoid metabolism, growth and development.; cinnamat…
1	traes_1ds_0968bac9a	16.2.1.4	secondary metabolism.phenylpropanoids.lignin biosynthesis.HCT	(loc_os10g23820.1 : 592.0) no description available & (gnl|cdd|66174 : 186.0) no description available & (at5g48930 : 140.0) At5g48930 has been shown to encode for the hydroxycinnamoyl-Coenzyme A shikimate/quinate hydroxycinnamoyltransferase (HCT) both synthesizing and catabolizing the hydroxycinnamoylesters (coumaroyl/caffeoyl shikimate and quinate) involved in the phenylpropanoid pathway. Influ…
1	traes_1ds_72c1066ad	16.2.1.4	secondary metabolism.phenylpropanoids.lignin biosynthesis.HCT	(loc_os10g23820.1 : 624.0) no description available & (gnl|cdd|66174 : 190.0) no description available & (at5g48930 : 146.0) At5g48930 has been shown to encode for the hydroxycinnamoyl-Coenzyme A shikimate/quinate hydroxycinnamoyltransferase (HCT) both synthesizing and catabolizing the hydroxycinnamoylesters (coumaroyl/caffeoyl shikimate and quinate) involved in the phenylpropanoid pathway. Influ…
1	traes_1bs_4e11d205d	16.2.1.4	secondary metabolism.phenylpropanoids.lignin biosynthesis.HCT	(loc_os10g23820.1 : 478.0) no description available & (gnl|cdd|66174 : 161.0) no description available & (at5g48930 : 112.0) At5g48930 has been shown to encode for the hydroxycinnamoyl-Coenzyme A shikimate/quinate hydroxycinnamoyltransferase (HCT) both synthesizing and catabolizing the hydroxycinnamoylesters (coumaroyl/caffeoyl shikimate and quinate) involved in the phenylpropanoid pathway. Influ…
1	traes_1bs_799584a3b	16.2.1.4	secondary metabolism.phenylpropanoids.lignin biosynthesis.HCT	(loc_os10g23820.1 : 416.0) no description available & (gnl|cdd|66174 : 148.0) no description available & (ipr003480 : 99.80967) Transferase & (at5g48930 : 92.0) At5g48930 has been shown to encode for the hydroxycinnamoyl-Coenzyme A shikimate/quinate hydroxycinnamoyltransferase (HCT) both synthesizing and catabolizing the hydroxycinnamoylesters (coumaroyl/caffeoyl shikimate and quinate) involved i…
1	traes_1bs_ef9010591	16.2.1.4	secondary metabolism.phenylpropanoids.lignin biosynthesis.HCT	(loc_os10g23820.1 : 631.0) no description available & (gnl|cdd|66174 : 184.0) no description available & (at5g48930 : 151.0) At5g48930 has been shown to encode for the hydroxycinnamoyl-Coenzyme A shikimate/quinate hydroxycinnamoyltransferase (HCT) both synthesizing and catabolizing the hydroxycinnamoylesters (coumaroyl/caffeoyl shikimate and quinate) involved in the phenylpropanoid pathway. Influ…
1	traes_1as_60738505c	16.2.1.4	secondary metabolism.phenylpropanoids.lignin biosynthesis.HCT	(loc_os10g23820.1 : 477.0) no description available & (gnl|cdd|66174 : 160.0) no description available & (at5g48930 : 106.0) At5g48930 has been shown to encode for the hydroxycinnamoyl-Coenzyme A shikimate/quinate hydroxycinnamoyltransferase (HCT) both synthesizing and catabolizing the hydroxycinnamoylesters (coumaroyl/caffeoyl shikimate and quinate) involved in the phenylpropanoid pathway. Influ…
1	traes_1as_bc63c7840	16.2.1.4	secondary metabolism.phenylpropanoids.lignin biosynthesis.HCT	(loc_os10g23820.1 : 652.0) no description available & (gnl|cdd|66174 : 192.0) no description available & (at5g48930 : 158.0) At5g48930 has been shown to encode for the hydroxycinnamoyl-Coenzyme A shikimate/quinate hydroxycinnamoyltransferase (HCT) both synthesizing and catabolizing the hydroxycinnamoylesters (coumaroyl/caffeoyl shikimate and quinate) involved in the phenylpropanoid pathway. Influ…
1	traes_2dl_7379d1394	16.2.1.4	secondary metabolism.phenylpropanoids.lignin biosynthesis.HCT	(loc_os03g08720.1 : 318.0) no description available & (gnl|cdd|66174 : 128.0) no description available & (at5g48930 : 102.0) At5g48930 has been shown to encode for the hydroxycinnamoyl-Coenzyme A shikimate/quinate hydroxycinnamoyltransferase (HCT) both synthesizing and catabolizing the hydroxycinnamoylesters (coumaroyl/caffeoyl shikimate and quinate) involved in the phenylpropanoid pathway. Influ…
1	traes_2bl_049f0c060	16.2.1.4	secondary metabolism.phenylpropanoids.lignin biosynthesis.HCT	(loc_os03g08720.1 : 292.0) no description available & (ipr023213 : 104.43731) Chloramphenicol acetyltransferase-like domain & (at5g48930 : 87.4) At5g48930 has been shown to encode for the hydroxycinnamoyl-Coenzyme A shikimate/quinate hydroxycinnamoyltransferase (HCT) both synthesizing and catabolizing the hydroxycinnamoylesters (coumaroyl/caffeoyl shikimate and quinate) involved in the phenylprop…
1	traes_5dl_002d77914	16.2.1.4	secondary metabolism.phenylpropanoids.lignin biosynthesis.HCT	(loc_os09g37200.1 : 299.0) no description available & (gnl|cdd|66174 : 113.0) no description available & (at5g48930 : 110.0) At5g48930 has been shown to encode for the hydroxycinnamoyl-Coenzyme A shikimate/quinate hydroxycinnamoyltransferase (HCT) both synthesizing and catabolizing the hydroxycinnamoylesters (coumaroyl/caffeoyl shikimate and quinate) involved in the phenylpropanoid pathway. Influ…
1	traes_5dl_84f15233e	16.2.1.4	secondary metabolism.phenylpropanoids.lignin biosynthesis.HCT	(loc_os09g37180.1 : 360.0) no description available & (at5g48930 : 102.0) At5g48930 has been shown to encode for the hydroxycinnamoyl-Coenzyme A shikimate/quinate hydroxycinnamoyltransferase (HCT) both synthesizing and catabolizing the hydroxycinnamoylesters (coumaroyl/caffeoyl shikimate and quinate) involved in the phenylpropanoid pathway. Influence on the accumulation of flavonoids which in tur…
1	traes_5dl_dece65914	16.2.1.4	secondary metabolism.phenylpropanoids.lignin biosynthesis.HCT	(loc_os09g37180.1 : 704.0) no description available & (gnl|cdd|66174 : 227.0) no description available & (at5g48930 : 176.0) At5g48930 has been shown to encode for the hydroxycinnamoyl-Coenzyme A shikimate/quinate hydroxycinnamoyltransferase (HCT) both synthesizing and catabolizing the hydroxycinnamoylesters (coumaroyl/caffeoyl shikimate and quinate) involved in the phenylpropanoid pathway. Influ…
1	traes_5bl_40dc18914	16.2.1.4	secondary metabolism.phenylpropanoids.lignin biosynthesis.HCT	(loc_os09g37200.1 : 626.0) no description available & (gnl|cdd|66174 : 239.0) no description available & (at5g48930 : 180.0) At5g48930 has been shown to encode for the hydroxycinnamoyl-Coenzyme A shikimate/quinate hydroxycinnamoyltransferase (HCT) both synthesizing and catabolizing the hydroxycinnamoylesters (coumaroyl/caffeoyl shikimate and quinate) involved in the phenylpropanoid pathway. Influ…
1	traes_5bl_6399b3d5b	16.2.1.4	secondary metabolism.phenylpropanoids.lignin biosynthesis.HCT	(loc_os09g37180.1 : 699.0) no description available & (gnl|cdd|66174 : 213.0) no description available & (at5g48930 : 178.0) At5g48930 has been shown to encode for the hydroxycinnamoyl-Coenzyme A shikimate/quinate hydroxycinnamoyltransferase (HCT) both synthesizing and catabolizing the hydroxycinnamoylesters (coumaroyl/caffeoyl shikimate and quinate) involved in the phenylpropanoid pathway. Influ…
1	traes_5bl_d02a5ba15	16.2.1.4	secondary metabolism.phenylpropanoids.lignin biosynthesis.HCT	(loc_os09g37180.1 : 700.0) no description available & (gnl|cdd|66174 : 224.0) no description available & (at5g48930 : 177.0) At5g48930 has been shown to encode for the hydroxycinnamoyl-Coenzyme A shikimate/quinate hydroxycinnamoyltransferase (HCT) both synthesizing and catabolizing the hydroxycinnamoylesters (coumaroyl/caffeoyl shikimate and quinate) involved in the phenylpropanoid pathway. Influ…
1	traes_5bl_fe8f2fd481	16.2.1.4	secondary metabolism.phenylpropanoids.lignin biosynthesis.HCT	(loc_os09g37180.1 : 718.0) no description available & (gnl|cdd|66174 : 225.0) no description available & (at5g48930 : 176.0) At5g48930 has been shown to encode for the hydroxycinnamoyl-Coenzyme A shikimate/quinate hydroxycinnamoyltransferase (HCT) both synthesizing and catabolizing the hydroxycinnamoylesters (coumaroyl/caffeoyl shikimate and quinate) involved in the phenylpropanoid pathway. Influ…
1	traes_6dl_0d44edc0e	16.2.1.4	secondary metabolism.phenylpropanoids.lignin biosynthesis.HCT	(loc_os02g39850.1 : 557.0) no description available & (at5g48930 : 385.0) At5g48930 has been shown to encode for the hydroxycinnamoyl-Coenzyme A shikimate/quinate hydroxycinnamoyltransferase (HCT) both synthesizing and catabolizing the hydroxycinnamoylesters (coumaroyl/caffeoyl shikimate and quinate) involved in the phenylpropanoid pathway. Influence on the accumulation of flavonoids which in tur…
1	traes_6dl_169cfed8f	16.2.1.4	secondary metabolism.phenylpropanoids.lignin biosynthesis.HCT	(loc_os08g43040.2 : 498.0) no description available & (gnl|cdd|66174 : 279.0) no description available & (at5g48930 : 251.0) At5g48930 has been shown to encode for the hydroxycinnamoyl-Coenzyme A shikimate/quinate hydroxycinnamoyltransferase (HCT) both synthesizing and catabolizing the hydroxycinnamoylesters (coumaroyl/caffeoyl shikimate and quinate) involved in the phenylpropanoid pathway. Influ…
1	traes_6dl_5547c0638	16.2.1.4	secondary metabolism.phenylpropanoids.lignin biosynthesis.HCT	(loc_os02g39850.1 : 191.0) no description available & (at5g48930 : 155.0) At5g48930 has been shown to encode for the hydroxycinnamoyl-Coenzyme A shikimate/quinate hydroxycinnamoyltransferase (HCT) both synthesizing and catabolizing the hydroxycinnamoylesters (coumaroyl/caffeoyl shikimate and quinate) involved in the phenylpropanoid pathway. Influence on the accumulation of flavonoids which in tur…
1	traes_2ds_1e5eb2757	16.2.1.5	secondary metabolism.phenylpropanoids.lignin biosynthesis.C3H	(gnl|cdd|35378 : 194.0) no description available & (loc_os02g09250.1 : 182.0) no description available & (gnl|cdd|84486 : 171.0) no description available & (at5g35715 : 161.0) encodes a protein with cytochrome P450 domain; "cytochrome P450, family 71, subfamily B, polypeptide 8" (CYP71B8); FUNCTIONS IN: electron carrier activity, monooxygenase activity, iron ion binding, oxygen binding, heme bind…
1	traes_1dl_3dc184911	16.2.1.7	secondary metabolism.phenylpropanoids.lignin biosynthesis.CCR1	(loc_os10g42620.1 : 305.0) no description available & (at2g23910 : 201.0) NAD(P)-binding Rossmann-fold superfamily protein; FUNCTIONS IN: coenzyme binding, binding, cinnamoyl-CoA reductase activity, catalytic activity; INVOLVED IN: lignin biosynthetic process, response to karrikin; LOCATED IN: cellular_component unknown; EXPRESSED IN: 19 plant structures; EXPRESSED DURING: 13 growth stages; CONTA…
1	traes_1dl_f3ee0158d	16.2.1.7	secondary metabolism.phenylpropanoids.lignin biosynthesis.CCR1	(loc_os05g50250.1 : 185.0) no description available & (at5g14700 : 113.0) NAD(P)-binding Rossmann-fold superfamily protein; FUNCTIONS IN: coenzyme binding, binding, cinnamoyl-CoA reductase activity, catalytic activity; INVOLVED IN: lignin biosynthetic process, cellular metabolic process, metabolic process; LOCATED IN: cellular_component unknown; EXPRESSED IN: 22 plant structures; EXPRESSED DURING…
1	traes_1bl_8f7625a75	16.2.1.7	secondary metabolism.phenylpropanoids.lignin biosynthesis.CCR1	(loc_os05g50250.1 : 148.0) no description available & (at5g14700 : 90.1) NAD(P)-binding Rossmann-fold superfamily protein; FUNCTIONS IN: coenzyme binding, binding, cinnamoyl-CoA reductase activity, catalytic activity; INVOLVED IN: lignin biosynthetic process, cellular metabolic process, metabolic process; LOCATED IN: cellular_component unknown; EXPRESSED IN: 22 plant structures; EXPRESSED DURING:…
1	traes_1al_285cb61ae	16.2.1.7	secondary metabolism.phenylpropanoids.lignin biosynthesis.CCR1	(loc_os05g50250.1 : 268.0) no description available & (at5g14700 : 152.0) NAD(P)-binding Rossmann-fold superfamily protein; FUNCTIONS IN: coenzyme binding, binding, cinnamoyl-CoA reductase activity, catalytic activity; INVOLVED IN: lignin biosynthetic process, cellular metabolic process, metabolic process; LOCATED IN: cellular_component unknown; EXPRESSED IN: 22 plant structures; EXPRESSED DURING…
1	traes_6bl_5f6249eeb	16.2.1.7	secondary metabolism.phenylpropanoids.lignin biosynthesis.CCR1	(loc_os02g56680.1 : 106.0) no description available & (at1g15950 : 80.1) Encodes a cinnamoyl CoA reductase. Involved in lignin biosynthesis.; cinnamoyl coa reductase 1 (CCR1); CONTAINS InterPro DOMAIN/s: NAD-dependent epimerase/dehydratase (InterPro:IPR001509), NAD(P)-binding domain (InterPro:IPR016040); BEST Arabidopsis thaliana protein match is: cinnamoyl coa reductase (TAIR:AT1G80820.1); Has 1…
1	traes_6bl_e67479548	16.2.1.7	secondary metabolism.phenylpropanoids.lignin biosynthesis.CCR1	(loc_os02g56680.1 : 306.0) no description available & (gnl|cdd|36715 : 212.0) no description available & (at1g15950 : 192.0) Encodes a cinnamoyl CoA reductase. Involved in lignin biosynthesis.; cinnamoyl coa reductase 1 (CCR1); CONTAINS InterPro DOMAIN/s: NAD-dependent epimerase/dehydratase (InterPro:IPR001509), NAD(P)-binding domain (InterPro:IPR016040); BEST Arabidopsis thaliana protein match i…
1	traes_6al_a4b860ca8	16.2.1.7	secondary metabolism.phenylpropanoids.lignin biosynthesis.CCR1	(loc_os02g56460.1 : 153.0) no description available & (at1g15950 : 117.0) Encodes a cinnamoyl CoA reductase. Involved in lignin biosynthesis.; cinnamoyl coa reductase 1 (CCR1); CONTAINS InterPro DOMAIN/s: NAD-dependent epimerase/dehydratase (InterPro:IPR001509), NAD(P)-binding domain (InterPro:IPR016040); BEST Arabidopsis thaliana protein match is: cinnamoyl coa reductase (TAIR:AT1G80820.1); Has …
1	traes_6al_c82fb1662	16.2.1.7	secondary metabolism.phenylpropanoids.lignin biosynthesis.CCR1	(loc_os02g56680.1 : 127.0) no description available & (at1g80820 : 90.1) Encodes an cinnamoyl CoA reductase isoform. Involved in lignin biosynthesis.; cinnamoyl coa reductase (CCR2); CONTAINS InterPro DOMAIN/s: NAD-dependent epimerase/dehydratase (InterPro:IPR001509), NAD(P)-binding domain (InterPro:IPR016040); BEST Arabidopsis thaliana protein match is: cinnamoyl coa reductase 1 (TAIR:AT1G15950.…
1	traes_2ds_1e5eb2757	16.2.1.8	secondary metabolism.phenylpropanoids.lignin biosynthesis.F5H	(gnl|cdd|35378 : 194.0) no description available & (loc_os02g09250.1 : 182.0) no description available & (gnl|cdd|84486 : 171.0) no description available & (at5g35715 : 161.0) encodes a protein with cytochrome P450 domain; "cytochrome P450, family 71, subfamily B, polypeptide 8" (CYP71B8); FUNCTIONS IN: electron carrier activity, monooxygenase activity, iron ion binding, oxygen binding, heme bind…
1	traes_3dl_8cb9fcc81	16.2.1.10	secondary metabolism.phenylpropanoids.lignin biosynthesis.CAD	(loc_os10g11810.2 : 575.0) no description available & (at1g72680 : 496.0) cinnamyl-alcohol dehydrogenase (CAD1); FUNCTIONS IN: oxidoreductase activity, oxidoreductase activity, acting on the CH-OH group of donors, NAD or NADP as acceptor, zinc ion binding, cofactor binding; INVOLVED IN: lignin biosynthetic process; EXPRESSED IN: 25 plant structures; EXPRESSED DURING: 13 growth stages; CONTAINS In…
1	traes_3al_fecfae18d	16.2.1.10	secondary metabolism.phenylpropanoids.lignin biosynthesis.CAD	(loc_os10g11810.2 : 577.0) no description available & (at1g72680 : 493.0) cinnamyl-alcohol dehydrogenase (CAD1); FUNCTIONS IN: oxidoreductase activity, oxidoreductase activity, acting on the CH-OH group of donors, NAD or NADP as acceptor, zinc ion binding, cofactor binding; INVOLVED IN: lignin biosynthetic process; EXPRESSED IN: 25 plant structures; EXPRESSED DURING: 13 growth stages; CONTAINS In…
1	traes_5bl_3892c17dc	16.2.1.10	secondary metabolism.phenylpropanoids.lignin biosynthesis.CAD	(loc_os09g23540.1 : 501.0) no description available & (gnl|cdd|35246 : 441.0) no description available & (p93257|mtdh_mescr : 432.0) Probable mannitol dehydrogenase (EC 1.1.1.255) (NAD-dependent mannitol dehydrogenase) - Mesembryanthemum crystallinum (Common ice plant) & (at4g37980 : 431.0) elicitor-activated gene 3-1 (ELI3-1); FUNCTIONS IN: oxidoreductase activity, zinc ion binding; INVOLVED IN:…
1	traes_5al_e966de9ff	16.2.1.10	secondary metabolism.phenylpropanoids.lignin biosynthesis.CAD	(loc_os09g23550.1 : 149.0) no description available & (p93257|mtdh_mescr : 136.0) Probable mannitol dehydrogenase (EC 1.1.1.255) (NAD-dependent mannitol dehydrogenase) - Mesembryanthemum crystallinum (Common ice plant) & (at4g37980 : 132.0) elicitor-activated gene 3-1 (ELI3-1); FUNCTIONS IN: oxidoreductase activity, zinc ion binding; INVOLVED IN: response to bacterium, plant-type hypersensitive r…
1	traes_1ds_36efbd2ee	16.4.1	secondary metabolism.N misc.alkaloid-like	(loc_os08g04540.1 : 781.0) no description available & (p17770|ddc_catro : 504.0) Aromatic-L-amino-acid decarboxylase (EC 4.1.1.28) (AADC) (DOPA decarboxylase) (Tryptophan decarboxylase) - Catharanthus roseus (Rosy periwinkle) (Madagascar periwinkle) & (gnl|cdd|35847 : 491.0) no description available & (at2g20340 : 436.0) Pyridoxal phosphate (PLP)-dependent transferases superfamily protein; FUNCTI…
1	traes_1bs_1172a6b03	16.4.1	secondary metabolism.N misc.alkaloid-like	(loc_os08g04540.1 : 810.0) no description available & (p17770|ddc_catro : 518.0) Aromatic-L-amino-acid decarboxylase (EC 4.1.1.28) (AADC) (DOPA decarboxylase) (Tryptophan decarboxylase) - Catharanthus roseus (Rosy periwinkle) (Madagascar periwinkle) & (gnl|cdd|35847 : 494.0) no description available & (at2g20340 : 452.0) Pyridoxal phosphate (PLP)-dependent transferases superfamily protein; FUNCTI…
1	traes_1as_48275b0d9	16.4.1	secondary metabolism.N misc.alkaloid-like	(loc_os08g04540.1 : 452.0) no description available & (p17770|ddc_catro : 326.0) Aromatic-L-amino-acid decarboxylase (EC 4.1.1.28) (AADC) (DOPA decarboxylase) (Tryptophan decarboxylase) - Catharanthus roseus (Rosy periwinkle) (Madagascar periwinkle) & (at2g20340 : 280.0) Pyridoxal phosphate (PLP)-dependent transferases superfamily protein; FUNCTIONS IN: pyridoxal phosphate binding, carboxy-lyase …
1	traes_2dl_234b614cc	16.4.1	secondary metabolism.N misc.alkaloid-like	(loc_os08g04540.1 : 181.0) no description available & (p17770|ddc_catro : 148.0) Aromatic-L-amino-acid decarboxylase (EC 4.1.1.28) (AADC) (DOPA decarboxylase) (Tryptophan decarboxylase) - Catharanthus roseus (Rosy periwinkle) (Madagascar periwinkle) & (at4g28680 : 115.0) Encodes a stress-induced tyrosine decarboxylase (TyrDC). Recombinant (His)6-TyrDC expressed in E. coli catalyzes the conversion…
1	traes_2dl_3e4bfb46e	16.4.1	secondary metabolism.N misc.alkaloid-like	(loc_os08g04540.1 : 630.0) no description available & (gnl|cdd|35847 : 405.0) no description available & (p17770|ddc_catro : 378.0) Aromatic-L-amino-acid decarboxylase (EC 4.1.1.28) (AADC) (DOPA decarboxylase) (Tryptophan decarboxylase) - Catharanthus roseus (Rosy periwinkle) (Madagascar periwinkle) & (gnl|cdd|84666 : 368.0) no description available & (at2g20340 : 351.0) Pyridoxal phosphate (PLP)…
1	traes_2bl_3625d3d5d	16.4.1	secondary metabolism.N misc.alkaloid-like	(at2g29290 : 112.0) NAD(P)-binding Rossmann-fold superfamily protein; FUNCTIONS IN: oxidoreductase activity, binding, catalytic activity; INVOLVED IN: oxidation reduction, metabolic process; EXPRESSED IN: 16 plant structures; EXPRESSED DURING: 11 growth stages; CONTAINS InterPro DOMAIN/s: Short-chain dehydrogenase/reductase, conserved site (InterPro:IPR020904), NAD(P)-binding domain (InterPro:IPR…
1	traes_2bl_424bda37f	16.4.1	secondary metabolism.N misc.alkaloid-like	(loc_os08g04540.1 : 771.0) no description available & (p17770|ddc_catro : 498.0) Aromatic-L-amino-acid decarboxylase (EC 4.1.1.28) (AADC) (DOPA decarboxylase) (Tryptophan decarboxylase) - Catharanthus roseus (Rosy periwinkle) (Madagascar periwinkle) & (gnl|cdd|35847 : 491.0) no description available & (at2g20340 : 437.0) Pyridoxal phosphate (PLP)-dependent transferases superfamily protein; FUNCTI…
1	traes_2al_1ceb907d5	16.4.1	secondary metabolism.N misc.alkaloid-like	(loc_os11g43360.1 : 136.0) no description available & (at1g07440 : 132.0) NAD(P)-binding Rossmann-fold superfamily protein; FUNCTIONS IN: oxidoreductase activity, binding, catalytic activity; INVOLVED IN: response to cadmium ion, response to karrikin; LOCATED IN: cellular_component unknown; EXPRESSED IN: 22 plant structures; EXPRESSED DURING: 13 growth stages; CONTAINS InterPro DOMAIN/s: Short-ch…
1	traes_2al_796d6c2de	16.4.1	secondary metabolism.N misc.alkaloid-like	(loc_os08g04540.1 : 780.0) no description available & (p17770|ddc_catro : 496.0) Aromatic-L-amino-acid decarboxylase (EC 4.1.1.28) (AADC) (DOPA decarboxylase) (Tryptophan decarboxylase) - Catharanthus roseus (Rosy periwinkle) (Madagascar periwinkle) & (gnl|cdd|35847 : 490.0) no description available & (at2g20340 : 439.0) Pyridoxal phosphate (PLP)-dependent transferases superfamily protein; FUNCTI…
1	traes_2al_8f9ec3f42	16.4.1	secondary metabolism.N misc.alkaloid-like	(at2g29260 : 122.0) NAD(P)-binding Rossmann-fold superfamily protein; FUNCTIONS IN: oxidoreductase activity, binding, catalytic activity; INVOLVED IN: oxidation reduction, metabolic process; LOCATED IN: chloroplast; EXPRESSED IN: 14 plant structures; EXPRESSED DURING: 9 growth stages; CONTAINS InterPro DOMAIN/s: NAD(P)-binding domain (InterPro:IPR016040), Glucose/ribitol dehydrogenase (InterPro:I…
1	traes_3dl_5e8d1feea	16.4.1	secondary metabolism.N misc.alkaloid-like	(at2g29150 : 100.0) NAD(P)-binding Rossmann-fold superfamily protein; FUNCTIONS IN: oxidoreductase activity, binding, catalytic activity; INVOLVED IN: oxidation reduction, metabolic process; CONTAINS InterPro DOMAIN/s: Short-chain dehydrogenase/reductase, conserved site (InterPro:IPR020904), NAD(P)-binding domain (InterPro:IPR016040), Glucose/ribitol dehydrogenase (InterPro:IPR002347), Short-chai…
1	traes_4al_3e558530b	16.4.1	secondary metabolism.N misc.alkaloid-like	(loc_os08g04540.1 : 799.0) no description available & (p17770|ddc_catro : 528.0) Aromatic-L-amino-acid decarboxylase (EC 4.1.1.28) (AADC) (DOPA decarboxylase) (Tryptophan decarboxylase) - Catharanthus roseus (Rosy periwinkle) (Madagascar periwinkle) & (at2g20340 : 478.0) Pyridoxal phosphate (PLP)-dependent transferases superfamily protein; FUNCTIONS IN: pyridoxal phosphate binding, carboxy-lyase …
1	traes_4al_7adf570d9	16.4.1	secondary metabolism.N misc.alkaloid-like	(loc_os08g04540.1 : 794.0) no description available & (p17770|ddc_catro : 514.0) Aromatic-L-amino-acid decarboxylase (EC 4.1.1.28) (AADC) (DOPA decarboxylase) (Tryptophan decarboxylase) - Catharanthus roseus (Rosy periwinkle) (Madagascar periwinkle) & (gnl|cdd|35847 : 493.0) no description available & (at2g20340 : 459.0) Pyridoxal phosphate (PLP)-dependent transferases superfamily protein; FUNCTI…
1	traes_5dl_5b423aa28	16.4.1	secondary metabolism.N misc.alkaloid-like	(loc_os11g43200.1 : 280.0) no description available & (at1g07440 : 263.0) NAD(P)-binding Rossmann-fold superfamily protein; FUNCTIONS IN: oxidoreductase activity, binding, catalytic activity; INVOLVED IN: response to cadmium ion, response to karrikin; LOCATED IN: cellular_component unknown; EXPRESSED IN: 22 plant structures; EXPRESSED DURING: 13 growth stages; CONTAINS InterPro DOMAIN/s: Short-ch…
1	traes_7dl_a044baf5b	16.4.1	secondary metabolism.N misc.alkaloid-like	(loc_os08g04560.1 : 198.0) no description available & (at2g20340 : 115.0) Pyridoxal phosphate (PLP)-dependent transferases superfamily protein; FUNCTIONS IN: pyridoxal phosphate binding, carboxy-lyase activity, catalytic activity, tyrosine decarboxylase activity; INVOLVED IN: response to wounding, cellular amino acid metabolic process; LOCATED IN: cellular_component unknown; EXPRESSED IN: 22 plan…
1	traes_7dl_e9da2078f	16.4.1	secondary metabolism.N misc.alkaloid-like	(loc_os08g04540.1 : 426.0) no description available & (p17770|ddc_catro : 316.0) Aromatic-L-amino-acid decarboxylase (EC 4.1.1.28) (AADC) (DOPA decarboxylase) (Tryptophan decarboxylase) - Catharanthus roseus (Rosy periwinkle) (Madagascar periwinkle) & (gnl|cdd|35847 : 280.0) no description available & (at2g20340 : 266.0) Pyridoxal phosphate (PLP)-dependent transferases superfamily protein; FUNCTI…
1	traes_7ds_36b6ffc36	16.4.1	secondary metabolism.N misc.alkaloid-like	(loc_os08g04540.1 : 248.0) no description available & (gnl|cdd|35847 : 183.0) no description available & (p17770|ddc_catro : 139.0) Aromatic-L-amino-acid decarboxylase (EC 4.1.1.28) (AADC) (DOPA decarboxylase) (Tryptophan decarboxylase) - Catharanthus roseus (Rosy periwinkle) (Madagascar periwinkle) & (gnl|cdd|84666 : 135.0) no description available & (at2g20340 : 127.0) Pyridoxal phosphate (PLP)…
1	traes_7ds_d94db02b1	16.4.1	secondary metabolism.N misc.alkaloid-like	(loc_os08g04560.1 : 454.0) no description available & (p17770|ddc_catro : 330.0) Aromatic-L-amino-acid decarboxylase (EC 4.1.1.28) (AADC) (DOPA decarboxylase) (Tryptophan decarboxylase) - Catharanthus roseus (Rosy periwinkle) (Madagascar periwinkle) & (at2g20340 : 286.0) Pyridoxal phosphate (PLP)-dependent transferases superfamily protein; FUNCTIONS IN: pyridoxal phosphate binding, carboxy-lyase …
1	traes_7bl_3949b307e	16.4.1	secondary metabolism.N misc.alkaloid-like	(loc_os08g04540.1 : 174.0) no description available & (p17770|ddc_catro : 101.0) Aromatic-L-amino-acid decarboxylase (EC 4.1.1.28) (AADC) (DOPA decarboxylase) (Tryptophan decarboxylase) - Catharanthus roseus (Rosy periwinkle) (Madagascar periwinkle) & (at2g20340 : 94.0) Pyridoxal phosphate (PLP)-dependent transferases superfamily protein; FUNCTIONS IN: pyridoxal phosphate binding, carboxy-lyase a…
1	traes_7al_0f8fa764f	16.4.1	secondary metabolism.N misc.alkaloid-like	(loc_os08g04540.1 : 790.0) no description available & (p17770|ddc_catro : 511.0) Aromatic-L-amino-acid decarboxylase (EC 4.1.1.28) (AADC) (DOPA decarboxylase) (Tryptophan decarboxylase) - Catharanthus roseus (Rosy periwinkle) (Madagascar periwinkle) & (gnl|cdd|35847 : 491.0) no description available & (at2g20340 : 449.0) Pyridoxal phosphate (PLP)-dependent transferases superfamily protein; FUNCTI…
1	traes_7al_92598de70	16.4.1	secondary metabolism.N misc.alkaloid-like	(loc_os08g04540.1 : 627.0) no description available & (p17770|ddc_catro : 370.0) Aromatic-L-amino-acid decarboxylase (EC 4.1.1.28) (AADC) (DOPA decarboxylase) (Tryptophan decarboxylase) - Catharanthus roseus (Rosy periwinkle) (Madagascar periwinkle) & (at2g20340 : 349.0) Pyridoxal phosphate (PLP)-dependent transferases superfamily protein; FUNCTIONS IN: pyridoxal phosphate binding, carboxy-lyase …
1	traes_7as_2526f2242	16.4.1	secondary metabolism.N misc.alkaloid-like	(loc_os08g04540.1 : 285.0) no description available & (gnl|cdd|35847 : 199.0) no description available & (p17770|ddc_catro : 156.0) Aromatic-L-amino-acid decarboxylase (EC 4.1.1.28) (AADC) (DOPA decarboxylase) (Tryptophan decarboxylase) - Catharanthus roseus (Rosy periwinkle) (Madagascar periwinkle) & (gnl|cdd|84666 : 153.0) no description available & (at2g20340 : 152.0) Pyridoxal phosphate (PLP)…
1	traes_7as_487ae0351	16.4.1	secondary metabolism.N misc.alkaloid-like	(loc_os08g04540.1 : 305.0) no description available & (p17770|ddc_catro : 203.0) Aromatic-L-amino-acid decarboxylase (EC 4.1.1.28) (AADC) (DOPA decarboxylase) (Tryptophan decarboxylase) - Catharanthus roseus (Rosy periwinkle) (Madagascar periwinkle) & (gnl|cdd|84666 : 197.0) no description available & (at2g20340 : 193.0) Pyridoxal phosphate (PLP)-dependent transferases superfamily protein; FUNCTI…
1	traes_7as_f4ddf4c9b	16.4.1	secondary metabolism.N misc.alkaloid-like	(loc_os08g04560.1 : 389.0) no description available & (p17770|ddc_catro : 303.0) Aromatic-L-amino-acid decarboxylase (EC 4.1.1.28) (AADC) (DOPA decarboxylase) (Tryptophan decarboxylase) - Catharanthus roseus (Rosy periwinkle) (Madagascar periwinkle) & (at2g20340 : 249.0) Pyridoxal phosphate (PLP)-dependent transferases superfamily protein; FUNCTIONS IN: pyridoxal phosphate binding, carboxy-lyase …
1	traes_7as_fe1948026	16.4.1	secondary metabolism.N misc.alkaloid-like	(loc_os08g04540.1 : 280.0) no description available & (gnl|cdd|84666 : 195.0) no description available & (p17770|ddc_catro : 187.0) Aromatic-L-amino-acid decarboxylase (EC 4.1.1.28) (AADC) (DOPA decarboxylase) (Tryptophan decarboxylase) - Catharanthus roseus (Rosy periwinkle) (Madagascar periwinkle) & (gnl|cdd|35847 : 184.0) no description available & (at2g20340 : 175.0) Pyridoxal phosphate (PLP)…
1	traes_4dl_9d7a18bbc	16.5.1.1.1.1	secondary metabolism.sulfur-containing.glucosinolates.synthesis.aliphatic.branched-chain amino acid aminotransferase (BCAT/MAAT)	(loc_os03g12890.2 : 416.0) no description available & (at3g49680 : 328.0) Encodes a chloroplast branched-chain amino acid aminotransferase. Complements the yeast leu/iso-leu/val auxotrophy mutant.; branched-chain aminotransferase 3 (BCAT3); FUNCTIONS IN: branched-chain-amino-acid transaminase activity, catalytic activity; INVOLVED IN: branched chain family amino acid metabolic process, metabolic …
1	traes_4bl_fc8629a72	16.5.1.1.1.1	secondary metabolism.sulfur-containing.glucosinolates.synthesis.aliphatic.branched-chain amino acid aminotransferase (BCAT/MAAT)	(loc_os03g12890.2 : 203.0) no description available & (at1g10070 : 170.0) Encodes a chloroplast branched-chain amino acid aminotransferase. Complements the yeast leu/iso-leu/val auxotrophy mutant.; branched-chain amino acid transaminase 2 (BCAT-2); FUNCTIONS IN: branched-chain-amino-acid transaminase activity, catalytic activity; INVOLVED IN: branched chain family amino acid metabolic process, me…
1	traes_4as_6c0ab5e18	16.5.1.1.1.1	secondary metabolism.sulfur-containing.glucosinolates.synthesis.aliphatic.branched-chain amino acid aminotransferase (BCAT/MAAT)	(loc_os03g12890.2 : 584.0) no description available & (at3g49680 : 457.0) Encodes a chloroplast branched-chain amino acid aminotransferase. Complements the yeast leu/iso-leu/val auxotrophy mutant.; branched-chain aminotransferase 3 (BCAT3); FUNCTIONS IN: branched-chain-amino-acid transaminase activity, catalytic activity; INVOLVED IN: branched chain family amino acid metabolic process, metabolic …
1	traes_2ds_effd49ef0	16.5.1.1.1.7	secondary metabolism.sulfur-containing.glucosinolates.synthesis.aliphatic.CYP83A1 phenylacetaldoxime monooxygenase	(loc_os02g09190.1 : 259.0) no description available & (gnl|cdd|35378 : 170.0) no description available & (o81974|c71d8_soybn : 169.0) Cytochrome P450 71D8 (EC 1.14.-.-) (P450 CP7) - Glycine max (Soybean) & (gnl|cdd|84486 : 154.0) no description available & (at1g13090 : 140.0) putative cytochrome P450; "cytochrome P450, family 71, subfamily B, polypeptide 28" (CYP71B28); FUNCTIONS IN: electron car…
1	traes_2dl_8041f261b	16.5.1.1.1.8	secondary metabolism.sulfur-containing.glucosinolates.synthesis.aliphatic.UDP-glycosyltransferase	(loc_os11g04860.1 : 399.0) no description available & (at4g15550 : 249.0) UDP-glucose:indole-3-acetate beta-D-glucosyltransferase; indole-3-acetate beta-D-glucosyltransferase (IAGLU); FUNCTIONS IN: UDP-glycosyltransferase activity, transferase activity, transferring glycosyl groups; INVOLVED IN: metabolic process; LOCATED IN: chloroplast; EXPRESSED IN: 17 plant structures; EXPRESSED DURING: 7 gro…
1	traes_2bs_eaffc0bf0	16.5.1.1.1.8	secondary metabolism.sulfur-containing.glucosinolates.synthesis.aliphatic.UDP-glycosyltransferase	(loc_os04g12960.1 : 289.0) no description available & (at1g05680 : 210.0) Encodes a UDP-glucosyltransferase, UGT74E2, that acts on IBA (indole-3-butyric acid) and affects auxin homeostasis. The transcript and protein levels of this enzyme are strongly induced by H2O2 and may allow integration of ROS (reactive oxygen species) and auxin signaling. This enzyme can also transfer glycosyl groups to se…
1	traes_3as_12a82db27	16.5.1.1.1.8	secondary metabolism.sulfur-containing.glucosinolates.synthesis.aliphatic.UDP-glycosyltransferase	(loc_os01g08440.1 : 200.0) no description available & (at4g15550 : 138.0) UDP-glucose:indole-3-acetate beta-D-glucosyltransferase; indole-3-acetate beta-D-glucosyltransferase (IAGLU); FUNCTIONS IN: UDP-glycosyltransferase activity, transferase activity, transferring glycosyl groups; INVOLVED IN: metabolic process; LOCATED IN: chloroplast; EXPRESSED IN: 17 plant structures; EXPRESSED DURING: 7 gro…
1	traes_5dl_9fa4a6ae2	16.5.1.1.1.8	secondary metabolism.sulfur-containing.glucosinolates.synthesis.aliphatic.UDP-glycosyltransferase	(loc_os11g04860.1 : 145.0) no description available & (at2g31790 : 139.0) UDP-Glycosyltransferase superfamily protein; FUNCTIONS IN: UDP-glycosyltransferase activity, transferase activity, transferring glycosyl groups; INVOLVED IN: metabolic process; LOCATED IN: cellular_component unknown; EXPRESSED IN: 22 plant structures; EXPRESSED DURING: 13 growth stages; CONTAINS InterPro DOMAIN/s: UDP-glucu…
1	traes_7dl_b8084a8ed	16.5.1.1.1.9	secondary metabolism.sulfur-containing.glucosinolates.synthesis.aliphatic.sulfotransferase	(loc_os09g38239.1 : 291.0) no description available & (gnl|cdd|36797 : 285.0) no description available & (at1g13420 : 221.0) Encodes a sulfotransferase. Unlike the related ST4A protein (At2g14920), in vitro experiements show that this enzyme does not act brassinosteroids. ST4B is expressed in the roots and transcript levels rise in response to cytokinin treatment.; sulfotransferase 4B (ST4B); CON…
1	traes_5bl_017315dc6	16.5.1.1.1.12	secondary metabolism.sulfur-containing.glucosinolates.synthesis.aliphatic.benzoate-CoA ligase	(loc_os03g03790.1 : 415.0) no description available & (gnl|cdd|82505 : 339.0) no description available & (at1g65880 : 311.0) Encodes a benzoate-CoA ligase. Involved in the biosynthesis of benzoyloxyglucosinolate in Arabidopsis seeds.; benzoyloxyglucosinolate 1 (BZO1); CONTAINS InterPro DOMAIN/s: AMP-dependent synthetase/ligase (InterPro:IPR000873); BEST Arabidopsis thaliana protein match is: acyl…
1	traes_5bl_ee25cd53e	16.5.1.1.1.12	secondary metabolism.sulfur-containing.glucosinolates.synthesis.aliphatic.benzoate-CoA ligase	(loc_os09g38350.1 : 903.0) no description available & (gnl|cdd|82505 : 705.0) no description available & (at1g65880 : 657.0) Encodes a benzoate-CoA ligase. Involved in the biosynthesis of benzoyloxyglucosinolate in Arabidopsis seeds.; benzoyloxyglucosinolate 1 (BZO1); CONTAINS InterPro DOMAIN/s: AMP-dependent synthetase/ligase (InterPro:IPR000873); BEST Arabidopsis thaliana protein match is: acyl…
1	traes_7dl_b8084a8ed	16.5.1.1.3.3	secondary metabolism.sulfur-containing.glucosinolates.synthesis.indole.indole-3-methyl-desulfoglucosinolate sulfotransferase	(loc_os09g38239.1 : 291.0) no description available & (gnl|cdd|36797 : 285.0) no description available & (at1g13420 : 221.0) Encodes a sulfotransferase. Unlike the related ST4A protein (At2g14920), in vitro experiements show that this enzyme does not act brassinosteroids. ST4B is expressed in the roots and transcript levels rise in response to cytokinin treatment.; sulfotransferase 4B (ST4B); CON…
1	traes_2dl_1df0bcea0	16.5.1.1.3.4	secondary metabolism.sulfur-containing.glucosinolates.synthesis.indole.cytochrome P450 monooxygenase	(loc_os03g55240.1 : 102.0) no description available & (at1g66540 : 86.3) Cytochrome P450 superfamily protein; FUNCTIONS IN: electron carrier activity, monooxygenase activity, iron ion binding, oxygen binding, heme binding; INVOLVED IN: oxidation reduction; EXPRESSED IN: 21 plant structures; EXPRESSED DURING: 13 growth stages; CONTAINS InterPro DOMAIN/s: Cytochrome P450 (InterPro:IPR001128), Cytoc…
1	traes_2al_f9c42c03f	16.5.1.1.3.4	secondary metabolism.sulfur-containing.glucosinolates.synthesis.indole.cytochrome P450 monooxygenase	(loc_os03g55240.1 : 295.0) no description available & (gnl|cdd|35378 : 276.0) no description available & (gnl|cdd|84486 : 202.0) no description available & (at4g37340 : 191.0) member of CYP81D; "cytochrome P450, family 81, subfamily D, polypeptide 3" (CYP81D3); FUNCTIONS IN: electron carrier activity, monooxygenase activity, iron ion binding, oxygen binding, heme binding; INVOLVED IN: oxidation r…
1	traes_5dl_5fcf0afac	16.5.1.1.3.4	secondary metabolism.sulfur-containing.glucosinolates.synthesis.indole.cytochrome P450 monooxygenase	(loc_os03g55240.1 : 137.0) no description available & (at5g36220 : 95.5) member of CYP81D; cytochrome p450 81d1 (CYP81D1); FUNCTIONS IN: electron carrier activity, monooxygenase activity, iron ion binding, oxygen binding, heme binding; INVOLVED IN: oxidation reduction; LOCATED IN: endomembrane system; EXPRESSED IN: 18 plant structures; EXPRESSED DURING: 8 growth stages; CONTAINS InterPro DOMAIN/s…
1	traes_5bl_4ab318aa4	16.5.1.1.3.4	secondary metabolism.sulfur-containing.glucosinolates.synthesis.indole.cytochrome P450 monooxygenase	(loc_os03g55240.1 : 375.0) no description available & (gnl|cdd|35378 : 272.0) no description available & (at4g37360 : 260.0) member of CYP81D; "cytochrome P450, family 81, subfamily D, polypeptide 2" (CYP81D2); FUNCTIONS IN: electron carrier activity, monooxygenase activity, iron ion binding, oxygen binding, heme binding; INVOLVED IN: oxidation reduction; LOCATED IN: endomembrane system; EXPRESSE…
1	traes_5bl_c18a5beaf	16.5.1.1.3.4	secondary metabolism.sulfur-containing.glucosinolates.synthesis.indole.cytochrome P450 monooxygenase	(loc_os03g55240.1 : 778.0) no description available & (gnl|cdd|35378 : 436.0) no description available & (at4g37330 : 398.0) member of CYP81D; "cytochrome P450, family 81, subfamily D, polypeptide 4" (CYP81D4); FUNCTIONS IN: electron carrier activity, monooxygenase activity, iron ion binding, oxygen binding, heme binding; INVOLVED IN: oxidation reduction; LOCATED IN: endoplasmic reticulum; EXPRES…
1	traes_2bl_c05acc6a4	16.5.1.1.4.1	secondary metabolism.sulfur-containing.glucosinolates.synthesis.shared.CYP83B1 phenylacetaldoxime monooxygenase	(loc_os04g40470.1 : 283.0) no description available & (gnl|cdd|35378 : 278.0) no description available & (o81970|c71a9_soybn : 209.0) Cytochrome P450 71A9 (EC 1.14.-.-) (P450 CP1) - Glycine max (Soybean) & (ipr001128 : 177.35034) Cytochrome P450 & (at4g31500 : 175.0) Encodes an oxime-metabolizing enzyme in the biosynthetic pathway of glucosinolates. Is required for phytochrome signal transduction…
1	traes_4bl_11da44378	16.5.1.1.4.1	secondary metabolism.sulfur-containing.glucosinolates.synthesis.shared.CYP83B1 phenylacetaldoxime monooxygenase	(loc_os12g16720.1 : 399.0) no description available & (gnl|cdd|35378 : 185.0) no description available & (o81970|c71a9_soybn : 158.0) Cytochrome P450 71A9 (EC 1.14.-.-) (P450 CP1) - Glycine max (Soybean) & (at3g26310 : 134.0) putative cytochrome P450; "cytochrome P450, family 71, subfamily B, polypeptide 35" (CYP71B35); FUNCTIONS IN: electron carrier activity, monooxygenase activity, iron ion bin…
1	traes_6ds_fc0a29c1b	16.5.1.1.4.1	secondary metabolism.sulfur-containing.glucosinolates.synthesis.shared.CYP83B1 phenylacetaldoxime monooxygenase	(loc_os12g16720.1 : 906.0) no description available & (gnl|cdd|35378 : 439.0) no description available & (o81970|c71a9_soybn : 403.0) Cytochrome P450 71A9 (EC 1.14.-.-) (P450 CP1) - Glycine max (Soybean) & (at3g26330 : 360.0) putative cytochrome P450; "cytochrome P450, family 71, subfamily B, polypeptide 37" (CYP71B37); FUNCTIONS IN: electron carrier activity, monooxygenase activity, iron ion bin…
1	traes_6as_7a5c4dfff	16.5.1.1.4.1	secondary metabolism.sulfur-containing.glucosinolates.synthesis.shared.CYP83B1 phenylacetaldoxime monooxygenase	(loc_os12g16720.1 : 798.0) no description available & (gnl|cdd|35378 : 432.0) no description available & (o81970|c71a9_soybn : 362.0) Cytochrome P450 71A9 (EC 1.14.-.-) (P450 CP1) - Glycine max (Soybean) & (at3g26300 : 323.0) putative cytochrome P450; "cytochrome P450, family 71, subfamily B, polypeptide 34" (CYP71B34); FUNCTIONS IN: electron carrier activity, monooxygenase activity, iron ion bin…
1	traes_7ds_5ce578def	16.5.1.1.4.1	secondary metabolism.sulfur-containing.glucosinolates.synthesis.shared.CYP83B1 phenylacetaldoxime monooxygenase	(loc_os12g32850.1 : 553.0) no description available & (o48958|c71e1_sorbi : 414.0) Cytochrome P450 71E1 (EC 1.14.13.68) (4-hydroxyphenylacetaldehyde oxime monooxygenase) - Sorghum bicolor (Sorghum) (Sorghum vulgare) & (gnl|cdd|35378 : 304.0) no description available & (at3g26300 : 280.0) putative cytochrome P450; "cytochrome P450, family 71, subfamily B, polypeptide 34" (CYP71B34); FUNCTIONS IN: …
1	traes_7as_519ad0f02	16.5.1.1.4.1	secondary metabolism.sulfur-containing.glucosinolates.synthesis.shared.CYP83B1 phenylacetaldoxime monooxygenase	(loc_os12g32850.1 : 290.0) no description available & (o48958|c71e1_sorbi : 225.0) Cytochrome P450 71E1 (EC 1.14.13.68) (4-hydroxyphenylacetaldehyde oxime monooxygenase) - Sorghum bicolor (Sorghum) (Sorghum vulgare) & (gnl|cdd|35378 : 219.0) no description available & (at1g13080 : 201.0) cytochrome P450 monooxygenase; "cytochrome P450, family 71, subfamily B, polypeptide 2" (CYP71B2); FUNCTIONS I…
1	traes_1ds_79b6c3d87	16.5.1.1.4.2	secondary metabolism.sulfur-containing.glucosinolates.synthesis.shared.alkylthiohydroximate C-S lyase	(loc_os11g35040.1 : 686.0) no description available & (gnl|cdd|35480 : 580.0) no description available & (at5g36160 : 489.0) Tyrosine transaminase family protein; FUNCTIONS IN: 1-aminocyclopropane-1-carboxylate synthase activity, pyridoxal phosphate binding, transferase activity, transferring nitrogenous groups, transaminase activity, catalytic activity; INVOLVED IN: tyrosine catabolic process to…
1	traes_1bs_d5e16c471	16.5.1.1.4.2	secondary metabolism.sulfur-containing.glucosinolates.synthesis.shared.alkylthiohydroximate C-S lyase	(loc_os11g35040.1 : 667.0) no description available & (gnl|cdd|35480 : 581.0) no description available & (at5g36160 : 459.0) Tyrosine transaminase family protein; FUNCTIONS IN: 1-aminocyclopropane-1-carboxylate synthase activity, pyridoxal phosphate binding, transferase activity, transferring nitrogenous groups, transaminase activity, catalytic activity; INVOLVED IN: tyrosine catabolic process to…
1	traes_1as_6d38b2da2	16.5.1.1.4.2	secondary metabolism.sulfur-containing.glucosinolates.synthesis.shared.alkylthiohydroximate C-S lyase	(loc_os11g35040.1 : 662.0) no description available & (gnl|cdd|35480 : 576.0) no description available & (at5g36160 : 457.0) Tyrosine transaminase family protein; FUNCTIONS IN: 1-aminocyclopropane-1-carboxylate synthase activity, pyridoxal phosphate binding, transferase activity, transferring nitrogenous groups, transaminase activity, catalytic activity; INVOLVED IN: tyrosine catabolic process to…
1	traes_5bl_8f04303fe	16.5.1.1.4.3	secondary metabolism.sulfur-containing.glucosinolates.synthesis.shared.UDP-glycosyltransferase	(loc_os09g34230.1 : 645.0) no description available & (at1g05680 : 372.0) Encodes a UDP-glucosyltransferase, UGT74E2, that acts on IBA (indole-3-butyric acid) and affects auxin homeostasis. The transcript and protein levels of this enzyme are strongly induced by H2O2 and may allow integration of ROS (reactive oxygen species) and auxin signaling. This enzyme can also transfer glycosyl groups to se…
1	traes_7dl_5462dbabe	16.5.1.1.4.3	secondary metabolism.sulfur-containing.glucosinolates.synthesis.shared.UDP-glycosyltransferase	(loc_os06g39330.1 : 161.0) no description available & (at1g05560 : 113.0) A UDP-glucose transferase localized in the phragmoplast. It has been co-purified with the callose synthase complex and may transfer UDP-glucose from sucrose synthase to the callose synthase and thus help form a substrate channel for the synthesis of callose at the forming cell plate. Induced by salicylic acid. Independent o…
1	traes_4dl_3079f96e7	16.8.1	secondary metabolism.flavonoids.anthocyanins	(loc_os03g18030.1 : 575.0) no description available & (at3g11180 : 413.0) 2-oxoglutarate (2OG) and Fe(II)-dependent oxygenase superfamily protein; FUNCTIONS IN: oxidoreductase activity, iron ion binding; INVOLVED IN: oxidation reduction; LOCATED IN: cellular_component unknown; EXPRESSED IN: inflorescence meristem, male gametophyte, flower, pollen tube; EXPRESSED DURING: L mature pollen stage, M g…
1	traes_4bl_cf12f5942	16.8.1	secondary metabolism.flavonoids.anthocyanins	(loc_os03g18030.1 : 143.0) no description available & (at2g38240 : 110.0) 2-oxoglutarate (2OG) and Fe(II)-dependent oxygenase superfamily protein; FUNCTIONS IN: oxidoreductase activity; INVOLVED IN: response to salt stress; EXPRESSED IN: 11 plant structures; EXPRESSED DURING: 6 growth stages; CONTAINS InterPro DOMAIN/s: Oxoglutarate/iron-dependent oxygenase (InterPro:IPR005123); BEST Arabidopsis …
1	traes_4al_19db79a91	16.8.1	secondary metabolism.flavonoids.anthocyanins	(loc_os06g01350.1 : 242.0) no description available & (at5g42830 : 174.0) HXXXD-type acyl-transferase family protein; FUNCTIONS IN: transferase activity, transferring acyl groups other than amino-acyl groups, transferase activity; INVOLVED IN: biological_process unknown; LOCATED IN: cellular_component unknown; EXPRESSED IN: 17 plant structures; EXPRESSED DURING: 12 growth stages; CONTAINS InterPr…
1	traes_4as_0c71e39b4	16.8.1	secondary metabolism.flavonoids.anthocyanins	(loc_os03g18030.1 : 456.0) no description available & (at3g11180 : 323.0) 2-oxoglutarate (2OG) and Fe(II)-dependent oxygenase superfamily protein; FUNCTIONS IN: oxidoreductase activity, iron ion binding; INVOLVED IN: oxidation reduction; LOCATED IN: cellular_component unknown; EXPRESSED IN: inflorescence meristem, male gametophyte, flower, pollen tube; EXPRESSED DURING: L mature pollen stage, M g…
1	traes_4as_773c02521	16.8.1	secondary metabolism.flavonoids.anthocyanins	(loc_os03g18030.1 : 137.0) no description available & (at3g11180 : 109.0) 2-oxoglutarate (2OG) and Fe(II)-dependent oxygenase superfamily protein; FUNCTIONS IN: oxidoreductase activity, iron ion binding; INVOLVED IN: oxidation reduction; LOCATED IN: cellular_component unknown; EXPRESSED IN: inflorescence meristem, male gametophyte, flower, pollen tube; EXPRESSED DURING: L mature pollen stage, M g…
1	traes_2dl_a55995202	16.8.1.2	secondary metabolism.flavonoids.anthocyanins.anthocyanidin reductase	(loc_os04g53850.1 : 489.0) no description available & (at1g61720 : 315.0) Negative regulator of flavonoid biosynthesis, mutants accumulate flavonoid pigments in their seed coat, putative oxidoreductase. It is thought that a ternary complex composed of TT2, TT8 and TTG1 is necessary for correct expression of BAN in seed endothelium.; BANYULS (BAN); FUNCTIONS IN: oxidoreductase activity, anthocyani…
1	traes_2dl_f7dbd3b90	16.8.1.2	secondary metabolism.flavonoids.anthocyanins.anthocyanidin reductase	(loc_os04g53850.1 : 474.0) no description available & (at1g61720 : 306.0) Negative regulator of flavonoid biosynthesis, mutants accumulate flavonoid pigments in their seed coat, putative oxidoreductase. It is thought that a ternary complex composed of TT2, TT8 and TTG1 is necessary for correct expression of BAN in seed endothelium.; BANYULS (BAN); FUNCTIONS IN: oxidoreductase activity, anthocyani…
1	traes_2ds_944c0ac10	16.8.1.12	secondary metabolism.flavonoids.anthocyanins.anthocyanidin 3-O-glucosyltransferase	(loc_os07g47550.1 : 363.0) no description available & (q43716|ufog_pethy : 99.4) Anthocyanidin 3-O-glucosyltransferase (EC 2.4.1.115) (Flavonol 3-O-glucosyltransferase) (UDP-glucose flavonoid 3-O-glucosyltransferase) (Anthocyanin rhamnosyl transferase) - Petunia hybrida (Petunia) & (at3g29630 : 87.4) UDP-Glycosyltransferase superfamily protein; FUNCTIONS IN: transferase activity, transferring hex…
1	traes_2bs_1b96dd5cc	16.8.1.12	secondary metabolism.flavonoids.anthocyanins.anthocyanidin 3-O-glucosyltransferase	(loc_os07g47550.1 : 257.0) no description available & (gnl|cdd|36406 : 130.0) no description available & (at4g34135 : 129.0) The At4g34135 gene encodes a flavonol 7-O-glucosyltransferase (EC 2.4.1.237) that glucosylates also with a 20 fold lower activity flavonols (kaempferol and quercetin) at the 3-O-position.; UDP-glucosyltransferase 73B2 (UGT73B2); FUNCTIONS IN: flavonol 3-O-glucosyltransferas…
1	traes_2bs_a715165b0	16.8.1.12	secondary metabolism.flavonoids.anthocyanins.anthocyanidin 3-O-glucosyltransferase	(loc_os07g47550.1 : 493.0) no description available & (gnl|cdd|36406 : 192.0) no description available & (at3g29630 : 163.0) UDP-Glycosyltransferase superfamily protein; FUNCTIONS IN: transferase activity, transferring hexosyl groups, transferase activity, transferring glycosyl groups; INVOLVED IN: metabolic process; LOCATED IN: cellular_component unknown; EXPRESSED IN: inflorescence meristem, hy…
1	traes_2bs_eb203e5f7	16.8.1.12	secondary metabolism.flavonoids.anthocyanins.anthocyanidin 3-O-glucosyltransferase	(loc_os07g47550.1 : 467.0) no description available & (at5g65550 : 159.0) UDP-Glycosyltransferase superfamily protein; FUNCTIONS IN: transferase activity, transferring glycosyl groups; INVOLVED IN: metabolic process; CONTAINS InterPro DOMAIN/s: UDP-glucuronosyl/UDP-glucosyltransferase (InterPro:IPR002213); BEST Arabidopsis thaliana protein match is: UDP-Glycosyltransferase superfamily protein (TA…
1	traes_2bs_fde08a6cb	16.8.1.12	secondary metabolism.flavonoids.anthocyanins.anthocyanidin 3-O-glucosyltransferase	(loc_os07g47550.1 : 551.0) no description available & (gnl|cdd|36406 : 189.0) no description available & (at5g49690 : 179.0) UDP-Glycosyltransferase superfamily protein; FUNCTIONS IN: transferase activity, transferring glycosyl groups; INVOLVED IN: metabolic process; CONTAINS InterPro DOMAIN/s: UDP-glucuronosyl/UDP-glucosyltransferase (InterPro:IPR002213); BEST Arabidopsis thaliana protein match …
1	traes_4ds_1d6698102	16.8.1.21	secondary metabolism.flavonoids.anthocyanins.anthocyanin 5-aromatic acyltransferase	(loc_os04g51660.1 : 382.0) no description available & (at3g29680 : 178.0) HXXXD-type acyl-transferase family protein; FUNCTIONS IN: transferase activity, transferring acyl groups other than amino-acyl groups, transferase activity; INVOLVED IN: biological_process unknown; LOCATED IN: endomembrane system; CONTAINS InterPro DOMAIN/s: Transferase (InterPro:IPR003480); BEST Arabidopsis thaliana protei…
1	traes_4bs_76c23fe5a	16.8.1.21	secondary metabolism.flavonoids.anthocyanins.anthocyanin 5-aromatic acyltransferase	(loc_os02g28340.1 : 350.0) no description available & (gnl|cdd|66174 : 171.0) no description available & (at3g29670 : 166.0) HXXXD-type acyl-transferase family protein; FUNCTIONS IN: transferase activity, transferring acyl groups other than amino-acyl groups, transferase activity; INVOLVED IN: biological_process unknown; LOCATED IN: cellular_component unknown; EXPRESSED IN: stem, inflorescence me…
1	traes_4bs_844c35b49	16.8.1.21	secondary metabolism.flavonoids.anthocyanins.anthocyanin 5-aromatic acyltransferase	(loc_os02g28340.1 : 385.0) no description available & (at3g29670 : 180.0) HXXXD-type acyl-transferase family protein; FUNCTIONS IN: transferase activity, transferring acyl groups other than amino-acyl groups, transferase activity; INVOLVED IN: biological_process unknown; LOCATED IN: cellular_component unknown; EXPRESSED IN: stem, inflorescence meristem, hypocotyl, flower; EXPRESSED DURING: petal …
1	traes_2dl_13533d388	16.8.2	secondary metabolism.flavonoids.chalcones	(loc_os04g37490.1 : 137.0) no description available & (q7g764|nado1_orysa : 103.0) Probable NAD(P)H-dependent oxidoreductase 1 (EC 1.1.1.-) - Oryza sativa (Rice) & (at1g59960 : 100.0) NAD(P)-linked oxidoreductase superfamily protein; FUNCTIONS IN: oxidoreductase activity; INVOLVED IN: response to salt stress; EXPRESSED IN: 21 plant structures; EXPRESSED DURING: 13 growth stages; CONTAINS InterPro…
1	traes_2dl_47e335ba6	16.8.2	secondary metabolism.flavonoids.chalcones	(loc_os04g37490.1 : 168.0) no description available & (gnl|cdd|36790 : 103.0) no description available & (q7g764|nado1_orysa : 98.6) Probable NAD(P)H-dependent oxidoreductase 1 (EC 1.1.1.-) - Oryza sativa (Rice) & (at1g59950 : 97.1) NAD(P)-linked oxidoreductase superfamily protein; FUNCTIONS IN: oxidoreductase activity; INVOLVED IN: oxidation reduction; CONTAINS InterPro DOMAIN/s: Aldo/keto reduc…
1	traes_2dl_787806003	16.8.2	secondary metabolism.flavonoids.chalcones	(loc_os04g37490.1 : 139.0) no description available & (gnl|cdd|36790 : 111.0) no description available & (gnl|cdd|84642 : 103.0) no description available & (q7g764|nado1_orysa : 102.0) Probable NAD(P)H-dependent oxidoreductase 1 (EC 1.1.1.-) - Oryza sativa (Rice) & (at1g59950 : 99.8) NAD(P)-linked oxidoreductase superfamily protein; FUNCTIONS IN: oxidoreductase activity; INVOLVED IN: oxidation re…
1	traes_2bl_fdfa55060	16.8.2	secondary metabolism.flavonoids.chalcones	(loc_os04g37470.1 : 513.0) no description available & (q7g764|nado1_orysa : 333.0) Probable NAD(P)H-dependent oxidoreductase 1 (EC 1.1.1.-) - Oryza sativa (Rice) & (gnl|cdd|36790 : 324.0) no description available & (at1g59960 : 315.0) NAD(P)-linked oxidoreductase superfamily protein; FUNCTIONS IN: oxidoreductase activity; INVOLVED IN: response to salt stress; EXPRESSED IN: 21 plant structures; EX…
1	traes_2al_9b8c2a84d	16.8.2	secondary metabolism.flavonoids.chalcones	(loc_os04g37490.1 : 199.0) no description available & (gnl|cdd|36790 : 121.0) no description available & (at1g59950 : 120.0) NAD(P)-linked oxidoreductase superfamily protein; FUNCTIONS IN: oxidoreductase activity; INVOLVED IN: oxidation reduction; CONTAINS InterPro DOMAIN/s: Aldo/keto reductase (InterPro:IPR001395), Aldo/keto reductase subgroup (InterPro:IPR020471), Aldo/keto reductase, conserved…
1	traes_4al_76157ae9f	16.8.2	secondary metabolism.flavonoids.chalcones	(loc_os07g17010.1 : 289.0) no description available & (gnl|cdd|84600 : 279.0) no description available & (p53414|chs1_secce : 258.0) Chalcone synthase 1 (EC 2.3.1.74) (Naringenin-chalcone synthase 1) - Secale cereale (Rye) & (at5g13930 : 244.0) Encodes chalcone synthase (CHS), a key enzyme involved in the biosynthesis of flavonoids. Required for the accumulation of purple anthocyanins in leaves a…
1	traes_6al_2b1e9ca23	16.8.2	secondary metabolism.flavonoids.chalcones	(loc_os07g17010.1 : 320.0) no description available & (gnl|cdd|84600 : 290.0) no description available & (p06515|chsy_antma : 260.0) Chalcone synthase (EC 2.3.1.74) (Naringenin-chalcone synthase) - Antirrhinum majus (Garden snapdragon) & (at5g13930 : 251.0) Encodes chalcone synthase (CHS), a key enzyme involved in the biosynthesis of flavonoids. Required for the accumulation of purple anthocyanin…
1	traes_4al_7643bc2fe	16.8.2.1	secondary metabolism.flavonoids.chalcones.naringenin-chalcone synthase	(loc_os07g34190.1 : 157.0) no description available & (gnl|cdd|66480 : 141.0) no description available & (p51071|ths3_vitvi : 117.0) Stilbene synthase 3 (EC 2.3.1.95) (Resveratrol synthase 3) (Trihydroxystilbene synthase 3) (PSV368) (Fragment) - Vitis vinifera (Grape) & (at5g13930 : 108.0) Encodes chalcone synthase (CHS), a key enzyme involved in the biosynthesis of flavonoids. Required for the a…
1	traes_6dl_5c7756c31	16.8.2.1	secondary metabolism.flavonoids.chalcones.naringenin-chalcone synthase	(loc_os07g17010.1 : 194.0) no description available & (gnl|cdd|29418 : 178.0) no description available & (p08894|chsa_pethy : 172.0) Chalcone synthase A (EC 2.3.1.74) (Naringenin-chalcone synthase A) - Petunia hybrida (Petunia) & (at5g13930 : 154.0) Encodes chalcone synthase (CHS), a key enzyme involved in the biosynthesis of flavonoids. Required for the accumulation of purple anthocyanins in lea…
1	traes_2dl_0d8943f9d	16.8.3	secondary metabolism.flavonoids.dihydroflavonols	(loc_os04g47720.1 : 182.0) no description available & (q93xp7|czog1_maize : 179.0) Cis-zeatin O-glucosyltransferase 1 (EC 2.4.1.215) (cisZOG1) - Zea mays (Maize) & (at2g29730 : 90.1) UDP-glucosyl transferase 71D1 (UGT71D1); FUNCTIONS IN: quercetin 3-O-glucosyltransferase activity, UDP-glycosyltransferase activity, transferase activity, transferring glycosyl groups; INVOLVED IN: metabolic process;…
1	traes_2dl_48ccff042	16.8.3	secondary metabolism.flavonoids.dihydroflavonols	(loc_os04g47770.1 : 336.0) no description available & (q6jah0|czog_sorbi : 272.0) Putative cis-zeatin O-glucosyltransferase (EC 2.4.1.215) - Sorghum bicolor (Sorghum) (Sorghum vulgare) & (at4g01070 : 80.1) the glycosyltransferase (UGT72B1) is involved in metabolizing xenobiotica (chloroaniline and chlorophenole). Comparison between wild type and knock-out mutant demonstrates the central role of t…
1	traes_2dl_6dc77bd74	16.8.3	secondary metabolism.flavonoids.dihydroflavonols	(loc_os04g47770.1 : 467.0) no description available & (q8rxa5|czog2_maize : 417.0) Cis-zeatin O-glucosyltransferase 2 (EC 2.4.1.215) (cisZOG2) - Zea mays (Maize) & (at2g15490 : 143.0) UDP-glycosyltransferase 73B4 (UGT73B4); FUNCTIONS IN: quercetin 3-O-glucosyltransferase activity, UDP-glycosyltransferase activity, quercetin 7-O-glucosyltransferase activity, UDP-glucosyltransferase activity, trans…
1	traes_2ds_944c0ac10	16.8.3	secondary metabolism.flavonoids.dihydroflavonols	(loc_os07g47550.1 : 363.0) no description available & (q43716|ufog_pethy : 99.4) Anthocyanidin 3-O-glucosyltransferase (EC 2.4.1.115) (Flavonol 3-O-glucosyltransferase) (UDP-glucose flavonoid 3-O-glucosyltransferase) (Anthocyanin rhamnosyl transferase) - Petunia hybrida (Petunia) & (at3g29630 : 87.4) UDP-Glycosyltransferase superfamily protein; FUNCTIONS IN: transferase activity, transferring hex…
1	traes_2bl_07d76c6c7	16.8.3	secondary metabolism.flavonoids.dihydroflavonols	(loc_os04g46980.1 : 579.0) no description available & (q8rxa5|czog2_maize : 556.0) Cis-zeatin O-glucosyltransferase 2 (EC 2.4.1.215) (cisZOG2) - Zea mays (Maize) & (at2g15490 : 169.0) UDP-glycosyltransferase 73B4 (UGT73B4); FUNCTIONS IN: quercetin 3-O-glucosyltransferase activity, UDP-glycosyltransferase activity, quercetin 7-O-glucosyltransferase activity, UDP-glucosyltransferase activity, trans…
1	traes_2bl_33e3aa808	16.8.3	secondary metabolism.flavonoids.dihydroflavonols	(loc_os04g46990.1 : 481.0) no description available & (q93xp7|czog1_maize : 474.0) Cis-zeatin O-glucosyltransferase 1 (EC 2.4.1.215) (cisZOG1) - Zea mays (Maize) & (at2g31750 : 154.0) UDP-glucosyl transferase 74D1 (UGT74D1); FUNCTIONS IN: transferase activity, transferring hexosyl groups, UDP-glycosyltransferase activity, transferase activity, transferring glycosyl groups; INVOLVED IN: metabolic …
1	traes_2bl_38f4078ec	16.8.3	secondary metabolism.flavonoids.dihydroflavonols	(loc_os04g47720.1 : 576.0) no description available & (q93xp7|czog1_maize : 506.0) Cis-zeatin O-glucosyltransferase 1 (EC 2.4.1.215) (cisZOG1) - Zea mays (Maize) & (gnl|cdd|36406 : 158.0) no description available & (at2g15490 : 153.0) UDP-glycosyltransferase 73B4 (UGT73B4); FUNCTIONS IN: quercetin 3-O-glucosyltransferase activity, UDP-glycosyltransferase activity, quercetin 7-O-glucosyltransferas…
1	traes_2bl_3cf16aee8	16.8.3	secondary metabolism.flavonoids.dihydroflavonols	(loc_os04g46980.1 : 571.0) no description available & (q6jah0|czog_sorbi : 537.0) Putative cis-zeatin O-glucosyltransferase (EC 2.4.1.215) - Sorghum bicolor (Sorghum) (Sorghum vulgare) & (at2g15490 : 175.0) UDP-glycosyltransferase 73B4 (UGT73B4); FUNCTIONS IN: quercetin 3-O-glucosyltransferase activity, UDP-glycosyltransferase activity, quercetin 7-O-glucosyltransferase activity, UDP-glucosyltran…
1	traes_2bl_781ba1506	16.8.3	secondary metabolism.flavonoids.dihydroflavonols	(loc_os04g49194.1 : 267.0) no description available & (at5g24530 : 182.0) Encodes a putative 2OG-Fe(II) oxygenase that is defense-associated but required for susceptibility to downy mildew.; DOWNY MILDEW RESISTANT 6 (DMR6); FUNCTIONS IN: oxidoreductase activity, acting on paired donors, with incorporation or reduction of molecular oxygen, 2-oxoglutarate as one donor, and incorporation of one atom…
1	traes_2bl_bce70e1d0	16.8.3	secondary metabolism.flavonoids.dihydroflavonols	(loc_os04g49194.1 : 325.0) no description available & (at5g24530 : 249.0) Encodes a putative 2OG-Fe(II) oxygenase that is defense-associated but required for susceptibility to downy mildew.; DOWNY MILDEW RESISTANT 6 (DMR6); FUNCTIONS IN: oxidoreductase activity, acting on paired donors, with incorporation or reduction of molecular oxygen, 2-oxoglutarate as one donor, and incorporation of one atom…
1	traes_2bl_c76bce16d	16.8.3	secondary metabolism.flavonoids.dihydroflavonols	(loc_os04g46980.1 : 665.0) no description available & (q93xp7|czog1_maize : 643.0) Cis-zeatin O-glucosyltransferase 1 (EC 2.4.1.215) (cisZOG1) - Zea mays (Maize) & (at2g15490 : 167.0) UDP-glycosyltransferase 73B4 (UGT73B4); FUNCTIONS IN: quercetin 3-O-glucosyltransferase activity, UDP-glycosyltransferase activity, quercetin 7-O-glucosyltransferase activity, UDP-glucosyltransferase activity, trans…
1	traes_2bl_cbae87e41	16.8.3	secondary metabolism.flavonoids.dihydroflavonols	(loc_os04g47770.1 : 586.0) no description available & (q6jah0|czog_sorbi : 535.0) Putative cis-zeatin O-glucosyltransferase (EC 2.4.1.215) - Sorghum bicolor (Sorghum) (Sorghum vulgare) & (at2g15490 : 170.0) UDP-glycosyltransferase 73B4 (UGT73B4); FUNCTIONS IN: quercetin 3-O-glucosyltransferase activity, UDP-glycosyltransferase activity, quercetin 7-O-glucosyltransferase activity, UDP-glucosyltran…
1	traes_2bs_1b96dd5cc	16.8.3	secondary metabolism.flavonoids.dihydroflavonols	(loc_os07g47550.1 : 257.0) no description available & (gnl|cdd|36406 : 130.0) no description available & (at4g34135 : 129.0) The At4g34135 gene encodes a flavonol 7-O-glucosyltransferase (EC 2.4.1.237) that glucosylates also with a 20 fold lower activity flavonols (kaempferol and quercetin) at the 3-O-position.; UDP-glucosyltransferase 73B2 (UGT73B2); FUNCTIONS IN: flavonol 3-O-glucosyltransferas…
1	traes_2bs_a715165b0	16.8.3	secondary metabolism.flavonoids.dihydroflavonols	(loc_os07g47550.1 : 493.0) no description available & (gnl|cdd|36406 : 192.0) no description available & (at3g29630 : 163.0) UDP-Glycosyltransferase superfamily protein; FUNCTIONS IN: transferase activity, transferring hexosyl groups, transferase activity, transferring glycosyl groups; INVOLVED IN: metabolic process; LOCATED IN: cellular_component unknown; EXPRESSED IN: inflorescence meristem, hy…
1	traes_2bs_eb203e5f7	16.8.3	secondary metabolism.flavonoids.dihydroflavonols	(loc_os07g47550.1 : 467.0) no description available & (at5g65550 : 159.0) UDP-Glycosyltransferase superfamily protein; FUNCTIONS IN: transferase activity, transferring glycosyl groups; INVOLVED IN: metabolic process; CONTAINS InterPro DOMAIN/s: UDP-glucuronosyl/UDP-glucosyltransferase (InterPro:IPR002213); BEST Arabidopsis thaliana protein match is: UDP-Glycosyltransferase superfamily protein (TA…
1	traes_2bs_fde08a6cb	16.8.3	secondary metabolism.flavonoids.dihydroflavonols	(loc_os07g47550.1 : 551.0) no description available & (gnl|cdd|36406 : 189.0) no description available & (at5g49690 : 179.0) UDP-Glycosyltransferase superfamily protein; FUNCTIONS IN: transferase activity, transferring glycosyl groups; INVOLVED IN: metabolic process; CONTAINS InterPro DOMAIN/s: UDP-glucuronosyl/UDP-glucosyltransferase (InterPro:IPR002213); BEST Arabidopsis thaliana protein match …
1	traes_2al_21065d298	16.8.3	secondary metabolism.flavonoids.dihydroflavonols	(loc_os04g46980.1 : 364.0) no description available & (q93xp7|czog1_maize : 361.0) Cis-zeatin O-glucosyltransferase 1 (EC 2.4.1.215) (cisZOG1) - Zea mays (Maize) & (at2g31750 : 163.0) UDP-glucosyl transferase 74D1 (UGT74D1); FUNCTIONS IN: transferase activity, transferring hexosyl groups, UDP-glycosyltransferase activity, transferase activity, transferring glycosyl groups; INVOLVED IN: metabolic …
1	traes_2al_dc3904667	16.8.3	secondary metabolism.flavonoids.dihydroflavonols	(loc_os04g49194.1 : 581.0) no description available & (at5g24530 : 420.0) Encodes a putative 2OG-Fe(II) oxygenase that is defense-associated but required for susceptibility to downy mildew.; DOWNY MILDEW RESISTANT 6 (DMR6); FUNCTIONS IN: oxidoreductase activity, acting on paired donors, with incorporation or reduction of molecular oxygen, 2-oxoglutarate as one donor, and incorporation of one atom…
1	traes_2ds_e932bca32	16.8.3.1	secondary metabolism.flavonoids.dihydroflavonols.dihydroflavonol 4-reductase	(loc_os07g40986.1 : 280.0) no description available & (gnl|cdd|36715 : 109.0) no description available & (at4g27250 : 105.0) NAD(P)-binding Rossmann-fold superfamily protein; FUNCTIONS IN: cinnamyl-alcohol dehydrogenase activity; INVOLVED IN: cellular metabolic process, metabolic process; LOCATED IN: cellular_component unknown; EXPRESSED IN: 13 plant structures; EXPRESSED DURING: 6 growth stages;…
1	traes_2bs_3c52aa683	16.8.3.1	secondary metabolism.flavonoids.dihydroflavonols.dihydroflavonol 4-reductase	(loc_os07g40986.1 : 437.0) no description available & (gnl|cdd|36715 : 221.0) no description available & (at4g27250 : 177.0) NAD(P)-binding Rossmann-fold superfamily protein; FUNCTIONS IN: cinnamyl-alcohol dehydrogenase activity; INVOLVED IN: cellular metabolic process, metabolic process; LOCATED IN: cellular_component unknown; EXPRESSED IN: 13 plant structures; EXPRESSED DURING: 6 growth stages;…
1	traes_2as_d021605a2	16.8.3.1	secondary metabolism.flavonoids.dihydroflavonols.dihydroflavonol 4-reductase	(loc_os07g40986.1 : 264.0) no description available & (gnl|cdd|36715 : 154.0) no description available & (at1g09510 : 119.0) similar to Eucalyptus gunnii alcohol dehydrogenase of unknown physiological function (GI:1143445), Vigna unguiculata (gi:1854445), NOT a cinnamyl-alcohol dehydrogenase; NAD(P)-binding Rossmann-fold superfamily protein; FUNCTIONS IN: alcohol dehydrogenase (NAD) activity, cin…
1	traes_2as_d59382933	16.8.3.1	secondary metabolism.flavonoids.dihydroflavonols.dihydroflavonol 4-reductase	(loc_os07g40986.1 : 183.0) no description available & (at4g27250 : 100.0) NAD(P)-binding Rossmann-fold superfamily protein; FUNCTIONS IN: cinnamyl-alcohol dehydrogenase activity; INVOLVED IN: cellular metabolic process, metabolic process; LOCATED IN: cellular_component unknown; EXPRESSED IN: 13 plant structures; EXPRESSED DURING: 6 growth stages; CONTAINS InterPro DOMAIN/s: NAD-dependent epimeras…
1	traes_2as_fe61e91cf	16.8.3.1	secondary metabolism.flavonoids.dihydroflavonols.dihydroflavonol 4-reductase	(loc_os07g40986.1 : 195.0) no description available & (at4g27250 : 89.0) NAD(P)-binding Rossmann-fold superfamily protein; FUNCTIONS IN: cinnamyl-alcohol dehydrogenase activity; INVOLVED IN: cellular metabolic process, metabolic process; LOCATED IN: cellular_component unknown; EXPRESSED IN: 13 plant structures; EXPRESSED DURING: 6 growth stages; CONTAINS InterPro DOMAIN/s: NAD-dependent epimerase…
1	traes_7al_4842b84bf	16.8.3.1	secondary metabolism.flavonoids.dihydroflavonols.dihydroflavonol 4-reductase	(loc_os06g44170.1 : 400.0) no description available & (gnl|cdd|36715 : 150.0) no description available & (at4g27250 : 139.0) NAD(P)-binding Rossmann-fold superfamily protein; FUNCTIONS IN: cinnamyl-alcohol dehydrogenase activity; INVOLVED IN: cellular metabolic process, metabolic process; LOCATED IN: cellular_component unknown; EXPRESSED IN: 13 plant structures; EXPRESSED DURING: 6 growth stages;…
1	traes_2ds_bf296b1d1	16.8.3.3	secondary metabolism.flavonoids.dihydroflavonols.flavonoid 3-monooxygenase	(loc_os02g09200.1 : 198.0) no description available & (o81974|c71d8_soybn : 128.0) Cytochrome P450 71D8 (EC 1.14.-.-) (P450 CP7) - Glycine max (Soybean) & (gnl|cdd|35378 : 126.0) no description available & (gnl|cdd|84486 : 103.0) no description available & (at1g13090 : 90.9) putative cytochrome P450; "cytochrome P450, family 71, subfamily B, polypeptide 28" (CYP71B28); FUNCTIONS IN: electron carr…
1	traes_6ds_a5bc061ff	16.8.3.3	secondary metabolism.flavonoids.dihydroflavonols.flavonoid 3-monooxygenase	(loc_os02g09400.1 : 545.0) no description available & (gnl|cdd|35378 : 371.0) no description available & (o22307|c71db_lotja : 358.0) Cytochrome P450 71D11 (EC 1.14.-.-) (Fragment) - Lotus japonicus & (at3g26330 : 293.0) putative cytochrome P450; "cytochrome P450, family 71, subfamily B, polypeptide 37" (CYP71B37); FUNCTIONS IN: electron carrier activity, monooxygenase activity, iron ion binding,…
1	traes_6bs_bcc1e0a87	16.8.3.3	secondary metabolism.flavonoids.dihydroflavonols.flavonoid 3-monooxygenase	(loc_os06g22020.1 : 161.0) no description available & (q43257|c71c4_maize : 159.0) Cytochrome P450 71C4 (EC 1.14.-.-) (Benzoxazineless 2) - Zea mays (Maize) & (gnl|cdd|35378 : 158.0) no description available & (gnl|cdd|84486 : 126.0) no description available & (at3g48300 : 98.6) putative cytochrome P450; "cytochrome P450, family 71, subfamily A, polypeptide 23" (CYP71A23); FUNCTIONS IN: electron …
1	traes_6as_168653e1b	16.8.3.3	secondary metabolism.flavonoids.dihydroflavonols.flavonoid 3-monooxygenase	(loc_os02g09390.1 : 558.0) no description available & (gnl|cdd|35378 : 446.0) no description available & (o22307|c71db_lotja : 353.0) Cytochrome P450 71D11 (EC 1.14.-.-) (Fragment) - Lotus japonicus & (gnl|cdd|84486 : 298.0) no description available & (ipr001128 : 290.9697) Cytochrome P450 & (at3g26330 : 285.0) putative cytochrome P450; "cytochrome P450, family 71, subfamily B, polypeptide 37" (C…
1	traes_2dl_0d8943f9d	16.8.4	secondary metabolism.flavonoids.flavonols	(loc_os04g47720.1 : 182.0) no description available & (q93xp7|czog1_maize : 179.0) Cis-zeatin O-glucosyltransferase 1 (EC 2.4.1.215) (cisZOG1) - Zea mays (Maize) & (at2g29730 : 90.1) UDP-glucosyl transferase 71D1 (UGT71D1); FUNCTIONS IN: quercetin 3-O-glucosyltransferase activity, UDP-glycosyltransferase activity, transferase activity, transferring glycosyl groups; INVOLVED IN: metabolic process;…
1	traes_2dl_4c09ec734	16.8.4	secondary metabolism.flavonoids.flavonols	(loc_os04g44250.1 : 179.0) no description available & (at3g53160 : 106.0) UDP-glucosyl transferase 73C7 (UGT73C7); CONTAINS InterPro DOMAIN/s: UDP-glucuronosyl/UDP-glucosyltransferase (InterPro:IPR002213); BEST Arabidopsis thaliana protein match is: UDP-Glycosyltransferase superfamily protein (TAIR:AT2G36770.1); Has 7083 Blast hits to 7007 proteins in 427 species: Archae - 0; Bacteria - 435; Meta…
1	traes_2bl_dd15f9710	16.8.4	secondary metabolism.flavonoids.flavonols	(loc_os04g44250.1 : 606.0) no description available & (at3g53160 : 274.0) UDP-glucosyl transferase 73C7 (UGT73C7); CONTAINS InterPro DOMAIN/s: UDP-glucuronosyl/UDP-glucosyltransferase (InterPro:IPR002213); BEST Arabidopsis thaliana protein match is: UDP-Glycosyltransferase superfamily protein (TAIR:AT2G36770.1); Has 7083 Blast hits to 7007 proteins in 427 species: Archae - 0; Bacteria - 435; Meta…
1	traes_3ds_9897882c9	16.8.4	secondary metabolism.flavonoids.flavonols	(loc_os01g08100.1 : 166.0) no description available & (at2g36800 : 92.4) Encodes a DON-Glucosyltransferase. The UGT73C5 glucosylates both brassinolide and castasterone in the 23-O position. The enzyme is presumably involved in the homeostasis of those steroid hormones hence regulating BR activity. Transgenic plants overexpressing UGT73C5 show a typical BR-deficient phenotype.; don-glucosyltransfe…
1	traes_3ds_9e292bcaf	16.8.4	secondary metabolism.flavonoids.flavonols	(loc_os01g08110.1 : 403.0) no description available & (at2g36780 : 254.0) UDP-Glycosyltransferase superfamily protein; FUNCTIONS IN: UDP-glycosyltransferase activity, transferase activity, transferring glycosyl groups; INVOLVED IN: metabolic process; LOCATED IN: cellular_component unknown; CONTAINS InterPro DOMAIN/s: UDP-glucuronosyl/UDP-glucosyltransferase (InterPro:IPR002213); BEST Arabidopsis …
1	traes_5bl_406a1c48d	16.8.4	secondary metabolism.flavonoids.flavonols	(loc_os01g41430.1 : 210.0) no description available & (at2g15490 : 137.0) UDP-glycosyltransferase 73B4 (UGT73B4); FUNCTIONS IN: quercetin 3-O-glucosyltransferase activity, UDP-glycosyltransferase activity, quercetin 7-O-glucosyltransferase activity, UDP-glucosyltransferase activity, transferase activity, transferring glycosyl groups; INVOLVED IN: response to other organism; LOCATED IN: endomembra…
1	traes_5bl_d1addb1ff1	16.8.4	secondary metabolism.flavonoids.flavonols	(loc_os01g41430.1 : 176.0) no description available & (at2g15490 : 123.0) UDP-glycosyltransferase 73B4 (UGT73B4); FUNCTIONS IN: quercetin 3-O-glucosyltransferase activity, UDP-glycosyltransferase activity, quercetin 7-O-glucosyltransferase activity, UDP-glucosyltransferase activity, transferase activity, transferring glycosyl groups; INVOLVED IN: response to other organism; LOCATED IN: endomembra…
1	traes_7ds_8d05289ef	16.8.4	secondary metabolism.flavonoids.flavonols	(loc_os06g08023.1 : 385.0) no description available & (gnl|cdd|35365 : 274.0) no description available & (at5g54000 : 264.0) 2-oxoglutarate (2OG) and Fe(II)-dependent oxygenase superfamily protein; FUNCTIONS IN: oxidoreductase activity, acting on paired donors, with incorporation or reduction of molecular oxygen, 2-oxoglutarate as one donor, and incorporation of one atom each of oxygen into both …
1	traes_6al_1798313e2	16.8.4.1	secondary metabolism.flavonoids.flavonols.flavonol synthase (FLS)	(loc_os02g52840.1 : 340.0) no description available & (q07512|fls_pethy : 280.0) Flavonol synthase/flavanone 3-hydroxylase (EC 1.14.11.23) (EC 1.14.11.9) (FLS) - Petunia hybrida (Petunia) & (gnl|cdd|35365 : 278.0) no description available & (at5g08640 : 250.0) Encodes a flavonol synthase that catalyzes formation of flavonols from dihydroflavonols.; flavonol synthase 1 (FLS1); CONTAINS InterPro DO…
1	traes_1al_c8591fd90	16.8.4.2	secondary metabolism.flavonoids.flavonols.flavonol 3-O-glycosyltransferase	(loc_os01g45110.1 : 333.0) no description available & (at4g34131 : 153.0) UDP-glucosyl transferase 73B3 (UGT73B3); FUNCTIONS IN: transferase activity, transferring hexosyl groups, quercetin 3-O-glucosyltransferase activity, UDP-glycosyltransferase activity, UDP-glucosyltransferase activity; INVOLVED IN: response to cyclopentenone, response to other organism; LOCATED IN: endomembrane system; CONTA…
1	traes_2dl_0d8943f9d	16.8.4.2	secondary metabolism.flavonoids.flavonols.flavonol 3-O-glycosyltransferase	(loc_os04g47720.1 : 182.0) no description available & (q93xp7|czog1_maize : 179.0) Cis-zeatin O-glucosyltransferase 1 (EC 2.4.1.215) (cisZOG1) - Zea mays (Maize) & (at2g29730 : 90.1) UDP-glucosyl transferase 71D1 (UGT71D1); FUNCTIONS IN: quercetin 3-O-glucosyltransferase activity, UDP-glycosyltransferase activity, transferase activity, transferring glycosyl groups; INVOLVED IN: metabolic process;…
1	traes_2dl_6dc77bd74	16.8.4.2	secondary metabolism.flavonoids.flavonols.flavonol 3-O-glycosyltransferase	(loc_os04g47770.1 : 467.0) no description available & (q8rxa5|czog2_maize : 417.0) Cis-zeatin O-glucosyltransferase 2 (EC 2.4.1.215) (cisZOG2) - Zea mays (Maize) & (at2g15490 : 143.0) UDP-glycosyltransferase 73B4 (UGT73B4); FUNCTIONS IN: quercetin 3-O-glucosyltransferase activity, UDP-glycosyltransferase activity, quercetin 7-O-glucosyltransferase activity, UDP-glucosyltransferase activity, trans…
1	traes_2bs_1b96dd5cc	16.8.4.2	secondary metabolism.flavonoids.flavonols.flavonol 3-O-glycosyltransferase	(loc_os07g47550.1 : 257.0) no description available & (gnl|cdd|36406 : 130.0) no description available & (at4g34135 : 129.0) The At4g34135 gene encodes a flavonol 7-O-glucosyltransferase (EC 2.4.1.237) that glucosylates also with a 20 fold lower activity flavonols (kaempferol and quercetin) at the 3-O-position.; UDP-glucosyltransferase 73B2 (UGT73B2); FUNCTIONS IN: flavonol 3-O-glucosyltransferas…
1	traes_2bs_eb203e5f7	16.8.4.2	secondary metabolism.flavonoids.flavonols.flavonol 3-O-glycosyltransferase	(loc_os07g47550.1 : 467.0) no description available & (at5g65550 : 159.0) UDP-Glycosyltransferase superfamily protein; FUNCTIONS IN: transferase activity, transferring glycosyl groups; INVOLVED IN: metabolic process; CONTAINS InterPro DOMAIN/s: UDP-glucuronosyl/UDP-glucosyltransferase (InterPro:IPR002213); BEST Arabidopsis thaliana protein match is: UDP-Glycosyltransferase superfamily protein (TA…
1	traes_3ds_bd8671794	16.8.4.2	secondary metabolism.flavonoids.flavonols.flavonol 3-O-glycosyltransferase	(loc_os01g08110.1 : 276.0) no description available & (at4g34135 : 158.0) The At4g34135 gene encodes a flavonol 7-O-glucosyltransferase (EC 2.4.1.237) that glucosylates also with a 20 fold lower activity flavonols (kaempferol and quercetin) at the 3-O-position.; UDP-glucosyltransferase 73B2 (UGT73B2); FUNCTIONS IN: flavonol 3-O-glucosyltransferase activity, UDP-glycosyltransferase activity, querc…
1	traes_4al_1d793c3af	16.8.4.2	secondary metabolism.flavonoids.flavonols.flavonol 3-O-glycosyltransferase	(loc_os01g45110.1 : 377.0) no description available & (at4g34131 : 202.0) UDP-glucosyl transferase 73B3 (UGT73B3); FUNCTIONS IN: transferase activity, transferring hexosyl groups, quercetin 3-O-glucosyltransferase activity, UDP-glycosyltransferase activity, UDP-glucosyltransferase activity; INVOLVED IN: response to cyclopentenone, response to other organism; LOCATED IN: endomembrane system; CONTA…
1	traes_5bl_27da4f6e1	16.8.4.2	secondary metabolism.flavonoids.flavonols.flavonol 3-O-glycosyltransferase	(loc_os01g45110.1 : 605.0) no description available & (at4g34131 : 316.0) UDP-glucosyl transferase 73B3 (UGT73B3); FUNCTIONS IN: transferase activity, transferring hexosyl groups, quercetin 3-O-glucosyltransferase activity, UDP-glycosyltransferase activity, UDP-glucosyltransferase activity; INVOLVED IN: response to cyclopentenone, response to other organism; LOCATED IN: endomembrane system; CONTA…
1	traes_5bl_d0b8b1422	16.8.4.2	secondary metabolism.flavonoids.flavonols.flavonol 3-O-glycosyltransferase	(loc_os01g45110.1 : 502.0) no description available & (at2g15480 : 226.0) UDP-glucosyl transferase 73B5 (UGT73B5); FUNCTIONS IN: quercetin 3-O-glucosyltransferase activity, UDP-glycosyltransferase activity, UDP-glucosyltransferase activity, transferase activity, transferring glycosyl groups; INVOLVED IN: response to other organism; LOCATED IN: endomembrane system; EXPRESSED IN: 9 plant structures…
1	traes_1ds_cfbbfd13b	16.10	secondary metabolism.simple phenols	(loc_os11g42200.1 : 947.0) no description available & (gnl|cdd|36477 : 468.0) no description available & (at3g09220 : 432.0) putative laccase, a member of laccase family of genes (17 members in Arabidopsis).; laccase 7 (LAC7); FUNCTIONS IN: laccase activity; INVOLVED IN: oxidation reduction, lignin catabolic process; LOCATED IN: endomembrane system, apoplast; EXPRESSED IN: 18 plant structures; EX…
1	traes_1ds_fefae4eb7	16.10	secondary metabolism.simple phenols	(loc_os12g15920.1 : 838.0) no description available & (at3g09220 : 581.0) putative laccase, a member of laccase family of genes (17 members in Arabidopsis).; laccase 7 (LAC7); FUNCTIONS IN: laccase activity; INVOLVED IN: oxidation reduction, lignin catabolic process; LOCATED IN: endomembrane system, apoplast; EXPRESSED IN: 18 plant structures; EXPRESSED DURING: 7 growth stages; CONTAINS InterPro …
1	traes_1bs_a2f5a3f39	16.10	secondary metabolism.simple phenols	(loc_os12g15920.1 : 851.0) no description available & (at3g09220 : 590.0) putative laccase, a member of laccase family of genes (17 members in Arabidopsis).; laccase 7 (LAC7); FUNCTIONS IN: laccase activity; INVOLVED IN: oxidation reduction, lignin catabolic process; LOCATED IN: endomembrane system, apoplast; EXPRESSED IN: 18 plant structures; EXPRESSED DURING: 7 growth stages; CONTAINS InterPro …
1	traes_3al_415fe578a	16.10	secondary metabolism.simple phenols	(loc_os11g16260.1 : 180.0) no description available & (at3g09220 : 91.3) putative laccase, a member of laccase family of genes (17 members in Arabidopsis).; laccase 7 (LAC7); FUNCTIONS IN: laccase activity; INVOLVED IN: oxidation reduction, lignin catabolic process; LOCATED IN: endomembrane system, apoplast; EXPRESSED IN: 18 plant structures; EXPRESSED DURING: 7 growth stages; CONTAINS InterPro D…
1	traes_6dl_a64e46f8b	16.10	secondary metabolism.simple phenols	(loc_os02g51440.1 : 787.0) no description available & (at5g09360 : 575.0) putative laccase, a member of laccase family of genes (17 members in Arabidopsis).; laccase 14 (LAC14); FUNCTIONS IN: laccase activity; INVOLVED IN: oxidation reduction, lignin catabolic process; LOCATED IN: endomembrane system, apoplast; EXPRESSED IN: central cell, fruit; CONTAINS InterPro DOMAIN/s: Multicopper oxidase, ty…
1	traes_6bl_f027abe68	16.10	secondary metabolism.simple phenols	(loc_os11g42200.1 : 499.0) no description available & (at3g09220 : 336.0) putative laccase, a member of laccase family of genes (17 members in Arabidopsis).; laccase 7 (LAC7); FUNCTIONS IN: laccase activity; INVOLVED IN: oxidation reduction, lignin catabolic process; LOCATED IN: endomembrane system, apoplast; EXPRESSED IN: 18 plant structures; EXPRESSED DURING: 7 growth stages; CONTAINS InterPro …
1	traes_6al_199354a39	16.10	secondary metabolism.simple phenols	(loc_os11g47390.1 : 352.0) no description available & (at5g09360 : 248.0) putative laccase, a member of laccase family of genes (17 members in Arabidopsis).; laccase 14 (LAC14); FUNCTIONS IN: laccase activity; INVOLVED IN: oxidation reduction, lignin catabolic process; LOCATED IN: endomembrane system, apoplast; EXPRESSED IN: central cell, fruit; CONTAINS InterPro DOMAIN/s: Multicopper oxidase, ty…
1	traes_6as_0ad240485	16.10	secondary metabolism.simple phenols	(loc_os10g20610.1 : 707.0) no description available & (gnl|cdd|36477 : 451.0) no description available & (at3g09220 : 442.0) putative laccase, a member of laccase family of genes (17 members in Arabidopsis).; laccase 7 (LAC7); FUNCTIONS IN: laccase activity; INVOLVED IN: oxidation reduction, lignin catabolic process; LOCATED IN: endomembrane system, apoplast; EXPRESSED IN: 18 plant structures; EX…
1	traes_7ds_03053912f	16.10	secondary metabolism.simple phenols	(loc_os02g51440.1 : 269.0) no description available & (at5g09360 : 189.0) putative laccase, a member of laccase family of genes (17 members in Arabidopsis).; laccase 14 (LAC14); FUNCTIONS IN: laccase activity; INVOLVED IN: oxidation reduction, lignin catabolic process; LOCATED IN: endomembrane system, apoplast; EXPRESSED IN: central cell, fruit; CONTAINS InterPro DOMAIN/s: Multicopper oxidase, ty…
1	traes_7ds_07dd842ea	16.10	secondary metabolism.simple phenols	(loc_os02g51440.1 : 547.0) no description available & (at5g09360 : 369.0) putative laccase, a member of laccase family of genes (17 members in Arabidopsis).; laccase 14 (LAC14); FUNCTIONS IN: laccase activity; INVOLVED IN: oxidation reduction, lignin catabolic process; LOCATED IN: endomembrane system, apoplast; EXPRESSED IN: central cell, fruit; CONTAINS InterPro DOMAIN/s: Multicopper oxidase, ty…
1	traes_7ds_2d21e4c27	16.10	secondary metabolism.simple phenols	(loc_os02g51440.1 : 442.0) no description available & (at5g09360 : 325.0) putative laccase, a member of laccase family of genes (17 members in Arabidopsis).; laccase 14 (LAC14); FUNCTIONS IN: laccase activity; INVOLVED IN: oxidation reduction, lignin catabolic process; LOCATED IN: endomembrane system, apoplast; EXPRESSED IN: central cell, fruit; CONTAINS InterPro DOMAIN/s: Multicopper oxidase, ty…
1	traes_7ds_f9ee9a791	16.10	secondary metabolism.simple phenols	(loc_os11g47390.1 : 129.0) no description available & (at5g09360 : 100.0) putative laccase, a member of laccase family of genes (17 members in Arabidopsis).; laccase 14 (LAC14); FUNCTIONS IN: laccase activity; INVOLVED IN: oxidation reduction, lignin catabolic process; LOCATED IN: endomembrane system, apoplast; EXPRESSED IN: central cell, fruit; CONTAINS InterPro DOMAIN/s: Multicopper oxidase, ty…
1	traes_7bs_9fcf13e49	16.10	secondary metabolism.simple phenols	(loc_os02g51440.1 : 732.0) no description available & (at5g09360 : 550.0) putative laccase, a member of laccase family of genes (17 members in Arabidopsis).; laccase 14 (LAC14); FUNCTIONS IN: laccase activity; INVOLVED IN: oxidation reduction, lignin catabolic process; LOCATED IN: endomembrane system, apoplast; EXPRESSED IN: central cell, fruit; CONTAINS InterPro DOMAIN/s: Multicopper oxidase, ty…
1	traes_7as_037120867	16.10	secondary metabolism.simple phenols	(loc_os01g27700.1 : 205.0) no description available & (gnl|cdd|36477 : 192.0) no description available & (at5g60020 : 165.0) putative laccase, a member of laccase family of genes (17 members in Arabidopsis).; laccase 17 (LAC17); FUNCTIONS IN: laccase activity; INVOLVED IN: oxidation reduction, lignin catabolic process; LOCATED IN: endomembrane system, apoplast; EXPRESSED IN: 14 plant structures; …
1	traes_7as_5683d85e8	16.10	secondary metabolism.simple phenols	(loc_os02g51440.1 : 306.0) no description available & (at5g09360 : 214.0) putative laccase, a member of laccase family of genes (17 members in Arabidopsis).; laccase 14 (LAC14); FUNCTIONS IN: laccase activity; INVOLVED IN: oxidation reduction, lignin catabolic process; LOCATED IN: endomembrane system, apoplast; EXPRESSED IN: central cell, fruit; CONTAINS InterPro DOMAIN/s: Multicopper oxidase, ty…
1	traes_5dl_154741703	17.1.1	hormone metabolism.abscisic acid.synthesis-degradation	(q852m2|aldo3_orysa : 1342.0) Probable aldehyde oxidase 3 (EC 1.2.3.1) (AO-3) - Oryza sativa (Rice) & (loc_os03g57680.1 : 1342.0) no description available & (at2g27150 : 844.0) Encodes the aldehyde oxidase delta isoform catalyzing the final step in abscisic acid biosynthesis.; abscisic aldehyde oxidase 3 (AAO3); CONTAINS InterPro DOMAIN/s: Aldehyde oxidase/xanthine dehydrogenase (InterPro:IPR0162…
1	traes_5dl_3afb7b7cf	17.1.1	hormone metabolism.abscisic acid.synthesis-degradation	(q852m1|aldo2_orysa : 309.0) Probable aldehyde oxidase 2 (EC 1.2.3.1) (AO-2) - Oryza sativa (Rice) & (loc_os03g57690.1 : 309.0) no description available & (gnl|cdd|35651 : 256.0) no description available & (at5g20960 : 237.0) Encodes aldehyde oxidase AA01.; aldehyde oxidase 1 (AAO1); CONTAINS InterPro DOMAIN/s: Aldehyde oxidase/xanthine dehydrogenase (InterPro:IPR016208), Ferredoxin (InterPro:IPR…
1	traes_5dl_a639ea78a	17.1.1	hormone metabolism.abscisic acid.synthesis-degradation	(q852m1|aldo2_orysa : 195.0) Probable aldehyde oxidase 2 (EC 1.2.3.1) (AO-2) - Oryza sativa (Rice) & (loc_os03g57690.1 : 195.0) no description available & (at5g20960 : 147.0) Encodes aldehyde oxidase AA01.; aldehyde oxidase 1 (AAO1); CONTAINS InterPro DOMAIN/s: Aldehyde oxidase/xanthine dehydrogenase (InterPro:IPR016208), Ferredoxin (InterPro:IPR001041), Molybdopterin dehydrogenase, FAD-binding (…
1	traes_5dl_f77d98cbb	17.1.1	hormone metabolism.abscisic acid.synthesis-degradation	(q852m2|aldo3_orysa : 134.0) Probable aldehyde oxidase 3 (EC 1.2.3.1) (AO-3) - Oryza sativa (Rice) & (loc_os03g57680.1 : 134.0) no description available & (at1g04580 : 111.0) Encodes aldehyde oxidase AAO4 preferentially expressed in developing seeds.; aldehyde oxidase 4 (AO4); CONTAINS InterPro DOMAIN/s: Aldehyde oxidase/xanthine dehydrogenase (InterPro:IPR016208), Ferredoxin (InterPro:IPR001041)…
1	traes_5bl_34593c7d1	17.1.1	hormone metabolism.abscisic acid.synthesis-degradation	(q852m1|aldo2_orysa : 1977.0) Probable aldehyde oxidase 2 (EC 1.2.3.1) (AO-2) - Oryza sativa (Rice) & (loc_os03g57690.1 : 1977.0) no description available & (gnl|cdd|35651 : 1346.0) no description available & (at5g20960 : 1332.0) Encodes aldehyde oxidase AA01.; aldehyde oxidase 1 (AAO1); CONTAINS InterPro DOMAIN/s: Aldehyde oxidase/xanthine dehydrogenase (InterPro:IPR016208), Ferredoxin (InterPro…
1	traes_5bl_3856a4881	17.1.1	hormone metabolism.abscisic acid.synthesis-degradation	(loc_os12g06180.1 : 245.0) no description available & (at2g36020 : 103.0) HVA22-like protein J (HVA22J); FUNCTIONS IN: molecular_function unknown; INVOLVED IN: biological_process unknown; LOCATED IN: endomembrane system; EXPRESSED IN: 10 plant structures; EXPRESSED DURING: L mature pollen stage, M germinated pollen stage, 4 anthesis, C globular stage, petal differentiation and expansion stage; CO…
1	traes_5bl_6d5092295	17.1.1	hormone metabolism.abscisic acid.synthesis-degradation	(q852m1|aldo2_orysa : 323.0) Probable aldehyde oxidase 2 (EC 1.2.3.1) (AO-2) - Oryza sativa (Rice) & (loc_os03g57690.1 : 323.0) no description available & (at5g20960 : 243.0) Encodes aldehyde oxidase AA01.; aldehyde oxidase 1 (AAO1); CONTAINS InterPro DOMAIN/s: Aldehyde oxidase/xanthine dehydrogenase (InterPro:IPR016208), Ferredoxin (InterPro:IPR001041), Molybdopterin dehydrogenase, FAD-binding (…
1	traes_5al_2ea9542b4	17.1.1	hormone metabolism.abscisic acid.synthesis-degradation	(q852m1|aldo2_orysa : 566.0) Probable aldehyde oxidase 2 (EC 1.2.3.1) (AO-2) - Oryza sativa (Rice) & (loc_os03g57690.1 : 566.0) no description available & (at5g20960 : 346.0) Encodes aldehyde oxidase AA01.; aldehyde oxidase 1 (AAO1); CONTAINS InterPro DOMAIN/s: Aldehyde oxidase/xanthine dehydrogenase (InterPro:IPR016208), Ferredoxin (InterPro:IPR001041), Molybdopterin dehydrogenase, FAD-binding (…
1	traes_7dl_162505318	17.1.1	hormone metabolism.abscisic acid.synthesis-degradation	(q655r6|mocos_orysa : 1174.0) Molybdenum cofactor sulfurase (EC 4.4.-.-) (MoCo sulfurase) (MOS) - Oryza sativa (Rice) & (loc_os06g45860.1 : 1174.0) no description available & (at1g16540 : 907.0) Encodes molybdenum cofactor sulfurase. Involved in Moco biosynthesis. Involved in the conversion of ABA-aldehyde to ABA, the last step of abscisic acid (ABA) biosynthesis. <i sir</i loss-of-function mutan…
1	traes_7bl_455c22003	17.1.1	hormone metabolism.abscisic acid.synthesis-degradation	(q655r6|mocos_orysa : 1125.0) Molybdenum cofactor sulfurase (EC 4.4.-.-) (MoCo sulfurase) (MOS) - Oryza sativa (Rice) & (loc_os06g45860.1 : 1125.0) no description available & (at1g16540 : 869.0) Encodes molybdenum cofactor sulfurase. Involved in Moco biosynthesis. Involved in the conversion of ABA-aldehyde to ABA, the last step of abscisic acid (ABA) biosynthesis. <i sir</i loss-of-function mutan…
1	traes_7al_ecb0591cc	17.1.1	hormone metabolism.abscisic acid.synthesis-degradation	(q655r6|mocos_orysa : 1110.0) Molybdenum cofactor sulfurase (EC 4.4.-.-) (MoCo sulfurase) (MOS) - Oryza sativa (Rice) & (loc_os06g45860.1 : 1110.0) no description available & (at1g16540 : 860.0) Encodes molybdenum cofactor sulfurase. Involved in Moco biosynthesis. Involved in the conversion of ABA-aldehyde to ABA, the last step of abscisic acid (ABA) biosynthesis. <i sir</i loss-of-function mutan…
1	traes_4bl_ff716ff99	17.1.1.1.10	hormone metabolism.abscisic acid.synthesis-degradation.synthesis.9-cis-epoxycarotenoid dioxygenase	(loc_os08g28240.1 : 414.0) no description available & (gnl|cdd|86222 : 139.0) no description available & (ipr004294 : 118.63581) Carotenoid oxygenase & (at3g63520 : 98.2) Encodes a protein with 9-<i cis</i -epoxycarotenoid dioxygenase activity. The enzyme was shown to act on a variety of carotenoid including &#946;-carotene, lutein, zeaxanthin, and all-<i trans</i -violaxanthin. When those compou…
1	traes_5ds_e58ebabfd	17.1.1.1.10	hormone metabolism.abscisic acid.synthesis-degradation.synthesis.9-cis-epoxycarotenoid dioxygenase	(loc_os12g42280.1 : 943.0) no description available & (at3g14440 : 744.0) Encodes 9-<i cis</i -epoxycarotenoid dioxygenase, a key enzyme in the biosynthesis of abscisic acid. Regulated in response to drought and salinity. Expressed in roots, flowers and seeds. Localized to the chloroplast stroma and thylakoid membrane.; nine-cis-epoxycarotenoid dioxygenase 3 (NCED3); CONTAINS InterPro DOMAIN/s: C…
1	traes_5bs_b626c522b	17.1.1.1.10	hormone metabolism.abscisic acid.synthesis-degradation.synthesis.9-cis-epoxycarotenoid dioxygenase	(loc_os12g42280.1 : 946.0) no description available & (at3g14440 : 750.0) Encodes 9-<i cis</i -epoxycarotenoid dioxygenase, a key enzyme in the biosynthesis of abscisic acid. Regulated in response to drought and salinity. Expressed in roots, flowers and seeds. Localized to the chloroplast stroma and thylakoid membrane.; nine-cis-epoxycarotenoid dioxygenase 3 (NCED3); CONTAINS InterPro DOMAIN/s: C…
1	traes_5dl_154741703	17.1.1.1.12	hormone metabolism.abscisic acid.synthesis-degradation.synthesis.abscisic aldehyde oxidase	(q852m2|aldo3_orysa : 1342.0) Probable aldehyde oxidase 3 (EC 1.2.3.1) (AO-3) - Oryza sativa (Rice) & (loc_os03g57680.1 : 1342.0) no description available & (at2g27150 : 844.0) Encodes the aldehyde oxidase delta isoform catalyzing the final step in abscisic acid biosynthesis.; abscisic aldehyde oxidase 3 (AAO3); CONTAINS InterPro DOMAIN/s: Aldehyde oxidase/xanthine dehydrogenase (InterPro:IPR0162…
1	traes_5dl_3afb7b7cf	17.1.1.1.12	hormone metabolism.abscisic acid.synthesis-degradation.synthesis.abscisic aldehyde oxidase	(q852m1|aldo2_orysa : 309.0) Probable aldehyde oxidase 2 (EC 1.2.3.1) (AO-2) - Oryza sativa (Rice) & (loc_os03g57690.1 : 309.0) no description available & (gnl|cdd|35651 : 256.0) no description available & (at5g20960 : 237.0) Encodes aldehyde oxidase AA01.; aldehyde oxidase 1 (AAO1); CONTAINS InterPro DOMAIN/s: Aldehyde oxidase/xanthine dehydrogenase (InterPro:IPR016208), Ferredoxin (InterPro:IPR…
1	traes_5dl_a639ea78a	17.1.1.1.12	hormone metabolism.abscisic acid.synthesis-degradation.synthesis.abscisic aldehyde oxidase	(q852m1|aldo2_orysa : 195.0) Probable aldehyde oxidase 2 (EC 1.2.3.1) (AO-2) - Oryza sativa (Rice) & (loc_os03g57690.1 : 195.0) no description available & (at5g20960 : 147.0) Encodes aldehyde oxidase AA01.; aldehyde oxidase 1 (AAO1); CONTAINS InterPro DOMAIN/s: Aldehyde oxidase/xanthine dehydrogenase (InterPro:IPR016208), Ferredoxin (InterPro:IPR001041), Molybdopterin dehydrogenase, FAD-binding (…
1	traes_5dl_f77d98cbb	17.1.1.1.12	hormone metabolism.abscisic acid.synthesis-degradation.synthesis.abscisic aldehyde oxidase	(q852m2|aldo3_orysa : 134.0) Probable aldehyde oxidase 3 (EC 1.2.3.1) (AO-3) - Oryza sativa (Rice) & (loc_os03g57680.1 : 134.0) no description available & (at1g04580 : 111.0) Encodes aldehyde oxidase AAO4 preferentially expressed in developing seeds.; aldehyde oxidase 4 (AO4); CONTAINS InterPro DOMAIN/s: Aldehyde oxidase/xanthine dehydrogenase (InterPro:IPR016208), Ferredoxin (InterPro:IPR001041)…
1	traes_5bl_34593c7d1	17.1.1.1.12	hormone metabolism.abscisic acid.synthesis-degradation.synthesis.abscisic aldehyde oxidase	(q852m1|aldo2_orysa : 1977.0) Probable aldehyde oxidase 2 (EC 1.2.3.1) (AO-2) - Oryza sativa (Rice) & (loc_os03g57690.1 : 1977.0) no description available & (gnl|cdd|35651 : 1346.0) no description available & (at5g20960 : 1332.0) Encodes aldehyde oxidase AA01.; aldehyde oxidase 1 (AAO1); CONTAINS InterPro DOMAIN/s: Aldehyde oxidase/xanthine dehydrogenase (InterPro:IPR016208), Ferredoxin (InterPro…
1	traes_5bl_6d5092295	17.1.1.1.12	hormone metabolism.abscisic acid.synthesis-degradation.synthesis.abscisic aldehyde oxidase	(q852m1|aldo2_orysa : 323.0) Probable aldehyde oxidase 2 (EC 1.2.3.1) (AO-2) - Oryza sativa (Rice) & (loc_os03g57690.1 : 323.0) no description available & (at5g20960 : 243.0) Encodes aldehyde oxidase AA01.; aldehyde oxidase 1 (AAO1); CONTAINS InterPro DOMAIN/s: Aldehyde oxidase/xanthine dehydrogenase (InterPro:IPR016208), Ferredoxin (InterPro:IPR001041), Molybdopterin dehydrogenase, FAD-binding (…
1	traes_6dl_bc3d89a7a	17.1.1.2.1	hormone metabolism.abscisic acid.synthesis-degradation.degradation.8-hydroxylase	(loc_os02g47470.1 : 830.0) no description available & (at4g19230 : 657.0) Encodes a protein with ABA 8-hydroxylase activity, involved in ABA catabolism. Member of the CYP707A gene family. CYP707A1 appears to play an important role in determining the ABA levels in dry seeds. Gene involved in postgermination growth. Overexpression of CYP707A1 leads to a decrease in ABA levels and a reduction in aft…
1	traes_6bl_545ebf445	17.1.1.2.1	hormone metabolism.abscisic acid.synthesis-degradation.degradation.8-hydroxylase	(loc_os02g47470.1 : 176.0) no description available & (at4g19230 : 137.0) Encodes a protein with ABA 8-hydroxylase activity, involved in ABA catabolism. Member of the CYP707A gene family. CYP707A1 appears to play an important role in determining the ABA levels in dry seeds. Gene involved in postgermination growth. Overexpression of CYP707A1 leads to a decrease in ABA levels and a reduction in aft…
1	traes_6bl_7849fefb6	17.1.1.2.1	hormone metabolism.abscisic acid.synthesis-degradation.degradation.8-hydroxylase	(loc_os02g47470.1 : 281.0) no description available & (at4g19230 : 234.0) Encodes a protein with ABA 8-hydroxylase activity, involved in ABA catabolism. Member of the CYP707A gene family. CYP707A1 appears to play an important role in determining the ABA levels in dry seeds. Gene involved in postgermination growth. Overexpression of CYP707A1 leads to a decrease in ABA levels and a reduction in aft…
1	traes_6al_077524ee1	17.1.1.2.1	hormone metabolism.abscisic acid.synthesis-degradation.degradation.8-hydroxylase	(loc_os02g47470.1 : 433.0) no description available & (at4g19230 : 336.0) Encodes a protein with ABA 8-hydroxylase activity, involved in ABA catabolism. Member of the CYP707A gene family. CYP707A1 appears to play an important role in determining the ABA levels in dry seeds. Gene involved in postgermination growth. Overexpression of CYP707A1 leads to a decrease in ABA levels and a reduction in aft…
1	traes_6al_096f42967	17.1.1.2.1	hormone metabolism.abscisic acid.synthesis-degradation.degradation.8-hydroxylase	(loc_os02g47470.1 : 114.0) no description available & (at4g19230 : 102.0) Encodes a protein with ABA 8-hydroxylase activity, involved in ABA catabolism. Member of the CYP707A gene family. CYP707A1 appears to play an important role in determining the ABA levels in dry seeds. Gene involved in postgermination growth. Overexpression of CYP707A1 leads to a decrease in ABA levels and a reduction in aft…
1	traes_2dl_420feeb83	17.1.3	hormone metabolism.abscisic acid.induced-regulated-responsive-activated	(loc_os04g44510.1 : 226.0) no description available & (at5g23360 : 137.0) GRAM domain-containing protein / ABA-responsive protein-related; CONTAINS InterPro DOMAIN/s: GRAM (InterPro:IPR004182); BEST Arabidopsis thaliana protein match is: GRAM domain-containing protein / ABA-responsive protein-related (TAIR:AT5G23350.1); Has 1807 Blast hits to 1807 proteins in 277 species: Archae - 0; Bacteria - 0…
1	traes_2al_5c892c221	17.1.3	hormone metabolism.abscisic acid.induced-regulated-responsive-activated	(loc_os04g44510.1 : 302.0) no description available & (at5g08350 : 190.0) GRAM domain-containing protein / ABA-responsive protein-related; CONTAINS InterPro DOMAIN/s: GRAM (InterPro:IPR004182); BEST Arabidopsis thaliana protein match is: GRAM domain-containing protein / ABA-responsive protein-related (TAIR:AT5G23370.1); Has 358 Blast hits to 358 proteins in 24 species: Archae - 0; Bacteria - 0; M…
1	traes_4dl_d7f5edd0e	17.1.3	hormone metabolism.abscisic acid.induced-regulated-responsive-activated	(loc_os03g08860.1 : 343.0) no description available & (at2g22475 : 269.0) Encodes GL2-expression modulator (GEM). Involved in the spatial control of cell division, patterning and differentiation of Arabidopsis root epidermal cells. GEM interacts with CDT1, a DNA replication protein and TTG1 (TRANSPARENT TESTA GLABRA1), a WD40-repeat protein involved in GL2-dependent cell fate decision. GEM seems …
1	traes_4bl_381d7680b	17.1.3	hormone metabolism.abscisic acid.induced-regulated-responsive-activated	(loc_os03g08860.1 : 285.0) no description available & (at2g22475 : 227.0) Encodes GL2-expression modulator (GEM). Involved in the spatial control of cell division, patterning and differentiation of Arabidopsis root epidermal cells. GEM interacts with CDT1, a DNA replication protein and TTG1 (TRANSPARENT TESTA GLABRA1), a WD40-repeat protein involved in GL2-dependent cell fate decision. GEM seems …
1	traes_4al_da2e8c68f	17.1.3	hormone metabolism.abscisic acid.induced-regulated-responsive-activated	(loc_os03g08860.1 : 344.0) no description available & (at2g22475 : 269.0) Encodes GL2-expression modulator (GEM). Involved in the spatial control of cell division, patterning and differentiation of Arabidopsis root epidermal cells. GEM interacts with CDT1, a DNA replication protein and TTG1 (TRANSPARENT TESTA GLABRA1), a WD40-repeat protein involved in GL2-dependent cell fate decision. GEM seems …
1	traes_2dl_8041f261b	17.2.1	hormone metabolism.auxin.synthesis-degradation	(loc_os11g04860.1 : 399.0) no description available & (at4g15550 : 249.0) UDP-glucose:indole-3-acetate beta-D-glucosyltransferase; indole-3-acetate beta-D-glucosyltransferase (IAGLU); FUNCTIONS IN: UDP-glycosyltransferase activity, transferase activity, transferring glycosyl groups; INVOLVED IN: metabolic process; LOCATED IN: chloroplast; EXPRESSED IN: 17 plant structures; EXPRESSED DURING: 7 gro…
1	traes_2ds_944c0ac10	17.2.1	hormone metabolism.auxin.synthesis-degradation	(loc_os07g47550.1 : 363.0) no description available & (q43716|ufog_pethy : 99.4) Anthocyanidin 3-O-glucosyltransferase (EC 2.4.1.115) (Flavonol 3-O-glucosyltransferase) (UDP-glucose flavonoid 3-O-glucosyltransferase) (Anthocyanin rhamnosyl transferase) - Petunia hybrida (Petunia) & (at3g29630 : 87.4) UDP-Glycosyltransferase superfamily protein; FUNCTIONS IN: transferase activity, transferring hex…
1	traes_2bs_a715165b0	17.2.1	hormone metabolism.auxin.synthesis-degradation	(loc_os07g47550.1 : 493.0) no description available & (gnl|cdd|36406 : 192.0) no description available & (at3g29630 : 163.0) UDP-Glycosyltransferase superfamily protein; FUNCTIONS IN: transferase activity, transferring hexosyl groups, transferase activity, transferring glycosyl groups; INVOLVED IN: metabolic process; LOCATED IN: cellular_component unknown; EXPRESSED IN: inflorescence meristem, hy…
1	traes_3as_12a82db27	17.2.1	hormone metabolism.auxin.synthesis-degradation	(loc_os01g08440.1 : 200.0) no description available & (at4g15550 : 138.0) UDP-glucose:indole-3-acetate beta-D-glucosyltransferase; indole-3-acetate beta-D-glucosyltransferase (IAGLU); FUNCTIONS IN: UDP-glycosyltransferase activity, transferase activity, transferring glycosyl groups; INVOLVED IN: metabolic process; LOCATED IN: chloroplast; EXPRESSED IN: 17 plant structures; EXPRESSED DURING: 7 gro…
1	traes_5dl_9fa4a6ae2	17.2.1	hormone metabolism.auxin.synthesis-degradation	(loc_os11g04860.1 : 145.0) no description available & (at2g31790 : 139.0) UDP-Glycosyltransferase superfamily protein; FUNCTIONS IN: UDP-glycosyltransferase activity, transferase activity, transferring glycosyl groups; INVOLVED IN: metabolic process; LOCATED IN: cellular_component unknown; EXPRESSED IN: 22 plant structures; EXPRESSED DURING: 13 growth stages; CONTAINS InterPro DOMAIN/s: UDP-glucu…
1	traes_5bl_3c4fa0ae5	17.2.1	hormone metabolism.auxin.synthesis-degradation	(loc_os11g04860.1 : 387.0) no description available & (at4g15550 : 238.0) UDP-glucose:indole-3-acetate beta-D-glucosyltransferase; indole-3-acetate beta-D-glucosyltransferase (IAGLU); FUNCTIONS IN: UDP-glycosyltransferase activity, transferase activity, transferring glycosyl groups; INVOLVED IN: metabolic process; LOCATED IN: chloroplast; EXPRESSED IN: 17 plant structures; EXPRESSED DURING: 7 gro…
1	traes_5bl_8f04303fe	17.2.1	hormone metabolism.auxin.synthesis-degradation	(loc_os09g34230.1 : 645.0) no description available & (at1g05680 : 372.0) Encodes a UDP-glucosyltransferase, UGT74E2, that acts on IBA (indole-3-butyric acid) and affects auxin homeostasis. The transcript and protein levels of this enzyme are strongly induced by H2O2 and may allow integration of ROS (reactive oxygen species) and auxin signaling. This enzyme can also transfer glycosyl groups to se…
1	traes_6ds_d089cf11b	17.2.1	hormone metabolism.auxin.synthesis-degradation	(loc_os01g08440.1 : 317.0) no description available & (at4g15550 : 198.0) UDP-glucose:indole-3-acetate beta-D-glucosyltransferase; indole-3-acetate beta-D-glucosyltransferase (IAGLU); FUNCTIONS IN: UDP-glycosyltransferase activity, transferase activity, transferring glycosyl groups; INVOLVED IN: metabolic process; LOCATED IN: chloroplast; EXPRESSED IN: 17 plant structures; EXPRESSED DURING: 7 gro…
1	traes_7dl_2eb3442be	17.2.1	hormone metabolism.auxin.synthesis-degradation	(loc_os02g10880.1 : 232.0) no description available & (at4g14090 : 162.0) The At4g14090 encodes a anthocyanidin 5-O-glucosyltransferase specifically glucosylating the 5-position of the flavonoid A-ring.; UDP-Glycosyltransferase superfamily protein; FUNCTIONS IN: UDP-glycosyltransferase activity, UDP-glucosyltransferase activity, anthocyanin 5-O-glucosyltransferase activity; INVOLVED IN: metabolic…
1	traes_7dl_5462dbabe	17.2.1	hormone metabolism.auxin.synthesis-degradation	(loc_os06g39330.1 : 161.0) no description available & (at1g05560 : 113.0) A UDP-glucose transferase localized in the phragmoplast. It has been co-purified with the callose synthase complex and may transfer UDP-glucose from sucrose synthase to the callose synthase and thus help form a substrate channel for the synthesis of callose at the forming cell plate. Induced by salicylic acid. Independent o…
1	traes_4dl_ed89dd28d	17.2.2	hormone metabolism.auxin.signal transduction	(loc_os01g50580.1 : 310.0) no description available & (at2g26170 : 309.0) Encodes a protein with similarity to thromboxane-A synthase, member of the CYP711A cytochrome P450 family. MAX1 is a specific repressor of vegetative axillary buds generated by the axillary meristem. Expressed in vascular traces in the rosette stem and axillary buds throughout plant development. Mutants have increased axill…
1	traes_4bl_9cdb177d0	17.2.2	hormone metabolism.auxin.signal transduction	(loc_os01g50590.1 : 412.0) no description available & (at2g26170 : 390.0) Encodes a protein with similarity to thromboxane-A synthase, member of the CYP711A cytochrome P450 family. MAX1 is a specific repressor of vegetative axillary buds generated by the axillary meristem. Expressed in vascular traces in the rosette stem and axillary buds throughout plant development. Mutants have increased axill…
1	traes_4al_1cc5a956f	17.2.2	hormone metabolism.auxin.signal transduction	(loc_os01g50590.1 : 98.6) no description available & (at2g26170 : 90.5) Encodes a protein with similarity to thromboxane-A synthase, member of the CYP711A cytochrome P450 family. MAX1 is a specific repressor of vegetative axillary buds generated by the axillary meristem. Expressed in vascular traces in the rosette stem and axillary buds throughout plant development. Mutants have increased axillar…
1	traes_1dl_914c55274	17.2.3	hormone metabolism.auxin.induced-regulated-responsive-activated	(loc_os05g37880.1 : 816.0) no description available & (at2g37980 : 630.0) O-fucosyltransferase family protein; FUNCTIONS IN: molecular_function unknown; INVOLVED IN: biological_process unknown; LOCATED IN: chloroplast; EXPRESSED IN: 13 plant structures; EXPRESSED DURING: L mature pollen stage, M germinated pollen stage, 4 anthesis, petal differentiation and expansion stage; CONTAINS InterPro DOMA…
1	traes_1bl_472cc21b6	17.2.3	hormone metabolism.auxin.induced-regulated-responsive-activated	(loc_os05g37880.1 : 818.0) no description available & (at2g37980 : 634.0) O-fucosyltransferase family protein; FUNCTIONS IN: molecular_function unknown; INVOLVED IN: biological_process unknown; LOCATED IN: chloroplast; EXPRESSED IN: 13 plant structures; EXPRESSED DURING: L mature pollen stage, M germinated pollen stage, 4 anthesis, petal differentiation and expansion stage; CONTAINS InterPro DOMA…
1	traes_1al_ad4385e2e	17.2.3	hormone metabolism.auxin.induced-regulated-responsive-activated	(loc_os05g37880.1 : 815.0) no description available & (at2g37980 : 630.0) O-fucosyltransferase family protein; FUNCTIONS IN: molecular_function unknown; INVOLVED IN: biological_process unknown; LOCATED IN: chloroplast; EXPRESSED IN: 13 plant structures; EXPRESSED DURING: L mature pollen stage, M germinated pollen stage, 4 anthesis, petal differentiation and expansion stage; CONTAINS InterPro DOMA…
1	traes_2dl_330e8603b	17.2.3	hormone metabolism.auxin.induced-regulated-responsive-activated	(loc_os04g27060.1 : 357.0) no description available & (at1g60680 : 309.0) NAD(P)-linked oxidoreductase superfamily protein; FUNCTIONS IN: oxidoreductase activity, aldo-keto reductase activity; INVOLVED IN: oxidation reduction; EXPRESSED IN: hypocotyl, root; CONTAINS InterPro DOMAIN/s: Aldo/keto reductase (InterPro:IPR001395), Aldo/keto reductase subgroup (InterPro:IPR020471); BEST Arabidopsis tha…
1	traes_2dl_452b7bc44	17.2.3	hormone metabolism.auxin.induced-regulated-responsive-activated	(loc_os04g27060.1 : 548.0) no description available & (at1g60690 : 477.0) NAD(P)-linked oxidoreductase superfamily protein; FUNCTIONS IN: oxidoreductase activity, aldo-keto reductase activity; INVOLVED IN: oxidation reduction; LOCATED IN: plasma membrane, chloroplast envelope; EXPRESSED IN: 22 plant structures; EXPRESSED DURING: 13 growth stages; CONTAINS InterPro DOMAIN/s: Aldo/keto reductase (I…
1	traes_2dl_55ff553fd	17.2.3	hormone metabolism.auxin.induced-regulated-responsive-activated	(loc_os04g27060.1 : 171.0) no description available & (at1g60680 : 142.0) NAD(P)-linked oxidoreductase superfamily protein; FUNCTIONS IN: oxidoreductase activity, aldo-keto reductase activity; INVOLVED IN: oxidation reduction; EXPRESSED IN: hypocotyl, root; CONTAINS InterPro DOMAIN/s: Aldo/keto reductase (InterPro:IPR001395), Aldo/keto reductase subgroup (InterPro:IPR020471); BEST Arabidopsis tha…
1	traes_2dl_912c2537c	17.2.3	hormone metabolism.auxin.induced-regulated-responsive-activated	(p49249|in22_maize : 320.0) IN2-2 protein - Zea mays (Maize) & (loc_os04g26910.1 : 313.0) no description available & (at1g60710 : 289.0) Encodes ATB2.; ATB2; FUNCTIONS IN: oxidoreductase activity; INVOLVED IN: response to cadmium ion; EXPRESSED IN: 23 plant structures; EXPRESSED DURING: 14 growth stages; CONTAINS InterPro DOMAIN/s: Aldo/keto reductase (InterPro:IPR001395), Aldo/keto reductase sub…
1	traes_2dl_eba70490e	17.2.3	hormone metabolism.auxin.induced-regulated-responsive-activated	(p40691|a115_tobac : 92.4) Auxin-induced protein PCNT115 - Nicotiana tabacum (Common tobacco) & (loc_os04g26910.1 : 92.4) no description available & (at1g60750 : 92.0) NAD(P)-linked oxidoreductase superfamily protein; FUNCTIONS IN: oxidoreductase activity; INVOLVED IN: oxidation reduction; CONTAINS InterPro DOMAIN/s: Aldo/keto reductase (InterPro:IPR001395), Aldo/keto reductase subgroup (InterPro…
1	traes_2bl_63f32c070	17.2.3	hormone metabolism.auxin.induced-regulated-responsive-activated	(loc_os04g26910.1 : 140.0) no description available & (p49249|in22_maize : 139.0) IN2-2 protein - Zea mays (Maize) & (at1g60710 : 124.0) Encodes ATB2.; ATB2; FUNCTIONS IN: oxidoreductase activity; INVOLVED IN: response to cadmium ion; EXPRESSED IN: 23 plant structures; EXPRESSED DURING: 14 growth stages; CONTAINS InterPro DOMAIN/s: Aldo/keto reductase (InterPro:IPR001395), Aldo/keto reductase sub…
1	traes_2bl_8f1e5d5d9	17.2.3	hormone metabolism.auxin.induced-regulated-responsive-activated	(loc_os04g27060.1 : 516.0) no description available & (at1g60690 : 453.0) NAD(P)-linked oxidoreductase superfamily protein; FUNCTIONS IN: oxidoreductase activity, aldo-keto reductase activity; INVOLVED IN: oxidation reduction; LOCATED IN: plasma membrane, chloroplast envelope; EXPRESSED IN: 22 plant structures; EXPRESSED DURING: 13 growth stages; CONTAINS InterPro DOMAIN/s: Aldo/keto reductase (I…
1	traes_2bs_a9bf5f962	17.2.3	hormone metabolism.auxin.induced-regulated-responsive-activated	(q7xin9|gh38_orysa : 1055.0) Probable indole-3-acetic acid-amido synthetase GH3.8 (EC 6.3.2.-) (Auxin-responsive GH3-like protein 8) (OsGH3-8) - Oryza sativa (Rice) & (loc_os07g40290.1 : 1055.0) no description available & (at2g14960 : 875.0) encodes a protein similar to IAA-amido synthases. Lines carrying an insertion in this gene are hypersensitive to auxin.; GH3.1; CONTAINS InterPro DOMAIN/s: G…
1	traes_2al_25944dd47	17.2.3	hormone metabolism.auxin.induced-regulated-responsive-activated	(loc_os04g26910.1 : 601.0) no description available & (at1g60730 : 537.0) NAD(P)-linked oxidoreductase superfamily protein; FUNCTIONS IN: oxidoreductase activity, aldo-keto reductase activity; INVOLVED IN: oxidation reduction; EXPRESSED IN: 7 plant structures; EXPRESSED DURING: LP.06 six leaves visible, LP.04 four leaves visible, 4 anthesis, petal differentiation and expansion stage; CONTAINS Int…
1	traes_2al_268718845	17.2.3	hormone metabolism.auxin.induced-regulated-responsive-activated	(loc_os04g27060.1 : 495.0) no description available & (at1g60690 : 432.0) NAD(P)-linked oxidoreductase superfamily protein; FUNCTIONS IN: oxidoreductase activity, aldo-keto reductase activity; INVOLVED IN: oxidation reduction; LOCATED IN: plasma membrane, chloroplast envelope; EXPRESSED IN: 22 plant structures; EXPRESSED DURING: 13 growth stages; CONTAINS InterPro DOMAIN/s: Aldo/keto reductase (I…
1	traes_2al_81c13df27	17.2.3	hormone metabolism.auxin.induced-regulated-responsive-activated	(loc_os04g27060.1 : 577.0) no description available & (at1g60710 : 511.0) Encodes ATB2.; ATB2; FUNCTIONS IN: oxidoreductase activity; INVOLVED IN: response to cadmium ion; EXPRESSED IN: 23 plant structures; EXPRESSED DURING: 14 growth stages; CONTAINS InterPro DOMAIN/s: Aldo/keto reductase (InterPro:IPR001395), Aldo/keto reductase subgroup (InterPro:IPR020471); BEST Arabidopsis thaliana protein m…
1	traes_2as_97d77b696	17.2.3	hormone metabolism.auxin.induced-regulated-responsive-activated	(q7xin9|gh38_orysa : 216.0) Probable indole-3-acetic acid-amido synthetase GH3.8 (EC 6.3.2.-) (Auxin-responsive GH3-like protein 8) (OsGH3-8) - Oryza sativa (Rice) & (loc_os07g40290.1 : 216.0) no description available & (at4g37390 : 191.0) Encodes an IAA-amido synthase that conjugates Asp and other amino acids to auxin in vitro. Lines carrying insertions in this gene are hypersensitive to auxin. …
1	traes_2as_ea18a1901	17.2.3	hormone metabolism.auxin.induced-regulated-responsive-activated	(q7xin9|gh38_orysa : 385.0) Probable indole-3-acetic acid-amido synthetase GH3.8 (EC 6.3.2.-) (Auxin-responsive GH3-like protein 8) (OsGH3-8) - Oryza sativa (Rice) & (loc_os07g40290.1 : 385.0) no description available & (at2g14960 : 332.0) encodes a protein similar to IAA-amido synthases. Lines carrying an insertion in this gene are hypersensitive to auxin.; GH3.1; CONTAINS InterPro DOMAIN/s: GH3…
1	traes_4dl_18f2aafe1	17.2.3	hormone metabolism.auxin.induced-regulated-responsive-activated	(loc_os03g09900.1 : 210.0) no description available & (at5g47530 : 118.0) Auxin-responsive family protein; CONTAINS InterPro DOMAIN/s: Cytochrome b561, eukaryote (InterPro:IPR004877), Uncharacterised conserved protein UCP037471 (InterPro:IPR017214), Protein of unknown function DUF568, DOMON-like (InterPro:IPR007613), DOMON related (InterPro:IPR005018), Cytochrome b561/ferric reductase transmembra…
1	traes_4bl_a289962f6	17.2.3	hormone metabolism.auxin.induced-regulated-responsive-activated	(loc_os03g09900.1 : 495.0) no description available & (at3g25290 : 326.0) Auxin-responsive family protein; INVOLVED IN: multicellular organismal development; LOCATED IN: plasma membrane, membrane; EXPRESSED IN: 19 plant structures; EXPRESSED DURING: 9 growth stages; CONTAINS InterPro DOMAIN/s: Cytochrome b561, eukaryote (InterPro:IPR004877), Uncharacterised conserved protein UCP037471 (InterPro:I…
1	traes_4al_89a8fef73	17.2.3	hormone metabolism.auxin.induced-regulated-responsive-activated	(loc_os04g26910.1 : 457.0) no description available & (at1g60710 : 414.0) Encodes ATB2.; ATB2; FUNCTIONS IN: oxidoreductase activity; INVOLVED IN: response to cadmium ion; EXPRESSED IN: 23 plant structures; EXPRESSED DURING: 14 growth stages; CONTAINS InterPro DOMAIN/s: Aldo/keto reductase (InterPro:IPR001395), Aldo/keto reductase subgroup (InterPro:IPR020471); BEST Arabidopsis thaliana protein m…
1	traes_4as_5135dc537	17.2.3	hormone metabolism.auxin.induced-regulated-responsive-activated	(loc_os03g09900.1 : 298.0) no description available & (at4g12980 : 218.0) Auxin-responsive family protein; CONTAINS InterPro DOMAIN/s: Uncharacterised conserved protein UCP037471 (InterPro:IPR017214), Cytochrome b561, eukaryote (InterPro:IPR004877), Protein of unknown function DUF568, DOMON-like (InterPro:IPR007613), DOMON related (InterPro:IPR005018), Cytochrome b561/ferric reductase transmembra…
1	traes_4as_8d7ce5a0b1	17.2.3	hormone metabolism.auxin.induced-regulated-responsive-activated	(loc_os03g09900.1 : 203.0) no description available & (at5g47530 : 117.0) Auxin-responsive family protein; CONTAINS InterPro DOMAIN/s: Cytochrome b561, eukaryote (InterPro:IPR004877), Uncharacterised conserved protein UCP037471 (InterPro:IPR017214), Protein of unknown function DUF568, DOMON-like (InterPro:IPR007613), DOMON related (InterPro:IPR005018), Cytochrome b561/ferric reductase transmembra…
1	traes_5dl_83710e718	17.2.3	hormone metabolism.auxin.induced-regulated-responsive-activated	(loc_os09g29940.1 : 803.0) no description available & (at5g15740 : 690.0) O-fucosyltransferase family protein; CONTAINS InterPro DOMAIN/s: GDP-fucose protein O-fucosyltransferase (InterPro:IPR019378); BEST Arabidopsis thaliana protein match is: O-fucosyltransferase family protein (TAIR:AT3G02250.1); Has 822 Blast hits to 815 proteins in 30 species: Archae - 0; Bacteria - 0; Metazoa - 0; Fungi - 0…
1	traes_5dl_d2dc625b1	17.2.3	hormone metabolism.auxin.induced-regulated-responsive-activated	(loc_os04g26910.1 : 563.0) no description available & (at1g60710 : 508.0) Encodes ATB2.; ATB2; FUNCTIONS IN: oxidoreductase activity; INVOLVED IN: response to cadmium ion; EXPRESSED IN: 23 plant structures; EXPRESSED DURING: 14 growth stages; CONTAINS InterPro DOMAIN/s: Aldo/keto reductase (InterPro:IPR001395), Aldo/keto reductase subgroup (InterPro:IPR020471); BEST Arabidopsis thaliana protein m…
1	traes_5dl_ef79c675f	17.2.3	hormone metabolism.auxin.induced-regulated-responsive-activated	(loc_os04g26870.1 : 498.0) no description available & (at1g60710 : 446.0) Encodes ATB2.; ATB2; FUNCTIONS IN: oxidoreductase activity; INVOLVED IN: response to cadmium ion; EXPRESSED IN: 23 plant structures; EXPRESSED DURING: 14 growth stages; CONTAINS InterPro DOMAIN/s: Aldo/keto reductase (InterPro:IPR001395), Aldo/keto reductase subgroup (InterPro:IPR020471); BEST Arabidopsis thaliana protein m…
1	traes_5bl_2cbfd9d6a	17.2.3	hormone metabolism.auxin.induced-regulated-responsive-activated	(loc_os04g27060.1 : 301.0) no description available & (at1g60730 : 279.0) NAD(P)-linked oxidoreductase superfamily protein; FUNCTIONS IN: oxidoreductase activity, aldo-keto reductase activity; INVOLVED IN: oxidation reduction; EXPRESSED IN: 7 plant structures; EXPRESSED DURING: LP.06 six leaves visible, LP.04 four leaves visible, 4 anthesis, petal differentiation and expansion stage; CONTAINS Int…
1	traes_5bl_56c52f2d9	17.2.3	hormone metabolism.auxin.induced-regulated-responsive-activated	(loc_os04g26910.1 : 583.0) no description available & (at1g60710 : 525.0) Encodes ATB2.; ATB2; FUNCTIONS IN: oxidoreductase activity; INVOLVED IN: response to cadmium ion; EXPRESSED IN: 23 plant structures; EXPRESSED DURING: 14 growth stages; CONTAINS InterPro DOMAIN/s: Aldo/keto reductase (InterPro:IPR001395), Aldo/keto reductase subgroup (InterPro:IPR020471); BEST Arabidopsis thaliana protein m…
1	traes_6ds_768787ff4	17.2.3	hormone metabolism.auxin.induced-regulated-responsive-activated	(loc_os04g26910.1 : 319.0) no description available & (at1g60730 : 305.0) NAD(P)-linked oxidoreductase superfamily protein; FUNCTIONS IN: oxidoreductase activity, aldo-keto reductase activity; INVOLVED IN: oxidation reduction; EXPRESSED IN: 7 plant structures; EXPRESSED DURING: LP.06 six leaves visible, LP.04 four leaves visible, 4 anthesis, petal differentiation and expansion stage; CONTAINS Int…
1	traes_7ds_bc006cab4	17.2.3	hormone metabolism.auxin.induced-regulated-responsive-activated	(loc_os08g41280.1 : 329.0) no description available & (at5g47530 : 245.0) Auxin-responsive family protein; CONTAINS InterPro DOMAIN/s: Cytochrome b561, eukaryote (InterPro:IPR004877), Uncharacterised conserved protein UCP037471 (InterPro:IPR017214), Protein of unknown function DUF568, DOMON-like (InterPro:IPR007613), DOMON related (InterPro:IPR005018), Cytochrome b561/ferric reductase transmembra…
1	traes_7dl_b8084a8ed	17.3.1.1.5	hormone metabolism.brassinosteroid.synthesis-degradation.BRs.metabolic regulation	(loc_os09g38239.1 : 291.0) no description available & (gnl|cdd|36797 : 285.0) no description available & (at1g13420 : 221.0) Encodes a sulfotransferase. Unlike the related ST4A protein (At2g14920), in vitro experiements show that this enzyme does not act brassinosteroids. ST4B is expressed in the roots and transcript levels rise in response to cytokinin treatment.; sulfotransferase 4B (ST4B); CON…
1	traes_7al_f8eb563ed	17.3.1.2.3	hormone metabolism.brassinosteroid.synthesis-degradation.sterols.CYP51	(loc_os02g02230.1 : 659.0) no description available & (p93846|cp51_sorbi : 498.0) Cytochrome P450 51 (EC 1.14.13.70) (CYPLI) (P450-LIA1) (Obtusifoliol 14-alpha demethylase) - Sorghum bicolor (Sorghum) (Sorghum vulgare) & (at1g11680 : 485.0) putative obtusifoliol 14-alpha demethylase involved in sterol biosynthesis.; CYTOCHROME P450 51G1 (CYP51G1); FUNCTIONS IN: sterol 14-demethylase activity, oxy…
1	traes_2ds_a1af1724b	17.3.2.1	hormone metabolism.brassinosteroid.signal transduction.BRI	(loc_os07g40630.1 : 167.0) no description available & (at1g74360 : 127.0) Leucine-rich repeat protein kinase family protein; FUNCTIONS IN: protein serine/threonine kinase activity, protein kinase activity, ATP binding; INVOLVED IN: transmembrane receptor protein tyrosine kinase signaling pathway, protein amino acid phosphorylation; LOCATED IN: mitochondrion; EXPRESSED IN: 15 plant structures; EXP…
1	traes_2ds_d4beea814	17.3.2.1	hormone metabolism.brassinosteroid.signal transduction.BRI	(loc_os07g40630.1 : 150.0) no description available & (at1g74360 : 111.0) Leucine-rich repeat protein kinase family protein; FUNCTIONS IN: protein serine/threonine kinase activity, protein kinase activity, ATP binding; INVOLVED IN: transmembrane receptor protein tyrosine kinase signaling pathway, protein amino acid phosphorylation; LOCATED IN: mitochondrion; EXPRESSED IN: 15 plant structures; EXP…
1	traes_2ds_fc2ad3099	17.3.2.1	hormone metabolism.brassinosteroid.signal transduction.BRI	(loc_os07g40630.1 : 129.0) no description available & (at1g74360 : 89.0) Leucine-rich repeat protein kinase family protein; FUNCTIONS IN: protein serine/threonine kinase activity, protein kinase activity, ATP binding; INVOLVED IN: transmembrane receptor protein tyrosine kinase signaling pathway, protein amino acid phosphorylation; LOCATED IN: mitochondrion; EXPRESSED IN: 15 plant structures; EXPR…
1	traes_2bs_bdf775b04	17.3.2.1	hormone metabolism.brassinosteroid.signal transduction.BRI	(loc_os07g40630.1 : 1494.0) no description available & (at1g74360 : 1038.0) Leucine-rich repeat protein kinase family protein; FUNCTIONS IN: protein serine/threonine kinase activity, protein kinase activity, ATP binding; INVOLVED IN: transmembrane receptor protein tyrosine kinase signaling pathway, protein amino acid phosphorylation; LOCATED IN: mitochondrion; EXPRESSED IN: 15 plant structures; E…
1	traes_2as_ce5e5f0a1	17.3.2.1	hormone metabolism.brassinosteroid.signal transduction.BRI	(loc_os07g40630.1 : 939.0) no description available & (at1g74360 : 677.0) Leucine-rich repeat protein kinase family protein; FUNCTIONS IN: protein serine/threonine kinase activity, protein kinase activity, ATP binding; INVOLVED IN: transmembrane receptor protein tyrosine kinase signaling pathway, protein amino acid phosphorylation; LOCATED IN: mitochondrion; EXPRESSED IN: 15 plant structures; EXP…
1	traes_1al_c8591fd90	17.4.1	hormone metabolism.cytokinin.synthesis-degradation	(loc_os01g45110.1 : 333.0) no description available & (at4g34131 : 153.0) UDP-glucosyl transferase 73B3 (UGT73B3); FUNCTIONS IN: transferase activity, transferring hexosyl groups, quercetin 3-O-glucosyltransferase activity, UDP-glycosyltransferase activity, UDP-glucosyltransferase activity; INVOLVED IN: response to cyclopentenone, response to other organism; LOCATED IN: endomembrane system; CONTA…
1	traes_2dl_0d8943f9d	17.4.1	hormone metabolism.cytokinin.synthesis-degradation	(loc_os04g47720.1 : 182.0) no description available & (q93xp7|czog1_maize : 179.0) Cis-zeatin O-glucosyltransferase 1 (EC 2.4.1.215) (cisZOG1) - Zea mays (Maize) & (at2g29730 : 90.1) UDP-glucosyl transferase 71D1 (UGT71D1); FUNCTIONS IN: quercetin 3-O-glucosyltransferase activity, UDP-glycosyltransferase activity, transferase activity, transferring glycosyl groups; INVOLVED IN: metabolic process;…
1	traes_2bl_c55f59f6a	17.4.1	hormone metabolism.cytokinin.synthesis-degradation	(loc_os04g25980.1 : 648.0) no description available & (at1g22360 : 487.0) UDP-glucosyl transferase 85A2 (UGT85A2); FUNCTIONS IN: UDP-glycosyltransferase activity, transferase activity, transferring glycosyl groups, glucuronosyltransferase activity; INVOLVED IN: metabolic process; LOCATED IN: cellular_component unknown; EXPRESSED IN: 21 plant structures; EXPRESSED DURING: 11 growth stages; CONTAIN…
1	traes_2bl_dd15f9710	17.4.1	hormone metabolism.cytokinin.synthesis-degradation	(loc_os04g44250.1 : 606.0) no description available & (at3g53160 : 274.0) UDP-glucosyl transferase 73C7 (UGT73C7); CONTAINS InterPro DOMAIN/s: UDP-glucuronosyl/UDP-glucosyltransferase (InterPro:IPR002213); BEST Arabidopsis thaliana protein match is: UDP-Glycosyltransferase superfamily protein (TAIR:AT2G36770.1); Has 7083 Blast hits to 7007 proteins in 427 species: Archae - 0; Bacteria - 435; Meta…
1	traes_2bs_48735b0cb	17.4.1	hormone metabolism.cytokinin.synthesis-degradation	(loc_os07g13800.1 : 341.0) no description available & (at3g11340 : 245.0) UDP-Glycosyltransferase superfamily protein; FUNCTIONS IN: transferase activity, transferring hexosyl groups, UDP-glycosyltransferase activity; INVOLVED IN: metabolic process; LOCATED IN: endomembrane system; EXPRESSED IN: 8 plant structures; EXPRESSED DURING: 4 anthesis, LP.02 two leaves visible, petal differentiation and …
1	traes_2al_50dd61ab0	17.4.1	hormone metabolism.cytokinin.synthesis-degradation	(loc_os04g44240.1 : 712.0) no description available & (at3g53150 : 328.0) UDP-glucosyl transferase 73D1 (UGT73D1); FUNCTIONS IN: transferase activity, transferring hexosyl groups, UDP-glycosyltransferase activity; INVOLVED IN: metabolic process; LOCATED IN: endomembrane system; EXPRESSED IN: stem, sepal, stamen; EXPRESSED DURING: 4 anthesis; CONTAINS InterPro DOMAIN/s: UDP-glucuronosyl/UDP-glucos…
1	traes_3ds_9897882c9	17.4.1	hormone metabolism.cytokinin.synthesis-degradation	(loc_os01g08100.1 : 166.0) no description available & (at2g36800 : 92.4) Encodes a DON-Glucosyltransferase. The UGT73C5 glucosylates both brassinolide and castasterone in the 23-O position. The enzyme is presumably involved in the homeostasis of those steroid hormones hence regulating BR activity. Transgenic plants overexpressing UGT73C5 show a typical BR-deficient phenotype.; don-glucosyltransfe…
1	traes_3ds_9e292bcaf	17.4.1	hormone metabolism.cytokinin.synthesis-degradation	(loc_os01g08110.1 : 403.0) no description available & (at2g36780 : 254.0) UDP-Glycosyltransferase superfamily protein; FUNCTIONS IN: UDP-glycosyltransferase activity, transferase activity, transferring glycosyl groups; INVOLVED IN: metabolic process; LOCATED IN: cellular_component unknown; CONTAINS InterPro DOMAIN/s: UDP-glucuronosyl/UDP-glucosyltransferase (InterPro:IPR002213); BEST Arabidopsis …
1	traes_3ds_bd8671794	17.4.1	hormone metabolism.cytokinin.synthesis-degradation	(loc_os01g08110.1 : 276.0) no description available & (at4g34135 : 158.0) The At4g34135 gene encodes a flavonol 7-O-glucosyltransferase (EC 2.4.1.237) that glucosylates also with a 20 fold lower activity flavonols (kaempferol and quercetin) at the 3-O-position.; UDP-glucosyltransferase 73B2 (UGT73B2); FUNCTIONS IN: flavonol 3-O-glucosyltransferase activity, UDP-glycosyltransferase activity, querc…
1	traes_3al_1bc9b0156	17.4.1	hormone metabolism.cytokinin.synthesis-degradation	(loc_os01g71310.1 : 227.0) no description available & (gnl|cdd|72681 : 184.0) no description available & (at2g41510 : 177.0) It encodes a protein whose sequence is similar to cytokinin oxidase/dehydrogenase, which catalyzes the degradation of cytokinins.; cytokinin oxidase/dehydrogenase 1 (CKX1); FUNCTIONS IN: cytokinin dehydrogenase activity; INVOLVED IN: N-terminal protein myristoylation, cytok…
1	traes_3as_5971130b5	17.4.1	hormone metabolism.cytokinin.synthesis-degradation	(loc_os02g51930.1 : 574.0) no description available & (at1g22400 : 406.0) UGT85A1; FUNCTIONS IN: in 6 functions; INVOLVED IN: metabolic process; LOCATED IN: cellular_component unknown; EXPRESSED IN: 22 plant structures; EXPRESSED DURING: 10 growth stages; CONTAINS InterPro DOMAIN/s: UDP-glucuronosyl/UDP-glucosyltransferase (InterPro:IPR002213); BEST Arabidopsis thaliana protein match is: UDP-gluc…
1	traes_4dl_98dd88e4e	17.4.1	hormone metabolism.cytokinin.synthesis-degradation	(loc_os02g51930.1 : 117.0) no description available & (at1g22360 : 97.1) UDP-glucosyl transferase 85A2 (UGT85A2); FUNCTIONS IN: UDP-glycosyltransferase activity, transferase activity, transferring glycosyl groups, glucuronosyltransferase activity; INVOLVED IN: metabolic process; LOCATED IN: cellular_component unknown; EXPRESSED IN: 21 plant structures; EXPRESSED DURING: 11 growth stages; CONTAINS…
1	traes_4dl_e94b5b339	17.4.1	hormone metabolism.cytokinin.synthesis-degradation	(loc_os02g51930.1 : 382.0) no description available & (at1g22360 : 275.0) UDP-glucosyl transferase 85A2 (UGT85A2); FUNCTIONS IN: UDP-glycosyltransferase activity, transferase activity, transferring glycosyl groups, glucuronosyltransferase activity; INVOLVED IN: metabolic process; LOCATED IN: cellular_component unknown; EXPRESSED IN: 21 plant structures; EXPRESSED DURING: 11 growth stages; CONTAIN…
1	traes_4bl_e94939757	17.4.1	hormone metabolism.cytokinin.synthesis-degradation	(loc_os02g51930.1 : 121.0) no description available & (at1g22360 : 97.4) UDP-glucosyl transferase 85A2 (UGT85A2); FUNCTIONS IN: UDP-glycosyltransferase activity, transferase activity, transferring glycosyl groups, glucuronosyltransferase activity; INVOLVED IN: metabolic process; LOCATED IN: cellular_component unknown; EXPRESSED IN: 21 plant structures; EXPRESSED DURING: 11 growth stages; CONTAINS…
1	traes_4al_2f2190057	17.4.1	hormone metabolism.cytokinin.synthesis-degradation	(loc_os02g51930.1 : 414.0) no description available & (at1g22360 : 293.0) UDP-glucosyl transferase 85A2 (UGT85A2); FUNCTIONS IN: UDP-glycosyltransferase activity, transferase activity, transferring glycosyl groups, glucuronosyltransferase activity; INVOLVED IN: metabolic process; LOCATED IN: cellular_component unknown; EXPRESSED IN: 21 plant structures; EXPRESSED DURING: 11 growth stages; CONTAIN…
1	traes_5dl_fd35ff8d9	17.4.1	hormone metabolism.cytokinin.synthesis-degradation	(loc_os03g60960.1 : 289.0) no description available & (at3g55700 : 166.0) UDP-Glycosyltransferase superfamily protein; FUNCTIONS IN: UDP-glycosyltransferase activity, transferase activity, transferring glycosyl groups; INVOLVED IN: metabolic process; LOCATED IN: cellular_component unknown; EXPRESSED IN: 9 plant structures; EXPRESSED DURING: 4 anthesis, C globular stage, petal differentiation and …
1	traes_5bl_70975bd62	17.4.1	hormone metabolism.cytokinin.synthesis-degradation	(loc_os03g60960.1 : 632.0) no description available & (at3g11340 : 355.0) UDP-Glycosyltransferase superfamily protein; FUNCTIONS IN: transferase activity, transferring hexosyl groups, UDP-glycosyltransferase activity; INVOLVED IN: metabolic process; LOCATED IN: endomembrane system; EXPRESSED IN: 8 plant structures; EXPRESSED DURING: 4 anthesis, LP.02 two leaves visible, petal differentiation and …
1	traes_5bl_d1addb1ff1	17.4.1	hormone metabolism.cytokinin.synthesis-degradation	(loc_os01g41430.1 : 176.0) no description available & (at2g15490 : 123.0) UDP-glycosyltransferase 73B4 (UGT73B4); FUNCTIONS IN: quercetin 3-O-glucosyltransferase activity, UDP-glycosyltransferase activity, quercetin 7-O-glucosyltransferase activity, UDP-glucosyltransferase activity, transferase activity, transferring glycosyl groups; INVOLVED IN: response to other organism; LOCATED IN: endomembra…
1	traes_6dl_2bbe97178	17.4.1	hormone metabolism.cytokinin.synthesis-degradation	(loc_os07g30330.1 : 337.0) no description available & (at1g22370 : 169.0) UDP-glucosyl transferase 85A5 (UGT85A5); FUNCTIONS IN: transferase activity, transferring glycosyl groups, glucuronosyltransferase activity; INVOLVED IN: metabolic process; EXPRESSED IN: 15 plant structures; EXPRESSED DURING: 9 growth stages; CONTAINS InterPro DOMAIN/s: UDP-glucuronosyl/UDP-glucosyltransferase (InterPro:IPR…
1	traes_6dl_8fca98fc5	17.4.1	hormone metabolism.cytokinin.synthesis-degradation	(loc_os02g51930.1 : 308.0) no description available & (at1g22380 : 231.0) Encodes a putative UDP-glucosyl transferase. At1g22380 was initially identified as encoding the protein AAF87154, which has been classified as a bHLH protein (AtbHLH152). Subsequently it has been found that the AAF87154 protein appears to be encoded by the AT1G23970 genomic locus.; UDP-glucosyl transferase 85A3 (UGT85A3); F…
1	traes_6dl_9d3f7e8a0	17.4.1	hormone metabolism.cytokinin.synthesis-degradation	(loc_os07g30469.1 : 229.0) no description available & (at5g05880 : 120.0) UDP-Glycosyltransferase superfamily protein; FUNCTIONS IN: UDP-glycosyltransferase activity, transferase activity, transferring glycosyl groups; INVOLVED IN: metabolic process; LOCATED IN: cellular_component unknown; EXPRESSED IN: root; CONTAINS InterPro DOMAIN/s: UDP-glucuronosyl/UDP-glucosyltransferase (InterPro:IPR002213…
1	traes_6dl_da55b8de3	17.4.1	hormone metabolism.cytokinin.synthesis-degradation	(loc_os02g51930.1 : 184.0) no description available & (at1g22400 : 108.0) UGT85A1; FUNCTIONS IN: in 6 functions; INVOLVED IN: metabolic process; LOCATED IN: cellular_component unknown; EXPRESSED IN: 22 plant structures; EXPRESSED DURING: 10 growth stages; CONTAINS InterPro DOMAIN/s: UDP-glucuronosyl/UDP-glucosyltransferase (InterPro:IPR002213); BEST Arabidopsis thaliana protein match is: UDP-gluc…
1	traes_6ds_489cd9911	17.4.1	hormone metabolism.cytokinin.synthesis-degradation	(loc_os02g51930.1 : 443.0) no description available & (at1g22400 : 317.0) UGT85A1; FUNCTIONS IN: in 6 functions; INVOLVED IN: metabolic process; LOCATED IN: cellular_component unknown; EXPRESSED IN: 22 plant structures; EXPRESSED DURING: 10 growth stages; CONTAINS InterPro DOMAIN/s: UDP-glucuronosyl/UDP-glucosyltransferase (InterPro:IPR002213); BEST Arabidopsis thaliana protein match is: UDP-gluc…
1	traes_6ds_995c4235a	17.4.1	hormone metabolism.cytokinin.synthesis-degradation	(loc_os02g51930.1 : 108.0) no description available & (at1g78270 : 89.7) UDP-glucosyl transferase 85A4 (UGT85A4); FUNCTIONS IN: transferase activity, transferring hexosyl groups, UDP-glycosyltransferase activity, glucuronosyltransferase activity; INVOLVED IN: metabolic process; LOCATED IN: cellular_component unknown; EXPRESSED IN: 17 plant structures; EXPRESSED DURING: 9 growth stages; CONTAINS I…
1	traes_6ds_ec682031e	17.4.1	hormone metabolism.cytokinin.synthesis-degradation	(loc_os02g51930.1 : 612.0) no description available & (at1g22360 : 434.0) UDP-glucosyl transferase 85A2 (UGT85A2); FUNCTIONS IN: UDP-glycosyltransferase activity, transferase activity, transferring glycosyl groups, glucuronosyltransferase activity; INVOLVED IN: metabolic process; LOCATED IN: cellular_component unknown; EXPRESSED IN: 21 plant structures; EXPRESSED DURING: 11 growth stages; CONTAIN…
1	traes_6al_952d863ad	17.4.1	hormone metabolism.cytokinin.synthesis-degradation	(loc_os02g51930.1 : 306.0) no description available & (at1g22360 : 187.0) UDP-glucosyl transferase 85A2 (UGT85A2); FUNCTIONS IN: UDP-glycosyltransferase activity, transferase activity, transferring glycosyl groups, glucuronosyltransferase activity; INVOLVED IN: metabolic process; LOCATED IN: cellular_component unknown; EXPRESSED IN: 21 plant structures; EXPRESSED DURING: 11 growth stages; CONTAIN…
1	traes_6al_cd93ad097	17.4.1	hormone metabolism.cytokinin.synthesis-degradation	(loc_os02g51930.1 : 412.0) no description available & (at1g22380 : 287.0) Encodes a putative UDP-glucosyl transferase. At1g22380 was initially identified as encoding the protein AAF87154, which has been classified as a bHLH protein (AtbHLH152). Subsequently it has been found that the AAF87154 protein appears to be encoded by the AT1G23970 genomic locus.; UDP-glucosyl transferase 85A3 (UGT85A3); F…
1	traes_6al_d398d5bf3	17.4.1	hormone metabolism.cytokinin.synthesis-degradation	(loc_os02g51930.1 : 410.0) no description available & (at1g22380 : 288.0) Encodes a putative UDP-glucosyl transferase. At1g22380 was initially identified as encoding the protein AAF87154, which has been classified as a bHLH protein (AtbHLH152). Subsequently it has been found that the AAF87154 protein appears to be encoded by the AT1G23970 genomic locus.; UDP-glucosyl transferase 85A3 (UGT85A3); F…
1	traes_7dl_3ea08b5d0	17.4.1	hormone metabolism.cytokinin.synthesis-degradation	(loc_os07g30469.1 : 483.0) no description available & (at1g22360 : 256.0) UDP-glucosyl transferase 85A2 (UGT85A2); FUNCTIONS IN: UDP-glycosyltransferase activity, transferase activity, transferring glycosyl groups, glucuronosyltransferase activity; INVOLVED IN: metabolic process; LOCATED IN: cellular_component unknown; EXPRESSED IN: 21 plant structures; EXPRESSED DURING: 11 growth stages; CONTAIN…
1	traes_2ds_cf71fefec	17.5.1	hormone metabolism.ethylene.synthesis-degradation	(loc_os04g10350.1 : 99.0) no description available & (at1g06645 : 90.5) 2-oxoglutarate (2OG) and Fe(II)-dependent oxygenase superfamily protein; FUNCTIONS IN: oxidoreductase activity; INVOLVED IN: biological_process unknown; LOCATED IN: cellular_component unknown; CONTAINS InterPro DOMAIN/s: Oxoglutarate/iron-dependent oxygenase (InterPro:IPR005123); BEST Arabidopsis thaliana protein match is: 2-…
1	traes_2bs_cf4f892dd	17.5.1	hormone metabolism.ethylene.synthesis-degradation	(loc_os04g10350.1 : 403.0) no description available & (at1g06640 : 303.0) encodes a protein whose sequence is similar to a 2-oxoglutarate-dependent dioxygenase; 2-oxoglutarate (2OG) and Fe(II)-dependent oxygenase superfamily protein; CONTAINS InterPro DOMAIN/s: Oxoglutarate/iron-dependent oxygenase (InterPro:IPR005123); BEST Arabidopsis thaliana protein match is: 2-oxoglutarate (2OG) and Fe(II)-d…
1	traes_7ds_8d05289ef	17.5.1	hormone metabolism.ethylene.synthesis-degradation	(loc_os06g08023.1 : 385.0) no description available & (gnl|cdd|35365 : 274.0) no description available & (at5g54000 : 264.0) 2-oxoglutarate (2OG) and Fe(II)-dependent oxygenase superfamily protein; FUNCTIONS IN: oxidoreductase activity, acting on paired donors, with incorporation or reduction of molecular oxygen, 2-oxoglutarate as one donor, and incorporation of one atom each of oxygen into both …
1	traes_2al_5248d9125	17.5.3	hormone metabolism.ethylene.induced-regulated-responsive-activated	(loc_os01g37630.1 : 244.0) no description available & (at2g23560 : 144.0) Encodes a protein shown to have carboxylesterase activity, methyl salicylate esterase activity, and methyl IAA esterase activity in vitro. This protein does not act on methyl JA, MeGA4, or MEGA9 in vitro. MES7 appears to be involved in MeSA hydrolysis in planta. Expression of MES7 can restore systemic acquired resistance in…
1	traes_4dl_5abc60d83	17.6.2	hormone metabolism.gibberelin.signal transduction	(loc_os03g13740.1 : 237.0) no description available & (at5g37490 : 127.0) ARM repeat superfamily protein; FUNCTIONS IN: ubiquitin-protein ligase activity, binding; INVOLVED IN: response to chitin; LOCATED IN: ubiquitin ligase complex; EXPRESSED IN: 14 plant structures; EXPRESSED DURING: 7 growth stages; CONTAINS InterPro DOMAIN/s: U box domain (InterPro:IPR003613), Armadillo-like helical (InterPr…
1	traes_4bl_778aab097	17.6.3	hormone metabolism.gibberelin.induced-regulated-responsive-activated	(loc_os03g16350.1 : 263.0) no description available & (at2g45430 : 135.0) Encodes a nuclear localized AT hook domain containing protein that can bind AT rich DNA in vitro. Overexpression of the gene results in delayed flowering. Is likely to act redundantly with AHL18, AHL27 and AHL29 in the regulation of flowering. It is also involved in both photo- and skotomorphogenesis.; AT-hook motif nuclear…
1	traes_4as_e960b83c6	17.6.3	hormone metabolism.gibberelin.induced-regulated-responsive-activated	(loc_os03g16350.1 : 266.0) no description available & (at2g45430 : 140.0) Encodes a nuclear localized AT hook domain containing protein that can bind AT rich DNA in vitro. Overexpression of the gene results in delayed flowering. Is likely to act redundantly with AHL18, AHL27 and AHL29 in the regulation of flowering. It is also involved in both photo- and skotomorphogenesis.; AT-hook motif nuclear…
1	traes_6dl_16e4bea311	17.7.1.1	hormone metabolism.jasmonate.synthesis-degradation.lipases	(loc_os02g43700.1 : 543.0) no description available & (at4g16820 : 253.0) Encodes a lipase that hydrolyzes phosphatidylcholine, glycolipids as well as triacylglycerols.; alpha/beta-Hydrolases superfamily protein; FUNCTIONS IN: galactolipase activity, triglyceride lipase activity, phospholipase A1 activity; INVOLVED IN: lipid metabolic process; LOCATED IN: chloroplast; EXPRESSED IN: sperm cell, cu…
1	traes_2dl_ad7e05ed5	17.7.1.2	hormone metabolism.jasmonate.synthesis-degradation.lipoxygenase	(q7xv13|lox5_orysa : 210.0) Putative lipoxygenase 5 (EC 1.13.11.12) - Oryza sativa (Rice) & (loc_os04g37430.1 : 199.0) no description available & (at1g17420 : 181.0) Lipoxygenase; lipoxygenase 3 (LOX3); FUNCTIONS IN: oxidoreductase activity, acting on single donors with incorporation of molecular oxygen, incorporation of two atoms of oxygen, lipoxygenase activity, iron ion binding, metal ion bind…
1	traes_2al_71528f4fa	17.7.1.2	hormone metabolism.jasmonate.synthesis-degradation.lipoxygenase	(q7xv13|lox5_orysa : 111.0) Putative lipoxygenase 5 (EC 1.13.11.12) - Oryza sativa (Rice) & (loc_os04g37430.1 : 111.0) no description available & (at1g72520 : 85.5) PLAT/LH2 domain-containing lipoxygenase family protein; FUNCTIONS IN: oxidoreductase activity, acting on single donors with incorporation of molecular oxygen, incorporation of two atoms of oxygen, lipoxygenase activity, iron ion bindi…
1	traes_2al_d85fc3bbb	17.7.1.2	hormone metabolism.jasmonate.synthesis-degradation.lipoxygenase	(q7xv13|lox5_orysa : 176.0) Putative lipoxygenase 5 (EC 1.13.11.12) - Oryza sativa (Rice) & (loc_os04g37430.1 : 175.0) no description available & (at1g17420 : 135.0) Lipoxygenase; lipoxygenase 3 (LOX3); FUNCTIONS IN: oxidoreductase activity, acting on single donors with incorporation of molecular oxygen, incorporation of two atoms of oxygen, lipoxygenase activity, iron ion binding, metal ion bind…
1	traes_4dl_b3e978e9f	17.7.1.3	hormone metabolism.jasmonate.synthesis-degradation.allene oxidase synthase	(q7xys3|c74a2_orysa : 649.0) Cytochrome P450 74A2 (EC 4.2.1.92) (Allene oxide synthase 2) (Hydroperoxide dehydrase 2) - Oryza sativa (Rice) & (loc_os03g12500.1 : 649.0) no description available & (at5g42650 : 487.0) Encodes a member of the cytochrome p450 CYP74 gene family that functions as an allene oxide synthase. This enzyme catalyzes dehydration of the hydroperoxide to an unstable allene oxid…
1	traes_4bl_523d155e21	17.7.1.3	hormone metabolism.jasmonate.synthesis-degradation.allene oxidase synthase	(q7xys3|c74a2_orysa : 163.0) Cytochrome P450 74A2 (EC 4.2.1.92) (Allene oxide synthase 2) (Hydroperoxide dehydrase 2) - Oryza sativa (Rice) & (loc_os03g12500.1 : 163.0) no description available & (at5g42650 : 120.0) Encodes a member of the cytochrome p450 CYP74 gene family that functions as an allene oxide synthase. This enzyme catalyzes dehydration of the hydroperoxide to an unstable allene oxid…
1	traes_4bl_c01e043b6	17.7.1.3	hormone metabolism.jasmonate.synthesis-degradation.allene oxidase synthase	(q7xys3|c74a2_orysa : 644.0) Cytochrome P450 74A2 (EC 4.2.1.92) (Allene oxide synthase 2) (Hydroperoxide dehydrase 2) - Oryza sativa (Rice) & (loc_os03g12500.1 : 644.0) no description available & (at5g42650 : 481.0) Encodes a member of the cytochrome p450 CYP74 gene family that functions as an allene oxide synthase. This enzyme catalyzes dehydration of the hydroperoxide to an unstable allene oxid…
1	traes_4bl_dd6dd7487	17.7.1.3	hormone metabolism.jasmonate.synthesis-degradation.allene oxidase synthase	(q7xys3|c74a2_orysa : 146.0) Cytochrome P450 74A2 (EC 4.2.1.92) (Allene oxide synthase 2) (Hydroperoxide dehydrase 2) - Oryza sativa (Rice) & (loc_os03g12500.1 : 146.0) no description available & (at5g42650 : 103.0) Encodes a member of the cytochrome p450 CYP74 gene family that functions as an allene oxide synthase. This enzyme catalyzes dehydration of the hydroperoxide to an unstable allene oxid…
1	traes_4bl_ec6d20026	17.7.1.3	hormone metabolism.jasmonate.synthesis-degradation.allene oxidase synthase	(q7xys3|c74a2_orysa : 138.0) Cytochrome P450 74A2 (EC 4.2.1.92) (Allene oxide synthase 2) (Hydroperoxide dehydrase 2) - Oryza sativa (Rice) & (loc_os03g12500.1 : 138.0) no description available & (at5g42650 : 101.0) Encodes a member of the cytochrome p450 CYP74 gene family that functions as an allene oxide synthase. This enzyme catalyzes dehydration of the hydroperoxide to an unstable allene oxid…
[truncated: 17,152 more rows]

## Sheet: Foglio4
Expression pattern	id	BinCode	BinName	description
[truncated: 35,411 more rows]

## Sheet: MapMan outputs
ID	Modulation type	BinCode	BinName	description
[truncated: 35,410 more rows]

## Sheet: Summary of MapMan outputs
	Modulation type
Class	1	2	3	4	5	6	7	8	9	10	11	12	13	14	15	16	17	18	19	20	21	22	23	24	25	26	27	28	29	30	31	32	33	34	35	36	37	38	39	40	41	42	43	44	45	46	47	48	49
[truncated: 33 more rows]
[truncated: 336 more columns]

## Sheet: Caption
Supplementary Data sheet 1. Sheet 1 log2Fold Changes (log2FCs) for all the RNA-Seq DEGs identified in the eight pair-wise comparisons. For each DEG modulation type, ID and log2FCs in each comparison are reported. Green = up-regulation; red = down-regulation; S = susceptible null genotype 2-2890; R = resistant 2DL+ genotype 2-2816; sp =spikelet; ra = rachis; Fg = F. graminearum infected sample; H2…
