# Supplementary material for: Comparative Transcriptome Profiles of Near-Isogenic Hexaploid Wheat Lines Differing for Effective Alleles at the 2DL FHB Resistance QTL
Source: Front Plant Sci. 2018 Jan 30;9:37. doi: 10.3389/fpls.2018.00037 (PMC5797473; doi:10.3389/fpls.2018.00037)
Supplement: Supplementary file 10 [file DataSheet2.XLSX]

## Sheet: Modulation type FCs
Modulation type	miRNA	FgvsH2O_Rsp	FgvsH2O_Rra	FgvsH2O_Ssp	FgvsH2O_Sra	RvsS_Fgsp	RvsS_H2Osp	RvsS_Fgra	RvsS_H2Ora
1	MIR6214				-73.45
1	MIR171b				-27
1	MIR5062				-24
1	MIR1117				-13
1	MIR444e				-9.5
1	MIR444d				-8.5
1	MIR319a				-7.28
1	MIR159c				-7
1	MIR444a				-4.33
1	MIR1133				-3.13
1	MIR1127a				-2.96
2	MIR398			-77.29	-35
2	MIR156e			-21	-19.72
2	MIR156i			-19.33	-20.82
2	MIR156f			-18.35	-19.58
2	MIR156h			-17.96	-20.79
2	MIR167e			-11.71	-9.95
2	MIR9679			-9.36	-10.17
2	MIR1122a			-5.32	-4.6
2	MIR1128			-4.65	-3.37
2	MIR9674a			-3.97	-4.7
3	MIR6183			-81.93
3	MIR396			-74.53
3	MIR1139			-56.78
3	MIR9660			-38.4
3	MIR167g			-11.63
3	MIR5083			-3.09
3	MIR9777			-2.76
3	MIR531			2.13
3	MIR5082			6
4	MIR164b	-4.75		-33.67	-74
4	MIR169f	-10		-15	-8
4	MIR167d	-3.61		-11.64	-8.22
4	MIR166m	-3.44		-8.23	-7.29
4	MIR9670	-2.27		-5.33	-5.04
4	MIR9676	-2.7		-4.8	-5.44
4	MIR1135	-2.49		-4.06	-4.88
4	MIR5084	-3.41		-2.83	-3.44
5	MIR9674b	-2.27		-6.11	-4.88	2.79		4.1
5	MIR9672b	-3.8		-15.51	-11.59	3.83		5.05
5	MIR156c	-5.11		-23.94	-17.34	4.46		6.52
5	MIR444c	-3.89		-17.32	-14.31	4.85		6.44
5	MIR9863b	-3.85		-17.93	-11.78	5.23		6.88
5	MIR9863a	-3.85		-18.02	-11.75	5.25		6.86
5	MIR9669	-4.27		-20.79	-6.7	6.56		7.05
6	MIR393	-3.69	-2.57	-5.63	-7.73			3.57
6	MIR396d	-4.56	-3.27	-16.62	-11.62			4.74
6	MIR164	-2.79	-8.25	-11.86	-12.43			5.36
6	MIR9656	-3.85	-2.5	-10.55	-11.79			5.75
6	MIR5050	-2.02	-2.58	-12.25	-12.89			5.97
7	MIR397	-5.22		-167.41
7	MIR169d	-4.7		-22.67
7	MIR169a	-4.1		-12.67
7	MIR1120a	-5.5		-12.6
8	MIR9662a	-2.24		-6.5	-4.01	2.89
8	MIR168	-3.52		-9.05	-4.54	3.38
8	MIR9773	-3.55		-22.56	-12.78	5.56
8	MIR9673	-2.3		-19.33	-9.5	7.67
9	MIR171c	-19	-17	-83.21	-75.31
9	MIR396c	-4.87	-3.19	-14.75	-9.66
9	MIR9672	-3.6	-2.56	-10.32	-9.83
9	MIR394	-2.43	-2.4	-4.25	-5.33
10	MIR167f	-10.5
10	MIR9654b	-6.83
10	MIR9782	-4.57
11	MIR7757	-5.39		-8.67	-7.76			4.72
11	MIR166f	-4.72		-9.78	-10.1			6.97
11	MIR399b	-9.88		-13.25	-12.83			7.5
12	MIR9655	-4.21		-51.3		10.7
12	MIR9659	-6.67		-136.5		28.5
13	MIR9652			-42		11.5
13	MIR9658			-22.78		6.78
14	MIR5175				-8.06			7.12
14	MIR1847				-64.32			72.3
15	MIR827	-2.66			-8.26	2.91		7.74
15	MIR5048	-2.3			-8.56	2.99		5.28
16	MIR6253	-77.55			-88.41
16	MIR319	-8.86			-4.76
17	MIR167c	-3.58		-14.85	-8.12	2.45	-2.45
17	MIR171a	-6.5		-32.67	-9.82	11	2.48
18	MIR166c	-4.66		-11.47	-7.68	3.09	-2.44	6.02	-3.4
18	MIR9663	-2.37		-11.31	-11.5	11.03	2.31	20.1	2.74
19	MIR166d	-5.09		-14	-16.33	4.23	-2.44		-3.48
19	MIR166e	-4.69		-27.33	-26	5.2	-2.44		-3.43
20	MIR156b			-20.95	-19.03		-10
20	MIR5072			-3.61	-2.5		-2.2
21	MIR156g			-24.34	-17.83	4.54		6.76
21	MIR5048b			-8.56	-7.91	2.65		5.07
22	MIR9653a			-4.23	-2.42	-482	-1019.5	-116	-255.27
22	MIR9666a			-7.86	-8.42	-3.67	-17.3	-29.5	-71
23	MIR396a		-2.41		-16.6			3.03
23	MIR396b		-2.39		-10			3.02
24	MIR164c		-13.44		-96
24	MIR393b		-2.8		-7.44
25	MIR319b	-5.25	-2.41	-24.7	-17.12	5.34	2.01	9.12
25	MIR319d	-5.2	-2.4	-24.24	-16.99	5.29	2.02	9.04
26	MIR399j			-5.73
26	MIR393a			-2.96
27	MIR156k						-4.83
27	MIR167a						-2.09
28	MIR6250				2.25
29	MIR5079a	-19					9.5
30	MIR166j	-3.46				2.03
31	MIR5079b	-11.67					5.83		4.78
32	MIR9677a	-5.86		-17.75			2.07
33	MIR9774	-2.89		2.14			3.72
34	MIR9776	-2.18		-4.43		3.48		4.62
35	MIR9772			-5.28		3.29		6.6
36	MIR1136			-6.13				4.84
37	MIR9674c				-9	4.86		7.07
38	MIR9664				-4.72		-2.89		-2.39
39	MIR9662b	-2.68			-4.05	2.94
40	MIR5168	-10		-35	-5.84		2
41	MIR166g	-4.73		-22	-10.12		-2.28	6.99
42	MIR166h	-4.72		-9.81	-10.11			6.99	-2.03
43	MIR159a	-2.02		-19.2	-16.2		2.29	5.75	20
44	MIR159b	-2.78		-5.4	2	3.11	4.65	7.1	3.85
45	MIR166a	-4.66		-11.52	-7.66	3.1		6.01	-2.11
46	MIR9775			-9.62	-4.52	3.24
47	MIR5048a			-8.48	-8			5.12
48	MIR166i			-4	-8.75		-2.52		-3.37
49	MIR6198		11		12
50	MIR9672a	-5.71	-3.51	-26	-19.85		-2.73
51	MIR444b	-3.47	-2.88	-11.48	-9.63	3.66		5.48
52	MIR397b	-3.98	5.25	-23.69	-10.27	4.08		7.27
53	MIR166b	-4.66	-5.38	-11.48	-9.72	6.75	-2.57	6.02	-3.57
54	MIR156d		-3.46	-20.95	-20.71	3.82		6.03
55	MIR6201		-2.56	-17.13
56	MIR399a	-10.2	-3.18	-22.31			5.67
57	MIR396e	-3.69	-2.12	-9.07				2.84
58	MIR1432	-2.12	2.77	-2.05				5.62
59	MIR1119			-7.2					3.6
60	MIR9783			5
61	MIR9653b						2.54
62	MIR5054					-2.02	-2.36
63	MIR9668							4.88
64	MIR156								-2.36
65	MIR395b								59.44

## Sheet: Targets among the RNA-Seq DEGs 
miRNA	miRNA MT	Target	RNA-Seq MT	Target description
156	64	Traes_5DL_1272B4BAC	3	RNA.regulation of transcription.SBP transcription factor family
156	64	Traes_5BL_96FDFC152	3	RNA.regulation of transcription.SBP transcription factor family
156	64	Traes_6AS_32A35158A	16	RNA.regulation of transcription.SBP transcription factor family
156	64	Traes_4BS_375EF1D15	21	not assigned.unknown
156	64	Traes_2BS_186EA570A	23	RNA.regulation of transcription.SBP transcription factor family
156	64	Traes_6BS_F50663DF7	8	RNA.regulation of transcription.SBP transcription factor family
156	64	Traes_6DS_7B1596298	8	RNA.regulation of transcription.SBP transcription factor family
156	64	Traes_4DL_25051B493	8	not assigned.unknown
164	6	Traes_7DL_91CFE828F	25	RNA.regulation of transcription.NAC transcription factor family
164	6	Traes_7AL_BE3253C8F	21	RNA.regulation of transcription.NAC transcription factor family
164	6	Traes_7AL_628A69311	22	RNA.regulation of transcription.NAC transcription factor family
164	6	Traes_1BL_5A31CB72E	28	nucleotide metabolism.degradation
164	6	Traes_7AL_BFBB2AD1E	40	RNA.regulation of transcription.NAC transcription factor family
164	6	Traes_7DL_BDD45DB24	40	RNA.regulation of transcription.NAC transcription factor family
164	6	Traes_2BS_D5A97B888	4	transport.sugars
164	6	Traes_2AS_3F30521B9	7	transport.sugars
164	6	Traes_7DL_1E343B6E6	25	not assigned.unknown
164	6	Traes_7BL_F1A0270C6	21	not assigned.unknown
164	6	Traes_4DS_C08BF9DB2	10	major CHO metabolism.synthesis.sucrose.SPS
164	6	Traes_6AS_D9BDACF78	43	not assigned.unknown
164	6	Traes_2BL_BD5F3380A	16	not assigned.unknown
164	6	Traes_7AL_AF1AA9D9E	17	protein.degradation.ubiquitin.E3.RING
164	6	Traes_7DL_3117F2A56	2	development.unspecified
168	8	Traes_6DL_58620B158	6	development.unspecified
319	16	Traes_6AL_3EC6089A6	11	cell wall.pectin*esterases.PME
319	16	Traes_2AS_B96BB2490	13	RNA.regulation of transcription.C3H zinc finger transcription factor family
319	16	Traes_1AS_514A12B5B	20	development.unspecified
393	6	Traes_1DS_1847DA30E	5	hormone metabolism.auxin.signal transduction
393	6	Traes_1BS_4BA296C26	5	hormone metabolism.auxin.signal transduction
393	6	Traes_2DL_F0FEB5383	5	hormone metabolism.auxin.signal transduction
393	6	Traes_2BL_370AE211F	5	hormone metabolism.auxin.signal transduction
393	6	Traes_2AL_9EC359B65	5	hormone metabolism.auxin.signal transduction
394	9	Traes_3AL_63EBED1DE	5	protein.degradation.ubiquitin.E3.SCF.FBOX
394	9	Traes_1DL_F23E9DAA9	183	RNA.regulation of transcription.sigma factor family
394	9	Traes_3AL_9B52237C9	1	not assigned.unknown
394	9	Traes_7DL_72868CD1F	144	RNA.transcription
396	3	Traes_3AS_532AA23A1	5	not assigned.no ontology.tetratricopeptide repeat (TPR)
396	3	Traes_5AL_19122A6AC	4	RNA.processing
396	3	Traes_4BL_8F74B076C	4	not assigned.no ontology
396	3	Traes_5AL_496E5A961	4	not assigned.no ontology
396	3	Traes_5DL_BFB4552D3	20	RNA.processing.RNA helicase
396	3	Traes_4BS_1B1F669A3	3	RNA.regulation of transcription.GRF zinc finger transcription factor family
396	3	Traes_4AL_4954CD38D	18	RNA.regulation of transcription.GRF zinc finger transcription factor family
396	3	Traes_7AS_76670DCAB	17	stress.abiotic.heat
396	3	Traes_7BS_1A6D16C6B	17	stress.abiotic.heat
397	7	Traes_7AS_9B4B53D10	2	secondary metabolism.simple phenols
397	7	Traes_1AS_CFF61674E	36	redox.ascorbate and glutathione.glutathione
397	7	Traes_1DS_EFDF9CB72	36	redox.ascorbate and glutathione.glutathione
397	7	Traes_1BS_D3FD8CC9D	70	redox.ascorbate and glutathione.glutathione
397	7	Traes_4DL_91DF15F5B	50	secondary metabolism.simple phenols
397	7	Traes_4AS_DC872C10F	50	secondary metabolism.simple phenols
397	7	Traes_3AL_23D8F56A8	19	secondary metabolism.simple phenols
397	7	Traes_4AS_BAF81FFF7	163	not assigned.unknown
397	7	Traes_4BL_3EAE23E69	57	secondary metabolism.simple phenols
397	7	Traes_5AS_1989F753A	14	not assigned.unknown
397	7	Traes_5DS_2E06A1F03	5	not assigned.unknown
397	7	Traes_4DS_A8CFE32D0	3	not assigned.no ontology.pentatricopeptide (PPR) repeat-containing protein
397	7	Traes_7AS_545BDB6F1	8	protein.aa activation.alanine-tRNA ligase
397	7	Traes_7DS_113FFD0F0	8	protein.aa activation.alanine-tRNA ligase
397	7	Traes_7BS_02428324D	8	protein.aa activation.alanine-tRNA ligase
398	2	Traes_2DS_3C3A2A12A	15	redox.dismutases and catalases
398	2	Traes_2BS_6015BC7C6	15	redox.dismutases and catalases
531	3	Traes_7DL_6B7B8EE08	6	lipid metabolism.FA synthesis and FA elongation.acyl-CoA binding protein
531	3	Traes_1AL_4F0745006	106	transport.Major Intrinsic Proteins.TIP
827	15	Traes_2AL_956419DF5	7	not assigned.no ontology
827	15	Traes_2AL_608FCBC83	7	amino acid metabolism.synthesis.serine-glycine-cysteine group.serine.phosphoglycerate dehydrogenase
827	15	Traes_6AL_2B4A305CD	11	not assigned.no ontology
827	15	Traes_6BL_005314A5D	8	not assigned.no ontology
827	15	Traes_6DL_20A343A96	50	not assigned.no ontology
827	15	Traes_3AS_E7892DF2A	4	development.storage proteins
827	15	Traes_7DL_3D00F89CD1	6	not assigned.no ontology.pentatricopeptide (PPR) repeat-containing protein
827	15	Traes_4BL_55796C75B	8	development.unspecified
827	15	Traes_2AL_044127979	6	protein.degradation.serine protease
827	15	Traes_2DL_DE9AD5892	34	protein.degradation.serine protease
827	15	Traes_2BL_7B5D31919	6	protein.degradation.serine protease
1117	1	nd	nd	nd
1119	59	Traes_1DL_645A2ECC0	1	misc.glutathione S transferases
1119	59	Traes_7DL_C343BA649	67	RNA.regulation of transcription.bZIP transcription factor family
1119	59	Traes_3AL_2A172A963	13	nucleotide metabolism.synthesis.pyrimidine.CTP synthetase
1128	2	Traes_2BL_A31B30F0C	7	signalling.receptor kinases.leucine rich repeat I
1128	2	Traes_1AS_675F5F1DC	15	not assigned.unknown
1128	2	Traes_5BL_B07A81170	48	not assigned.unknown
1128	2	Traes_3DL_325A49FCC	6	transport.ABC transporters and multidrug resistance systems
1128	2	Traes_5AS_F4290A5DD	3	stress.abiotic.unspecified
1128	2	Traes_7BL_3FCE5F81A	3	cell wall.cellulose synthesis.cellulose synthase
1128	2	Traes_5BL_54CC7D2D6	11	hormone metabolism.ethylene.synthesis-degradation
1128	2	Traes_2AS_6BF19AB61	24	protein.glycosylation
1128	2	Traes_4AL_0CBF57B3F	9	RNA.RNA binding
1128	2	Traes_1DL_BA95A7496	2	not assigned.unknown
1128	2	Traes_6BL_462C2179A	13	protein.degradation.serine protease
1128	2	Traes_2DL_622F4AD96	8	not assigned.unknown
1128	2	Traes_6DL_7E4EE095C	3	not assigned.unknown
1128	2	Traes_5AL_2D51123F6	16	not assigned.unknown
1128	2	Traes_1BS_FAAAC952F	2	not assigned.unknown
1133	1	Traes_7BL_07C4E8081	234	not assigned.unknown
1133	1	Traes_5BL_60FBE677D	17	glycolysis.cytosolic branch.pyruvate kinase (PK)
1133	1	Traes_4DS_F33F58A71	1	stress.biotic.PR-proteins
1133	1	Traes_5BL_F7FF5F98C	10	not assigned.unknown
1133	1	Traes_4BL_CC7FF6AC8	2	protein.targeting.secretory pathway.vacuole
1133	1	Traes_2DL_D74FEB54D	14	cell.organisation
1133	1	Traes_7DL_ACACA513D	22	RNA.regulation of transcription.putative transcription regulator
1133	1	Traes_2DS_7B7201B62	2	hormone metabolism.ethylene.synthesis-degradation
1133	1	Traes_2AS_607E72B1A	2	hormone metabolism.ethylene.synthesis-degradation
1135	4	Traes_4AL_F04F9FDF5	31	lipid metabolism.lipid degradation.lipases
1135	4	Traes_4DL_8C572B927	1	protein.degradation.ubiquitin.E3.RING
1135	4	Traes_4AS_4F615C5CC	10	RNA.regulation of transcription.HB (Homeobox) transcription factor family.BEL subfamily
1135	4	Traes_5AL_38B610793	5	RNA.processing.splicing
1135	4	Traes_6BS_2BCF1B8D0	2	major CHO metabolism.degradation.sucrose.invertases.cell wall
1135	4	Traes_2DL_E4B86D0C3	23	major CHO metabolism.synthesis.starch.starch synthase
1136	36	Traes_6AL_C13753B31	26	RNA.regulation of transcription.MYB transcription factor family
1136	36	Traes_1AS_7AB089C23	5	not assigned.no ontology
1136	36	Traes_5AL_2D51123F6	16	not assigned.unknown
1136	36	Traes_3DS_DEE900F71	19	not assigned.unknown
1136	36	Traes_2DL_F812A9554	6	not assigned.unknown
1139	3	Traes_4AL_CE5670268	25	protein.degradation.ubiquitin.E3.RING
1139	3	Traes_1DL_831559883	5	not assigned.unknown
1432	58	Traes_1DL_C3C407FC1	12	not assigned.unknown
1432	58	Traes_6BL_F1AC805AA	8	cell wall.cell wall proteins.AGPs.AGP Fucosyltransferase
1847	14	nd	nd	nd
5048	15	Traes_2AL_63673D843	12	secondary metabolism.flavonoids.anthocyanins.anthocyanidin reductase
5048	15	Traes_7DL_AB7C59D49	43	not assigned.unknown
5048	15	Traes_3AL_5CC7A7B68	43	signalling.receptor kinases.legume-lectin
5048	15	Traes_2DL_14C8A084C	2	signalling.receptor kinases.S-locus glycoprotein like
5048	15	Traes_5AS_F41E569E2	8	not assigned.unknown
5048	15	Traes_5BL_0D0ED345E	14	stress.biotic
5048	15	Traes_7AS_44272563D	5	signalling.receptor kinases.leucine rich repeat VIII.VIII-1
5048	15	Traes_1DL_3259FC4A0	5	not assigned.unknown
5048	15	Traes_7AL_36454256C	18	RNA.regulation of transcription.DBP (DNA-binding phosphatase) transcription factor family
5050	6	nd	nd	nd
5054	62	nd	nd	nd
5062	1	Traes_5BL_DB38D1FC7	338	not assigned.no ontology
5062	1	Traes_1BL_219B2BB6D	8	not assigned.no ontology
5062	1	Traes_1AL_F33489A57	20	not assigned.no ontology
5062	1	Traes_1DL_38415F71A	65	not assigned.no ontology
5062	1	Traes_7BS_3648891F6	5	DNA.synthesis/chromatin structure
5072	20	Traes_1DS_FD879AB27	7	not assigned.no ontology
5072	20	Traes_1AS_838E31709	4	not assigned.unknown
5072	20	Traes_2AS_2F998802A	3	DNA.synthesis/chromatin structure
5082	3	Traes_4BL_2CEFDE904	7	signalling.MAP kinases
5082	3	Traes_4BS_9285C0809	7	signalling.MAP kinases
5082	3	Traes_2BL_EBB1E8AC6	9	misc.peroxidases
5082	3	Traes_2AL_229EBA080	43	misc.peroxidases
5082	3	Traes_7DL_DD6325932	45	protein.glycosylation
5082	3	Traes_1AL_97333ABA1	4	not assigned.no ontology
5082	3	Traes_2DL_2604BC271	24	cell.division
5082	3	Traes_2BL_6097FE67E	24	cell.division
5082	3	Traes_2AL_6EE01D4C2	46	cell.division
5082	3	Traes_4BS_176348978	10	PS.calvin cycle.rubisco interacting
5082	3	Traes_6DL_603E32A07	14	RNA.processing.RNA helicase
5083	3	Traes_6DL_85C5BDEEE	14	not assigned.unknown
5083	3	Traes_2BL_2BD84B85F	5	RNA.processing.splicing
5084	4	Traes_3AL_9393861EC	16	fermentation.aldehyde dehydrogenase
5084	4	Traes_7AL_F2E08B6F8	5	not assigned.unknown
5084	4	Traes_5DL_45FA43959	25	not assigned.unknown
5084	4	Traes_6AL_9B2C05295	8	cell wall.precursor synthesis.RHM
5084	4	Traes_6DL_EBDB8209B	10	cell wall.precursor synthesis.RHM
5084	4	Traes_6BL_81B30CFDA	11	cell wall.precursor synthesis.RHM
5168	40	Traes_6BS_4698671B3	2	not assigned.no ontology.epsin N-terminal homology (ENTH) domain-containing protein
5168	40	Traes_5AL_097E0BB13	12	redox.thioredoxin
5168	40	Traes_1DS_F3F7B8AFE1	4	signalling.receptor kinases.leucine rich repeat XII
5168	40	Traes_2BL_A21853144	3	misc.nitrilases, *nitrile lyases, berberine bridge enzymes, reticuline oxidases, troponine reductases
5168	40	Traes_6AS_466C52F9E	2	not assigned.no ontology.epsin N-terminal homology (ENTH) domain-containing protein
5168	40	Traes_1AL_968B97E50	26	protein.degradation.AAA type
5168	40	Traes_1DL_C100B5557	15	protein.degradation.AAA type
5175	14	Traes_6BL_B695B18C9	33	secondary metabolism.phenylpropanoids.lignin biosynthesis.CCR1
5175	14	Traes_5DL_0D8BB1DD6	2	signalling.misc
5175	14	Traes_2AS_2980E0300	23	lipid metabolism.FA desaturation.omega 6 desaturase
5175	14	Traes_3DS_DEE900F71	19	not assigned.unknown
5175	14	Traes_2AL_CECF497D2	2	not assigned.unknown
6183	3	nd	nd	nd
6198	49	Traes_2BS_DB64E3B68	5	not assigned.unknown
6198	49	Traes_1BS_E42CADE5D	17	stress.abiotic.heat
6198	49	Traes_1DS_54B3EABE1	17	stress.abiotic.heat
6198	49	Traes_1AS_7EB01951F	17	stress.abiotic.heat
6201	55	nd	nd	nd
6214	1	Traes_6BL_80560E411	7	protein.postranslational modification
6214	1	Traes_4BS_749EEDDB6	1	signalling.receptor kinases.leucine rich repeat III
6214	1	Traes_1BS_101332870	7	TCA / org transformation.other organic acid transformatons.malic
6214	1	Traes_2AL_8DF1244C4	1	cell wall.degradation.mannan-xylose-arabinose-fucose
6214	1	Traes_2DL_EE130E7CF	30	not assigned.unknown
6214	1	Traes_5DL_77859DB64	9	RNA.regulation of transcription.putative transcription regulator
6214	1	Traes_4AS_7018A6800	24	protein.synthesis.ribosome biogenesis.Pre-rRNA processing and modifications.methylotransferases
6214	1	Traes_5BL_52972A38C	43	signalling.G-proteins
6214	1	Traes_3DL_DC71E47C5	5	not assigned.unknown
6214	1	Traes_2BL_D82F44AF2	10	redox.thioredoxin
6214	1	Traes_2DL_7099103A3	15	not assigned.no ontology
6214	1	Traes_4DL_3FBD1B99B	4	not assigned.no ontology
6214	1	Traes_4AS_4CB4C153B	49	not assigned.no ontology
6214	1	Traes_6BL_79FA33193	11	transport.hormones.auxin
6214	1	Traes_1AL_EB5EF45AE	40	not assigned.unknown
6250	28	Traes_4BL_06F78B23C	10	metal handling.acquisition
6250	28	Traes_1AL_A40D123CB	14	not assigned.unknown
6253	16	Traes_4AS_F516F49FA	2	signalling.receptor kinases.misc
6253	16	Traes_4BL_415F0F7C7	11	not assigned.unknown
6253	16	Traes_2AL_C345ED501	8	protein.degradation.serine protease
6253	16	Traes_7BS_199343419	14	not assigned.unknown
7757	11	Traes_3DL_5C0BC5611	28	not assigned.unknown
7757	11	Traes_1AL_B6931117F	14	stress.biotic
7757	11	Traes_5BL_DD4C9F446	22	signalling.receptor kinases.crinkly like
7757	11	Traes_5AL_B4E8A3115	23	RNA.regulation of transcription.WRKY transcription factor family
7757	11	Traes_4AL_13A3A40D3	5	stress.biotic
7757	11	Traes_5DS_9DFE4D217	6	stress.biotic.PR-proteins
7757	11	Traes_5DS_5BB2751BD	5	not assigned.unknown
7757	11	Traes_6BL_94E3C007C	6	stress.biotic
7757	11	Traes_5BS_BCEA0112C	14	stress.biotic
7757	11	Traes_6DL_3CF5E0410	24	stress.biotic
7757	11	Traes_6BS_BDD764DA6	8	stress.biotic
7757	11	Traes_7AS_72C627AB6	8	stress.biotic
7757	11	Traes_7AS_451D041F9	6	stress.biotic.PR-proteins
7757	11	Traes_5DL_388BDC212	10	stress.biotic
7757	11	Traes_2DS_12CA77384	9	stress.biotic.PR-proteins
7757	11	Traes_5BL_4BA8DB6BB	6	stress.biotic
7757	11	Traes_5BL_C37854F54	8	stress.biotic
7757	11	Traes_4AL_F1B8E4D92	6	stress.biotic
7757	11	Traes_5BL_7CC1CFAC3	3	stress.biotic
7757	11	Traes_7AS_E43D64A80	6	stress.biotic
7757	11	Traes_2BL_31852E3D7	6	stress.biotic
7757	11	Traes_6BL_27A6BDD76	8	stress.biotic
7757	11	Traes_4BS_B45729F4D	5	stress.biotic
7757	11	Traes_5BL_65A9C2483	3	stress.biotic
7757	11	Traes_7BS_7A4F72BD9	4	stress.biotic
7757	11	Traes_3AS_03D54C6EC	3	stress.biotic
7757	11	Traes_1BS_0201F2E08	5	stress.biotic
7757	11	Traes_5DL_B89CD8432	27	RNA.regulation of transcription.GRAS transcription factor family
7757	11	Traes_7BL_E337D9181	8	not assigned.unknown
7757	11	Traes_1DS_937EB36CF	2	stress.biotic
7757	11	Traes_1AS_8BAC45B9A1	31	stress.biotic
7757	11	Traes_7AL_6599B5B49	4	stress.biotic
7757	11	Traes_1DL_39B0D97A0	5	stress.biotic.PR-proteins
7757	11	Traes_5AL_A62340EE71	16	stress.biotic.PR-proteins
7757	11	Traes_5BL_45FCF6181	2	stress.biotic.PR-proteins
7757	11	Traes_1DS_D11C94C4A	5	cell.vesicle transport
9652	13	Traes_2BS_EDD7B86A3	9	protein.synthesis.ribosomal protein.eukaryotic.60S subunit.L18
9655	12	Traes_4DS_33E9FD169	8	not assigned.unknown
9655	12	Traes_4AL_5EAE82E80	20	not assigned.unknown
9655	12	Traes_4BS_10FFED1FF	20	not assigned.unknown
9655	12	Traes_4BL_B0D7BDA71	2	protein.degradation.ubiquitin.E3.RING
9655	12	Traes_3DS_362F3AA60	6	not assigned.unknown
9656	6	Traes_6DL_1F3E2EB62	21	signalling.receptor kinases.DUF 26
9656	6	Traes_6AL_28170CCF0	7	signalling.receptor kinases.DUF 26
9658	13	Traes_6BS_43F7C3664	28	protein.degradation.ubiquitin.ubiquitin protease
9658	13	Traes_7BS_09FA6A6DD	14	hormone metabolism.brassinosteroid.synthesis-degradation.sterols.other
9658	13	Traes_7DS_E17D2C262	14	hormone metabolism.brassinosteroid.synthesis-degradation.sterols.other
9658	13	Traes_7AS_E0CFEBBBE	3	hormone metabolism.brassinosteroid.synthesis-degradation.sterols.other
9659	12	Traes_6DL_368E5ECD5	10	transport.Major Intrinsic Proteins.PIP
9659	12	Traes_6BL_C85B047AA	23	transport.Major Intrinsic Proteins.PIP
9659	12	Traes_3AL_FB56E8FFB	2	minor CHO metabolism.myo-inositol.poly-phosphatases
9659	12	Traes_3DL_601D0E418	2	minor CHO metabolism.myo-inositol.poly-phosphatases
9660	3	nd	nd	nd
9663	18	Traes_5AS_4E8E92DD6	104	signalling.receptor kinases.leucine rich repeat VIII.VIII-2
9664	38	Traes_5DL_BDE25A669	15	stress.biotic
9664	38	Traes_1BS_E5414BB05	4	stress.biotic
9664	38	Traes_2BS_5045C640C	5	stress.biotic
9664	38	Traes_5BL_964089395	1	stress.biotic
9664	38	Traes_5BL_65A9C2483	3	stress.biotic
9664	38	Traes_5BL_7CC1CFAC3	3	stress.biotic
9664	38	Traes_2BS_4EC8C834B	6	development.unspecified
9664	38	Traes_1BL_78443376F	6	stress.biotic
9664	38	Traes_1DL_50B29C62B	7	minor CHO metabolism.trehalose.trehalase
9664	38	Traes_3AS_FE20AA3A41	5	not assigned.unknown
9664	38	Traes_4DL_82889068B	14	RNA.regulation of transcription.FHA transcription factor
9664	38	Traes_4BL_957013F99	14	RNA.regulation of transcription.FHA transcription factor
9664	38	Traes_6DL_686ED046D	5	stress.biotic
9668	63	Traes_5AL_83CEC08B6	5	stress.biotic.PR-proteins
9668	63	Traes_1AS_536E18ACD	47	amino acid metabolism.degradation.branched chain group.leucine
9669	5	Traes_2AL_1FB1C44F1	3	cell wall.cellulose synthesis
9670	4	Traes_4BS_441D7FA4C	4	signalling.receptor kinases.legume-lectin
9670	4	Traes_4AL_314A51CED	4	signalling.receptor kinases.legume-lectin
9670	4	Traes_2AL_1570C07DE	1	misc.oxidases - copper, flavone etc
9670	4	Traes_3DL_B0B3ED0D8	20	not assigned.unknown
9670	4	Traes_3AL_58393F531	8	not assigned.unknown
9670	4	Traes_5BL_A3BE98CBD	1	not assigned.unknown
9670	4	Traes_2BL_E25CAC0B3	19	not assigned.unknown
9670	4	Traes_2BL_D739E7489	3	not assigned.unknown
9670	4	Traes_5DS_C12B467B9	6	minor CHO metabolism.callose
9670	4	Traes_6AS_867A17B5B	7	not assigned.unknown
9670	4	Traes_6DS_A7686975F	4	not assigned.unknown
9670	4	Traes_7AS_6205E2313	10	not assigned.unknown
9670	4	Traes_7BS_DE3B9C449	23	DNA.unspecified
9672	9	Traes_2BL_84018B863	14	RNA.regulation of transcription.FAR1 transcription factor family
9672	9	Traes_2DS_625B3FD77	3	hormone metabolism.auxin.synthesis-degradation
9672	9	Traes_2AS_BCB46309A	46	hormone metabolism.auxin.synthesis-degradation
9673	8	Traes_1AL_24A602D25	9	protein.postranslational modification
9673	8	Traes_1BL_67D464BAC	5	transport.p- and v-ATPases
9673	8	Traes_1DL_B6E6AC518	13	protein.postranslational modification
9673	8	Traes_6AS_1FB5A49D7	7	not assigned.unknown
9673	8	Traes_2DS_044B234F6	5	DNA.synthesis/chromatin structure
9673	8	Traes_6DL_47E95082A	20	cell.division
9673	8	Traes_3DL_4C3D2CB7E	2	lipid metabolism.FA synthesis and FA elongation.long chain fatty acid CoA ligase
9676	4	Traes_5AL_E6AD14BF0	26	signalling.calcium
9676	4	Traes_5DL_298BDEE72	26	signalling.calcium
9676	4	Traes_5DL_ACE40E8ED	5	transport.potassium
9676	4	Traes_5BL_F112FA40E	5	transport.potassium
9676	4	Traes_2DL_A4B16F05D	2	cell.vesicle transport
9679	2	Traes_1AL_C4FA8404A	15	RNA.regulation of transcription.NAC transcription factor family
9679	2	Traes_1DS_C6216020B	52	protein.degradation.autophagy
9679	2	Traes_1BS_78F0B2BA3	2	protein.degradation.autophagy
9679	2	Traes_1DL_846015F59	5	cell.vesicle transport
9679	2	Traes_2DL_A62853748	3	not assigned.unknown
9679	2	Traes_2DS_4724C9916	5	protein.aa activation.asparagine-tRNA ligase
9679	2	Traes_5DL_1508FA05C	3	not assigned.unknown
9679	2	Traes_2BS_FF8887BE5	5	protein.aa activation.asparagine-tRNA ligase
9679	2	Traes_5AL_F9EF5DA61	8	not assigned.unknown
9679	2	Traes_5AL_2182C53A9	5	stress.abiotic.heat
9772	35	Traes_3AL_83190CDFD	4	not assigned.no ontology
9773	8	Traes_2AL_5820BAF68	7	hormone metabolism.jasmonate.synthesis-degradation.12-Oxo-PDA-reductase
9773	8	Traes_7DS_1C0F1822A	9	misc.UDP glucosyl and glucoronyl transferases
9773	8	Traes_3AL_AE387AA43	2	lipid metabolism.FA synthesis and FA elongation.long chain fatty acid CoA ligase
9773	8	Traes_3DL_4C3D2CB7E	2	lipid metabolism.FA synthesis and FA elongation.long chain fatty acid CoA ligase
9773	8	Traes_4AS_5135DC537	1	hormone metabolism.auxin.induced-regulated-responsive-activated
9773	8	Traes_7AS_74B19D5B6	5	signalling.MAP kinases
9773	8	Traes_4DL_000F5B03C	11	not assigned.unknown
9773	8	Traes_4BL_8FCA8CED0	11	not assigned.unknown
9773	8	Traes_4AS_21D23671D	11	not assigned.unknown
9773	8	Traes_4BL_AE14394BB	5	misc.nitrilases, *nitrile lyases, berberine bridge enzymes, reticuline oxidases, troponine reductases
9773	8	Traes_4AS_D14F0A48B	6	misc.nitrilases, *nitrile lyases, berberine bridge enzymes, reticuline oxidases, troponine reductases
9773	8	Traes_7DL_E1F941B73	1	not assigned.unknown
9773	8	Traes_3DS_5347A0F47	3	not assigned.unknown
9773	8	Traes_2BS_221659629	5	stress.biotic.PR-proteins
9773	8	Traes_4AL_24F8F34EE	23	PS.photorespiration.serine hydroxymethyltransferase
9773	8	Traes_4AL_E9369D26E	5	not assigned.no ontology
9773	8	Traes_6BS_FB876A5A5	8	not assigned.unknown
9773	8	Traes_4AL_B9FA07247	10	PS.lightreaction.other electron carrier (ox/red).ferredoxin reductase
9774	33	Traes_6AL_3E91D172B	17	not assigned.unknown
9774	33	Traes_2BS_123F996CE	5	PS.photorespiration.hydroxypyruvate reductase
9774	33	Traes_2DS_11DCCC70F	10	PS.photorespiration.hydroxypyruvate reductase
9774	33	Traes_2AL_F114811F4	6	cell wall.cell wall proteins
9774	33	Traes_2BL_0B592F58E	5	cell wall.cell wall proteins
9774	33	Traes_7BL_F75053741	6	not assigned.unknown
9774	33	Traes_4BL_FC0FBFF7E	5	RNA.regulation of transcription.putative transcription regulator
9775	46	Traes_4AS_965BCB04D	16	secondary metabolism.isoprenoids
9775	46	Traes_3DL_5C0BC5611	28	not assigned.unknown
9775	46	Traes_5BL_3686BAC48	17	not assigned.unknown
9775	46	Traes_5DL_5FE6C2479	6	transport.sugars
9775	46	Traes_2BL_5A8247D52	3	protein.targeting.nucleus
9775	46	Traes_3DS_B99E505A9	2	not assigned.unknown
9776	34	Traes_5DS_94CF29476	18	RNA.regulation of transcription.CPP1-like transcription factor family
9776	34	Traes_4BL_AE14394BB	5	misc.nitrilases, *nitrile lyases, berberine bridge enzymes, reticuline oxidases, troponine reductases
9776	34	Traes_4AS_D14F0A48B	6	misc.nitrilases, *nitrile lyases, berberine bridge enzymes, reticuline oxidases, troponine reductases
9776	34	Traes_1DS_BB6D580AC	9	not assigned.unknown
9776	34	Traes_5BL_FE9A859E4	23	not assigned.unknown
9777	3	Traes_2BS_CF4F892DD	1	hormone metabolism.ethylene.synthesis-degradation
9777	3	Traes_2DS_CF71FEFEC	1	hormone metabolism.ethylene.synthesis-degradation
9777	3	Traes_2AS_48A3F9466	70	hormone metabolism.ethylene.synthesis-degradation
9782	10	Traes_3AL_7F98BE43F	25	not assigned.unknown
9783	60	Traes_6BS_6D2A626DE	53	cell.organisation.cytoskeleton.mikrotubuli
9783	60	Traes_3DS_4742163EB	15	not assigned.unknown
9783	60	Traes_3AL_5543BBD4F	2	development.unspecified
9783	60	Traes_5DL_E274F1733	6	OPP.non-reductive PP.ribose 5-phosphate isomerase
9783	60	Traes_2BL_18B3CED75	7	signalling.receptor kinases.leucine rich repeat X
1120a	7	Traes_7DL_D1A06F4A0	1	TCA / org transformation.carbonic anhydrases
1120a	7	Traes_1DS_D08902BD6	49	lipid metabolism.lipid degradation.lysophospholipases.glycerophosphodiester phosphodiesterase
1120a	7	Traes_6AS_332F30482	2	transport.p- and v-ATPases.H+-transporting two-sector ATPase.subunit D
1120a	7	Traes_1DL_05B4AB2E3	1	not assigned.no ontology
1120a	7	Traes_7DL_2F413CF0E	23	not assigned.unknown
1120a	7	Traes_4BL_A71648154	48	secondary metabolism.isoprenoids
1120a	7	Traes_1DL_41E7D2C4E	11	not assigned.unknown
1120a	7	Traes_1DL_9FE4D295D	8	not assigned.unknown
1120a	7	Traes_2AS_537B3DF63	11	not assigned.unknown
1120a	7	Traes_3DL_858101A78	8	RNA.regulation of transcription.General Transcription
1120a	7	Traes_5AL_6A1F041A8	14	misc.UDP glucosyl and glucoronyl transferases
1120a	7	Traes_2BL_44B865EEF	27	transport.unspecified anions
1122a	2	Traes_7DS_8B028A5CA	17	RNA.regulation of transcription.mTERF transcription factor family
1122a	2	Traes_7AS_9674F6981	15	misc.dynamin
1122a	2	Traes_1BS_BCC2C28A7	12	protein.targeting.nucleus
1122a	2	Traes_1AL_EDBE3B3F1	8	development.unspecified
1122a	2	Traes_1AL_5DA69A7AC	116	protein.synthesis.ribosome biogenesis
1122a	2	Traes_5AL_38B610793	5	RNA.processing.splicing
1122a	2	Traes_1AL_EBDF59DA7	11	RNA.RNA binding
1122a	2	Traes_3AL_8804EA96B	12	not assigned.unknown
1122a	2	Traes_3AS_47780354D	123	DNA.repair
1122a	2	Traes_1DL_AF10DFC9A	2	misc.oxidases - copper, flavone etc
1122a	2	Traes_4AL_F482AAA88	5	stress.biotic
1127a	1	nd	nd	nd
156b	20	Traes_5DL_1272B4BAC	3	RNA.regulation of transcription.SBP transcription factor family
156b	20	Traes_5BL_96FDFC152	3	RNA.regulation of transcription.SBP transcription factor family
156b	20	Traes_6AS_32A35158A	16	RNA.regulation of transcription.SBP transcription factor family
156b	20	Traes_4BS_375EF1D15	21	not assigned.unknown
156b	20	Traes_2BS_186EA570A	23	RNA.regulation of transcription.SBP transcription factor family
156b	20	Traes_6BS_F50663DF7	8	RNA.regulation of transcription.SBP transcription factor family
156b	20	Traes_6DS_7B1596298	8	RNA.regulation of transcription.SBP transcription factor family
156b	20	Traes_4DL_25051B493	8	not assigned.unknown
156c	5	Traes_5DL_1272B4BAC	3	RNA.regulation of transcription.SBP transcription factor family
156c	5	Traes_5BL_96FDFC152	3	RNA.regulation of transcription.SBP transcription factor family
156c	5	Traes_6AS_32A35158A	16	RNA.regulation of transcription.SBP transcription factor family
156c	5	Traes_4BS_375EF1D15	21	not assigned.unknown
156c	5	Traes_2BS_186EA570A	23	RNA.regulation of transcription.SBP transcription factor family
156c	5	Traes_6BS_F50663DF7	8	RNA.regulation of transcription.SBP transcription factor family
156c	5	Traes_6DS_7B1596298	8	RNA.regulation of transcription.SBP transcription factor family
156c	5	Traes_4DL_25051B493	8	not assigned.unknown
156d	54	Traes_5DL_1272B4BAC	3	RNA.regulation of transcription.SBP transcription factor family
156d	54	Traes_5BL_96FDFC152	3	RNA.regulation of transcription.SBP transcription factor family
156d	54	Traes_6AS_32A35158A	16	RNA.regulation of transcription.SBP transcription factor family
156d	54	Traes_4BS_375EF1D15	21	not assigned.unknown
156d	54	Traes_2BS_186EA570A	23	RNA.regulation of transcription.SBP transcription factor family
156d	54	Traes_6BS_F50663DF7	8	RNA.regulation of transcription.SBP transcription factor family
156d	54	Traes_6DS_7B1596298	8	RNA.regulation of transcription.SBP transcription factor family
156d	54	Traes_4DL_25051B493	8	not assigned.unknown
156e	2	Traes_5DL_1272B4BAC	3	RNA.regulation of transcription.SBP transcription factor family
156e	2	Traes_5BL_96FDFC152	3	RNA.regulation of transcription.SBP transcription factor family
156e	2	Traes_6AS_32A35158A	16	RNA.regulation of transcription.SBP transcription factor family
156e	2	Traes_4BS_375EF1D15	21	not assigned.unknown
156e	2	Traes_2BS_186EA570A	23	RNA.regulation of transcription.SBP transcription factor family
156e	2	Traes_6BS_F50663DF7	8	RNA.regulation of transcription.SBP transcription factor family
156e	2	Traes_6DS_7B1596298	8	RNA.regulation of transcription.SBP transcription factor family
156e	2	Traes_4DL_25051B493	8	not assigned.unknown
156f	2	Traes_5DL_1272B4BAC	3	RNA.regulation of transcription.SBP transcription factor family
156f	2	Traes_5BL_96FDFC152	3	RNA.regulation of transcription.SBP transcription factor family
156f	2	Traes_6AS_32A35158A	16	RNA.regulation of transcription.SBP transcription factor family
156f	2	Traes_4BS_375EF1D15	21	not assigned.unknown
156f	2	Traes_2BS_186EA570A	23	RNA.regulation of transcription.SBP transcription factor family
156f	2	Traes_6BS_F50663DF7	8	RNA.regulation of transcription.SBP transcription factor family
156f	2	Traes_6DS_7B1596298	8	RNA.regulation of transcription.SBP transcription factor family
156f	2	Traes_4DL_25051B493	8	not assigned.unknown
156g	21	traes_4dl_7adc14f38	4	protein.postranslational modification.kinase.receptor like cytoplasmatic kinase VII
156g	21	Traes_2BL_2619F27F8	22	not assigned.unknown
156h	2	Traes_5DL_1272B4BAC	3	RNA.regulation of transcription.SBP transcription factor family
156h	2	Traes_5BL_96FDFC152	3	RNA.regulation of transcription.SBP transcription factor family
156h	2	Traes_6AS_32A35158A	16	RNA.regulation of transcription.SBP transcription factor family
156h	2	Traes_4BS_375EF1D15	21	not assigned.unknown
156h	2	Traes_2BS_186EA570A	23	RNA.regulation of transcription.SBP transcription factor family
156h	2	Traes_6BS_F50663DF7	8	RNA.regulation of transcription.SBP transcription factor family
156h	2	Traes_6DS_7B1596298	8	RNA.regulation of transcription.SBP transcription factor family
156h	2	Traes_4DL_25051B493	8	not assigned.unknown
156i	2	Traes_5DL_1272B4BAC	3	RNA.regulation of transcription.SBP transcription factor family
156i	2	Traes_5BL_96FDFC152	3	RNA.regulation of transcription.SBP transcription factor family
156i	2	Traes_6AS_32A35158A	16	RNA.regulation of transcription.SBP transcription factor family
156i	2	Traes_4BS_375EF1D15	21	not assigned.unknown
156i	2	Traes_2BS_186EA570A	23	RNA.regulation of transcription.SBP transcription factor family
156i	2	Traes_6BS_F50663DF7	8	RNA.regulation of transcription.SBP transcription factor family
156i	2	Traes_6DS_7B1596298	8	RNA.regulation of transcription.SBP transcription factor family
156i	2	Traes_4DL_25051B493	8	not assigned.unknown
156k	27	Traes_5DL_1272B4BAC	3	RNA.regulation of transcription.SBP transcription factor family
156k	27	Traes_5BL_96FDFC152	3	RNA.regulation of transcription.SBP transcription factor family
156k	27	Traes_4BS_375EF1D15	21	not assigned.unknown
156k	27	Traes_6AS_32A35158A	16	RNA.regulation of transcription.SBP transcription factor family
156k	27	Traes_6BS_F50663DF7	8	RNA.regulation of transcription.SBP transcription factor family
156k	27	Traes_6DS_7B1596298	8	RNA.regulation of transcription.SBP transcription factor family
156k	27	Traes_6AL_986248807	3	cell wall.degradation
156k	27	Traes_7DL_9100E37EC	31	DNA.synthesis/chromatin structure
156k	27	Traes_2DL_B2963E457	58	signalling.calcium
159a	43	Traes_3AL_F09C7CA19	4	not assigned.unknown
159a	43	Traes_3DL_D9A29948B	4	not assigned.unknown
159a	43	Traes_1DL_25540DE53	11	not assigned.unknown
159a	43	Traes_5BL_FB94A02FE	91	development.unspecified
159b	44	Traes_4AS_EAC80458F	25	transport.metabolite transporters at the mitochondrial membrane
159b	44	Traes_7DL_D2014BC3D	53	not assigned.unknown
159b	44	Traes_5BL_C9FD62D61	24	hormone metabolism.auxin.signal transduction
159b	44	Traes_5DL_159ADBB49	5	hormone metabolism.auxin.signal transduction
159b	44	Traes_5AL_F2EE841DC	5	hormone metabolism.auxin.signal transduction
159b	44	Traes_6BL_B15752923	17	not assigned.unknown
159b	44	Traes_2BL_5CF7B7FB3	14	protein.synthesis.elongation
159c	1	Traes_1DL_25540DE53	11	not assigned.unknown
159c	1	Traes_3AL_F09C7CA19	4	not assigned.unknown
159c	1	Traes_3DL_D9A29948B	4	not assigned.unknown
159c	1	Traes_7BL_DF6FB3A22	13	transport.cyclic nucleotide or calcium regulated channels
159c	1	Traes_7DL_EF8A95CB3	31	transport.cyclic nucleotide or calcium regulated channels
159c	1	Traes_7AL_73C8ED75D	4	transport.cyclic nucleotide or calcium regulated channels
159c	1	Traes_2BS_516E113D8	1	misc.GDSL-motif lipase
159c	1	Traes_2BS_5B00A8C50	8	RNA.regulation of transcription.B3 LAV transcription factor family
159c	1	Traes_5BL_2DDBAA0C2	19	RNA.regulation of transcription.TCP transcription factor family
159c	1	Traes_2BL_36A3AB3A2	8	RNA.regulation of transcription.TCP transcription factor family
164b	4	Traes_7DL_91CFE828F	25	RNA.regulation of transcription.NAC transcription factor family
164b	4	Traes_7AL_BE3253C8F	21	RNA.regulation of transcription.NAC transcription factor family
164b	4	Traes_7AL_628A69311	22	RNA.regulation of transcription.NAC transcription factor family
164b	4	Traes_1BL_5A31CB72E	28	nucleotide metabolism.degradation
164b	4	Traes_7AL_BFBB2AD1E	40	RNA.regulation of transcription.NAC transcription factor family
164b	4	Traes_7DL_BDD45DB24	40	RNA.regulation of transcription.NAC transcription factor family
164b	4	Traes_2BS_D5A97B888	4	transport.sugars
164b	4	Traes_2AS_3F30521B9	7	transport.sugars
164b	4	Traes_7DL_1E343B6E6	25	not assigned.unknown
164b	4	Traes_7BL_F1A0270C6	21	not assigned.unknown
164b	4	Traes_4DS_C08BF9DB2	10	major CHO metabolism.synthesis.sucrose.SPS
164b	4	Traes_6AS_D9BDACF78	43	not assigned.unknown
164b	4	Traes_2BL_BD5F3380A	16	not assigned.unknown
164b	4	Traes_7AL_AF1AA9D9E	17	protein.degradation.ubiquitin.E3.RING
164b	4	Traes_7DL_3117F2A56	2	development.unspecified
164c	24	Traes_7DL_91CFE828F	25	RNA.regulation of transcription.NAC transcription factor family
164c	24	Traes_7AL_BE3253C8F	21	RNA.regulation of transcription.NAC transcription factor family
164c	24	Traes_7AL_628A69311	22	RNA.regulation of transcription.NAC transcription factor family
164c	24	Traes_1BL_5A31CB72E	28	nucleotide metabolism.degradation
164c	24	Traes_7AL_BFBB2AD1E	40	RNA.regulation of transcription.NAC transcription factor family
164c	24	Traes_7DL_BDD45DB24	40	RNA.regulation of transcription.NAC transcription factor family
164c	24	Traes_2BS_D5A97B888	4	transport.sugars
164c	24	Traes_2AS_3F30521B9	7	transport.sugars
164c	24	Traes_7DL_1E343B6E6	25	not assigned.unknown
164c	24	Traes_7BL_F1A0270C6	21	not assigned.unknown
164c	24	Traes_4DS_C08BF9DB2	10	major CHO metabolism.synthesis.sucrose.SPS
164c	24	Traes_6AS_D9BDACF78	43	not assigned.unknown
164c	24	Traes_2BL_BD5F3380A	16	not assigned.unknown
164c	24	Traes_7AL_AF1AA9D9E	17	protein.degradation.ubiquitin.E3.RING
164c	24	Traes_7DL_3117F2A56	2	development.unspecified
166a	45	Traes_3AS_5AF26B2FC	13	signalling.receptor kinases.S-locus glycoprotein like
166a	45	Traes_5DL_89E65686C	31	signalling.receptor kinases.DUF 26
166a	45	Traes_2AS_DC6CBAF4F	7	protein.postranslational modification
166a	45	Traes_2BS_249C5DF99	6	secondary metabolism.flavonoids.isoflavones.isoflavone reductase
166a	45	Traes_7DS_40114A27A	5	secondary metabolism.flavonoids.isoflavones.isoflavone reductase
166a	45	Traes_2BS_23E0AC565	8	secondary metabolism.flavonoids.isoflavones.isoflavone reductase
166a	45	Traes_6BS_F9EA1E55D	8	secondary metabolism.flavonoids.isoflavones.isoflavone reductase
166a	45	Traes_2AS_8BC8B373D	8	secondary metabolism.flavonoids.isoflavones.isoflavone reductase
166a	45	Traes_3DS_3D1574862	41	signalling.receptor kinases.S-locus glycoprotein like
166a	45	Traes_3AS_769E90DDD	54	signalling.receptor kinases.S-locus glycoprotein like
166a	45	Traes_7DS_68CF5EB87	4	signalling.receptor kinases.S-locus glycoprotein like
166a	45	Traes_7AS_F9781012F	4	signalling.receptor kinases.S-locus glycoprotein like
166a	45	Traes_4AL_B1B3A8FE9	12	signalling.receptor kinases.S-locus glycoprotein like
166a	45	Traes_7DS_E9B1C5CAA	5	not assigned.unknown
166b	53	Traes_1BL_1CCF44ECE	12	redox.ascorbate and glutathione.ascorbate.GME
166c	18	Traes_7AS_07B06D6C3	30	protein.postranslational modification.kinase.receptor like cytoplasmatic kinase VII
166c	18	Traes_7DS_0FA3AE336	31	protein.postranslational modification.kinase.receptor like cytoplasmatic kinase VII
166d	19	Traes_2AS_1CBBCBAA2	13	transport.ABC transporters and multidrug resistance systems
166d	19	Traes_7AL_45DDCD068	85	signalling.receptor kinases.leucine rich repeat XII
166d	19	Traes_1AL_0912DED70	65	transport.Major Intrinsic Proteins.NIP
166d	19	Traes_2DS_E036793DB	7	protein.postranslational modification
166d	19	Traes_2BS_EA063BB91	7	protein.postranslational modification
166d	19	Traes_2AS_DC6CBAF4F	7	protein.postranslational modification
166d	19	Traes_2AL_B485B20D5	7	nucleotide metabolism.salvage.phosphoribosyltransferases
166e	19	Traes_3AS_5AF26B2FC	13	signalling.receptor kinases.S-locus glycoprotein like
166e	19	Traes_5DL_89E65686C	31	signalling.receptor kinases.DUF 26
166e	19	Traes_2AS_DC6CBAF4F	7	protein.postranslational modification
166e	19	Traes_2BS_249C5DF99	6	secondary metabolism.flavonoids.isoflavones.isoflavone reductase
166e	19	Traes_7DS_40114A27A	5	secondary metabolism.flavonoids.isoflavones.isoflavone reductase
166e	19	Traes_2BS_23E0AC565	8	secondary metabolism.flavonoids.isoflavones.isoflavone reductase
166e	19	Traes_6BS_F9EA1E55D	8	secondary metabolism.flavonoids.isoflavones.isoflavone reductase
166e	19	Traes_2AS_8BC8B373D	8	secondary metabolism.flavonoids.isoflavones.isoflavone reductase
166e	19	Traes_3DS_3D1574862	41	signalling.receptor kinases.S-locus glycoprotein like
166e	19	Traes_3AS_769E90DDD	54	signalling.receptor kinases.S-locus glycoprotein like
166e	19	Traes_7DS_68CF5EB87	4	signalling.receptor kinases.S-locus glycoprotein like
166e	19	Traes_7AS_F9781012F	4	signalling.receptor kinases.S-locus glycoprotein like
166e	19	Traes_4AL_B1B3A8FE9	12	signalling.receptor kinases.S-locus glycoprotein like
166e	19	Traes_7DS_E9B1C5CAA	5	not assigned.unknown
166f	11	Traes_6DL_B07415A76	1	transport.ABC transporters and multidrug resistance systems
166f	11	Traes_2BL_173580E45	1	transport.ABC transporters and multidrug resistance systems
166f	11	Traes_5BS_360DD5644	121	RNA.regulation of transcription.HB (Homeobox) transcription factor family.HD-ZIP III subfamily
166f	11	Traes_5DS_50846FD0C	19	RNA.regulation of transcription.HB (Homeobox) transcription factor family.HD-ZIP III subfamily
166f	11	Traes_1DL_9344DD117	20	RNA.regulation of transcription.HB (Homeobox) transcription factor family.HD-ZIP III subfamily
166f	11	Traes_1BL_43408C9B0	20	RNA.regulation of transcription.HB (Homeobox) transcription factor family.HD-ZIP III subfamily
166f	11	Traes_5BL_B47117D0F	14	RNA.regulation of transcription.HB (Homeobox) transcription factor family.HD-ZIP III subfamily
166f	11	Traes_5AL_A5234EC05	8	RNA.regulation of transcription.HB (Homeobox) transcription factor family.HD-ZIP III subfamily
166f	11	Traes_4DL_F064084A9	6	RNA.regulation of transcription.HB (Homeobox) transcription factor family.HD-ZIP III subfamily
166f	11	Traes_1AL_0BE456AC0	24	RNA.regulation of transcription.HB (Homeobox) transcription factor family.HD-ZIP III subfamily
166f	11	Traes_2BL_6A1CBAB60	5	not assigned.unknown
166f	11	Traes_4BL_1852E26C9	64	redox.dismutases and catalases
166g	41	Traes_6BL_9000039B7	13	protein.degradation.AAA type
166g	41	Traes_6AL_6099A61F0	9	protein.degradation.AAA type
166h	42	Traes_4AS_6875248F8	23	not assigned.no ontology
166h	42	Traes_4BL_EFFA96D15	20	not assigned.no ontology
166i	48	Traes_2AS_19B6321CB	7	RNA.regulation of transcription.unclassified
166i	48	Traes_2BS_CCA9B58A3	30	RNA.regulation of transcription.unclassified
166i	48	Traes_3AL_A8D34FCCC	5	protein.postranslational modification
166i	48	Traes_7DL_671DB4DA4	32	protein.postranslational modification
166i	48	Traes_2BL_4470DF166	4	major CHO metabolism.synthesis.starch
166i	48	Traes_2DL_70BCF7E69	4	major CHO metabolism.synthesis.starch
166i	48	Traes_2AL_AD4501E33	4	major CHO metabolism.synthesis.starch
166i	48	Traes_7BS_F9BB82D98	5	protein.degradation
166i	48	Traes_1BL_0F2EF5BC6	9	stress.abiotic.heat
166i	48	Traes_2BS_62FA8BE26	8	RNA.regulation of transcription.Chromatin Remodeling Factors
166j	30	nd	nd	nd
166m	4	Traes_5BS_360DD5644	121	RNA.regulation of transcription.HB (Homeobox) transcription factor family.HD-ZIP III subfamily
166m	4	Traes_5DS_50846FD0C	19	RNA.regulation of transcription.HB (Homeobox) transcription factor family.HD-ZIP III subfamily
166m	4	Traes_1DL_9344DD117	20	RNA.regulation of transcription.HB (Homeobox) transcription factor family.HD-ZIP III subfamily
166m	4	Traes_1BL_43408C9B0	20	RNA.regulation of transcription.HB (Homeobox) transcription factor family.HD-ZIP III subfamily
166m	4	Traes_5BL_B47117D0F	14	RNA.regulation of transcription.HB (Homeobox) transcription factor family.HD-ZIP III subfamily
166m	4	Traes_5AL_A5234EC05	8	RNA.regulation of transcription.HB (Homeobox) transcription factor family.HD-ZIP III subfamily
166m	4	Traes_4DL_F064084A9	6	RNA.regulation of transcription.HB (Homeobox) transcription factor family.HD-ZIP III subfamily
166m	4	Traes_1AL_0BE456AC0	24	RNA.regulation of transcription.HB (Homeobox) transcription factor family.HD-ZIP III subfamily
166m	4	Traes_2BL_6A1CBAB60	5	not assigned.unknown
166m	4	Traes_6DL_B07415A76	1	transport.ABC transporters and multidrug resistance systems
166m	4	Traes_2BL_173580E45	1	transport.ABC transporters and multidrug resistance systems
166m	4	Traes_4BL_1852E26C9	64	redox.dismutases and catalases
167a	27	Traes_7BL_2F1100E68	8	RNA.regulation of transcription.putative transcription regulator
167c	17	Traes_6DS_F95C12EBB	10	RNA.regulation of transcription.ARF (Auxin Response Factor) transcription factor family
167c	17	Traes_7BL_D57250C70	6	not assigned.unknown
167c	17	Traes_6BL_B2D164E8B	21	cell.organisation
167c	17	Traes_5DL_EE785A05E	2	not assigned.unknown
167c	17	Traes_4BL_3BB53D481	24	RNA.regulation of transcription.SET-domain transcriptional regulator family
167d	4	Traes_7BL_2F1100E68	8	RNA.regulation of transcription.putative transcription regulator
167e	2	Traes_7BL_2F1100E68	8	RNA.regulation of transcription.putative transcription regulator
167f	10	Traes_7BL_2F1100E68	8	RNA.regulation of transcription.putative transcription regulator
167g	3	Traes_7BL_2F1100E68	8	RNA.regulation of transcription.putative transcription regulator
169a	7	Traes_2BS_A95B28510	6	RNA.regulation of transcription.CCAAT HAP2 transcription factor family
169a	7	traes_4dl_8156b39df	6	RNA.regulation of transcription.CCAAT HAP2 transcription factor family
169a	7	Traes_2AS_7C177F9DB	6	RNA.regulation of transcription.CCAAT HAP2 transcription factor family
169a	7	Traes_4AS_2603E68AF	6	RNA.regulation of transcription.CCAAT HAP2 transcription factor family
169a	7	Traes_2DS_69FBC78BC	6	RNA.regulation of transcription.CCAAT HAP2 transcription factor family
169a	7	Traes_1AL_814D506A9	11	protein.degradation.subtilases
169a	7	Traes_1AL_46E9FFE1F	6	protein.degradation.subtilases
169a	7	Traes_1BL_17F16DCDF	6	protein.degradation.subtilases
169a	7	Traes_5DS_D6BA513B4	5	not assigned.unknown
169d	7	Traes_2BS_A95B28510	6	RNA.regulation of transcription.CCAAT HAP2 transcription factor family
169d	7	traes_4dl_8156b39df	6	RNA.regulation of transcription.CCAAT HAP2 transcription factor family
169d	7	Traes_4BL_7DA93696E	6	RNA.regulation of transcription.CCAAT HAP2 transcription factor family
169d	7	Traes_5BL_B5F4BA2FD	74	RNA.regulation of transcription.CCAAT HAP2 transcription factor family
169d	7	Traes_4DS_AFBE29C20	34	RNA.regulation of transcription.CCAAT HAP2 transcription factor family
169d	7	Traes_4BS_B7B7EFF37	34	RNA.regulation of transcription.CCAAT HAP2 transcription factor family
169d	7	Traes_4AL_7C4C68FD0	10	RNA.regulation of transcription.CCAAT HAP2 transcription factor family
169f	7	Traes_2BS_A95B28510	6	RNA.regulation of transcription.CCAAT HAP2 transcription factor family
169f	7	traes_4dl_8156b39df	6	RNA.regulation of transcription.CCAAT HAP2 transcription factor family
169f	7	Traes_4BL_7DA93696E	6	RNA.regulation of transcription.CCAAT HAP2 transcription factor family
169f	7	Traes_5BL_B5F4BA2FD	74	RNA.regulation of transcription.CCAAT HAP2 transcription factor family
169f	7	Traes_4DS_AFBE29C20	34	RNA.regulation of transcription.CCAAT HAP2 transcription factor family
169f	7	Traes_4BS_B7B7EFF37	34	RNA.regulation of transcription.CCAAT HAP2 transcription factor family
169f	7	Traes_4AL_7C4C68FD0	10	RNA.regulation of transcription.CCAAT HAP2 transcription factor family
171a	17	nd	nd	nd
171b	1	Traes_5DL_045B970AE	33	cell.vesicle transport
171b	1	Traes_5BL_C9B22D391	33	cell.vesicle transport
171b	1	Traes_5AL_C2E57FBC0	33	cell.vesicle transport
171b	1	Traes_2BL_87F3FA93A	3	not assigned.no ontology.pentatricopeptide (PPR) repeat-containing protein
171b	1	Traes_2AL_45B7B7ED0	3	not assigned.no ontology.pentatricopeptide (PPR) repeat-containing protein
171b	1	Traes_2BS_63A1659C7	4	protein.degradation.cysteine protease
171b	1	Traes_2AL_CF499107F	8	protein.targeting.secretory pathway.ER
171c	9	Traes_1BS_8C0F2821A	52	development.unspecified
319a	1	Traes_3AL_F09C7CA19	4	not assigned.unknown
319a	1	Traes_3DL_D9A29948B	4	not assigned.unknown
319a	1	Traes_1DL_25540DE53	11	not assigned.unknown
319a	1	Traes_2BS_516E113D8	1	misc.GDSL-motif lipase
319a	1	Traes_5DS_643EDFE5B	3	RNA.regulation of transcription.TCP transcription factor family
319a	1	Traes_5BS_77558D2A3	3	RNA.regulation of transcription.TCP transcription factor family
319b	25	Traes_5DS_643EDFE5B	3	RNA.regulation of transcription.TCP transcription factor family
319b	25	Traes_5BS_77558D2A3	3	RNA.regulation of transcription.TCP transcription factor family
319b	25	Traes_2BL_36A3AB3A2	8	RNA.regulation of transcription.TCP transcription factor family
319b	25	Traes_5BL_2DDBAA0C2	19	RNA.regulation of transcription.TCP transcription factor family
319b	25	Traes_7BL_F4F353503	1	protein.postranslational modification.kinase.receptor like cytoplasmatic kinase VII
319d	25	Traes_5DS_643EDFE5B	3	RNA.regulation of transcription.TCP transcription factor family
319d	25	Traes_5BS_77558D2A3	3	RNA.regulation of transcription.TCP transcription factor family
319d	25	Traes_2BL_36A3AB3A2	8	RNA.regulation of transcription.TCP transcription factor family
319d	25	Traes_5BL_2DDBAA0C2	19	RNA.regulation of transcription.TCP transcription factor family
319d	25	Traes_7BL_F4F353503	1	protein.postranslational modification.kinase.receptor like cytoplasmatic kinase VII
393a	26	Traes_1DS_1847DA30E	5	hormone metabolism.auxin.signal transduction
393a	26	Traes_1BS_4BA296C26	5	hormone metabolism.auxin.signal transduction
393a	26	Traes_2DL_F0FEB5383	5	hormone metabolism.auxin.signal transduction
393a	26	Traes_2BL_370AE211F	5	hormone metabolism.auxin.signal transduction
393a	26	Traes_2AL_9EC359B65	5	hormone metabolism.auxin.signal transduction
393b	24	Traes_2BS_642DC63EC	13	protein.synthesis.ribosome biogenesis.Pre-rRNA processing and modifications.DExD-box helicases
393b	24	Traes_2DS_8979AA079	12	protein.synthesis.ribosome biogenesis.Pre-rRNA processing and modifications.DExD-box helicases
393b	24	Traes_2AS_617EE2FA7	12	protein.synthesis.ribosome biogenesis.Pre-rRNA processing and modifications.DExD-box helicases
393b	24	Traes_4DL_ECEE169A7	60	transport.sulphate
393b	24	Traes_3DL_CC2CE8F7B	16	protein.degradation.ubiquitin.E3.RING
395b	65	Traes_3DS_C03A71108	8	not assigned.unknown
396a	23	Traes_3AS_532AA23A1	5	not assigned.no ontology.tetratricopeptide repeat (TPR)
396a	23	Traes_5AL_19122A6AC	4	RNA.processing
396a	23	Traes_4BL_8F74B076C	4	not assigned.no ontology
396a	23	Traes_5AL_496E5A961	4	not assigned.no ontology
396a	23	Traes_5DL_BFB4552D3	20	RNA.processing.RNA helicase
396a	23	Traes_4BS_1B1F669A3	3	RNA.regulation of transcription.GRF zinc finger transcription factor family
396a	23	Traes_4AL_4954CD38D	18	RNA.regulation of transcription.GRF zinc finger transcription factor family
396a	23	Traes_7AS_76670DCAB	17	stress.abiotic.heat
396a	23	Traes_7BS_1A6D16C6B	17	stress.abiotic.heat
396b	23	Traes_3AS_532AA23A1	5	not assigned.no ontology.tetratricopeptide repeat (TPR)
396b	23	Traes_5AL_19122A6AC	4	RNA.processing
396b	23	Traes_4BL_8F74B076C	4	not assigned.no ontology
396b	23	Traes_5AL_496E5A961	4	not assigned.no ontology
396b	23	Traes_5DL_BFB4552D3	20	RNA.processing.RNA helicase
396b	23	Traes_4BS_1B1F669A3	3	RNA.regulation of transcription.GRF zinc finger transcription factor family
396b	23	Traes_4AL_4954CD38D	18	RNA.regulation of transcription.GRF zinc finger transcription factor family
396b	23	Traes_7AS_76670DCAB	17	stress.abiotic.heat
396b	23	Traes_7BS_1A6D16C6B	17	stress.abiotic.heat
396c	9	Traes_5AL_19122A6AC	4	RNA.processing
396c	9	Traes_4BL_8F74B076C	4	not assigned.no ontology
396c	9	Traes_5AL_496E5A961	4	not assigned.no ontology
396c	9	Traes_3AS_532AA23A1	5	not assigned.no ontology.tetratricopeptide repeat (TPR)
396c	9	Traes_5DL_BFB4552D3	20	RNA.processing.RNA helicase
396c	9	Traes_4BS_1B1F669A3	3	RNA.regulation of transcription.GRF zinc finger transcription factor family
396c	9	Traes_4AL_4954CD38D	18	RNA.regulation of transcription.GRF zinc finger transcription factor family
396c	9	Traes_7AS_76670DCAB	17	stress.abiotic.heat
396c	9	Traes_7BS_1A6D16C6B	17	stress.abiotic.heat
396d	6	Traes_4BS_1B1F669A3	3	RNA.regulation of transcription.GRF zinc finger transcription factor family
396d	6	Traes_4AL_4954CD38D	18	RNA.regulation of transcription.GRF zinc finger transcription factor family
396e	57	Traes_4BS_1B1F669A3	3	RNA.regulation of transcription.GRF zinc finger transcription factor family
396e	57	Traes_4AL_4954CD38D	18	RNA.regulation of transcription.GRF zinc finger transcription factor family
396e	57	Traes_7AS_E0110C7E8	5	not assigned.unknown
396e	57	Traes_4BL_0F8D63879	8	stress.abiotic.heat
396e	57	Traes_5BL_1F78C01BF	155	misc.acid and other phosphatases
396e	57	Traes_4BL_D24E19232	14	signalling.receptor kinases.leucine rich repeat IX
396e	57	Traes_4DL_96F8D5869	5	signalling.receptor kinases.leucine rich repeat IX
397b	52	Traes_1AS_4A6E603D3	36	secondary metabolism.simple phenols
397b	52	Traes_2BS_63A1659C7	4	protein.degradation.cysteine protease
397b	52	Traes_1DS_FEFAE4EB7	1	secondary metabolism.phenylpropanoids
397b	52	Traes_1BS_A2F5A3F39	1	secondary metabolism.phenylpropanoids
397b	52	Traes_4DL_91DF15F5B	50	secondary metabolism.simple phenols
397b	52	Traes_4AS_DC872C10F	50	secondary metabolism.simple phenols
397b	52	Traes_3AL_23D8F56A8	19	secondary metabolism.simple phenols
397b	52	Traes_4BL_524D3909F	2	protein.postranslational modification
397b	52	Traes_4DL_665E6EA10	2	protein.postranslational modification
397b	52	Traes_4AS_BAF81FFF7	163	not assigned.unknown
397b	52	Traes_4BL_3EAE23E69	57	secondary metabolism.simple phenols
397b	52	Traes_5BS_340BA6209	3	not assigned.unknown
399a	56	Traes_1BL_241A3B9EF	20	protein.degradation.ubiquitin.E2
399a	56	Traes_1DL_F122253A3	8	protein.degradation.ubiquitin.E2
399a	56	Traes_1AL_E5224B6EA	14	protein.degradation.ubiquitin.E2
399a	56	Traes_3AL_E48D96E6C	1	not assigned.no ontology.pentatricopeptide (PPR) repeat-containing protein
399a	56	Traes_1BL_B9BA70D12	43	protein.synthesis.ribosome biogenesis
399a	56	Traes_1DL_2798D10DB	116	protein.synthesis.ribosome biogenesis
399a	56	Traes_1AL_5DA69A7AC	116	protein.synthesis.ribosome biogenesis
399a	56	Traes_2BS_5D1B05312	2	not assigned.unknown
399a	56	Traes_4AL_5EAE82E80	20	not assigned.unknown
399a	56	Traes_4BS_10FFED1FF	20	not assigned.unknown
399b	11	Traes_1DL_2798D10DB	116	protein.synthesis.ribosome biogenesis
399b	11	Traes_1AL_5DA69A7AC	116	protein.synthesis.ribosome biogenesis
399b	11	Traes_1BL_241A3B9EF	20	protein.degradation.ubiquitin.E2
399b	11	Traes_1DL_F122253A3	8	protein.degradation.ubiquitin.E2
399b	11	Traes_1AL_E5224B6EA	14	protein.degradation.ubiquitin.E2
399b	11	Traes_3AL_E48D96E6C	1	not assigned.no ontology.pentatricopeptide (PPR) repeat-containing protein
399b	11	Traes_1BL_B9BA70D12	43	protein.synthesis.ribosome biogenesis
399b	11	Traes_2BS_5D1B05312	2	not assigned.unknown
399b	11	Traes_4AL_5EAE82E80	20	not assigned.unknown
399b	11	Traes_4BS_10FFED1FF	20	not assigned.unknown
399j	26	Traes_1BL_241A3B9EF	20	protein.degradation.ubiquitin.E2
399j	26	Traes_1DL_F122253A3	8	protein.degradation.ubiquitin.E2
399j	26	Traes_1AL_E5224B6EA	14	protein.degradation.ubiquitin.E2
399j	26	Traes_3AL_E48D96E6C	1	not assigned.no ontology.pentatricopeptide (PPR) repeat-containing protein
399j	26	Traes_1BL_B9BA70D12	43	protein.synthesis.ribosome biogenesis
399j	26	Traes_1DL_2798D10DB	116	protein.synthesis.ribosome biogenesis
399j	26	Traes_1AL_5DA69A7AC	116	protein.synthesis.ribosome biogenesis
444a	1	Traes_2DL_C490E30F0	28	transport.misc
444a	1	Traes_2BL_7118CC456	2	transport.misc
444a	1	Traes_7AL_D92BCA15C	10	protein.postranslational modification.kinase.receptor like cytoplasmatic kinase X
444a	1	Traes_7DL_08AD82091	7	protein.postranslational modification
444a	1	Traes_5DL_F358F3654	3	protein.postranslational modification.kinase.receptor like cytoplasmatic kinase VII
444a	1	Traes_2BL_28A7C7072	56	not assigned.unknown
444a	1	Traes_2DS_850C95A111	6	not assigned.no ontology.pentatricopeptide (PPR) repeat-containing protein
444a	1	Traes_2BS_92FD1F4B2	8	not assigned.no ontology.pentatricopeptide (PPR) repeat-containing protein
444b	51	Traes_2DL_C490E30F0	28	transport.misc
444b	51	Traes_2BL_7118CC456	2	transport.misc
444b	51	Traes_7AL_D92BCA15C	10	protein.postranslational modification.kinase.receptor like cytoplasmatic kinase X
444b	51	Traes_7DL_08AD82091	7	protein.postranslational modification
444b	51	Traes_5DL_F358F3654	3	protein.postranslational modification.kinase.receptor like cytoplasmatic kinase VII
444b	51	Traes_2BL_28A7C7072	56	not assigned.unknown
444b	51	Traes_2DS_850C95A111	6	not assigned.no ontology.pentatricopeptide (PPR) repeat-containing protein
444b	51	Traes_2BS_92FD1F4B2	8	not assigned.no ontology.pentatricopeptide (PPR) repeat-containing protein
444c	5	Traes_2BL_E209BD69C	6	RNA.regulation of transcription.JUMONJI transcription factor family
444c	5	Traes_2AL_2E4CCB183	6	RNA.regulation of transcription.JUMONJI transcription factor family
444c	5	Traes_2DL_797309CDD	6	RNA.regulation of transcription.JUMONJI transcription factor family
444c	5	Traes_3AS_7D4114DDC	44	not assigned.unknown
444c	5	Traes_5AL_82E3C83CE	5	not assigned.no ontology.pentatricopeptide (PPR) repeat-containing protein
444c	5	Traes_7BL_6A54F36D1	13	not assigned.unknown
444c	5	Traes_3DS_023551079	6	not assigned.unknown
444d	1	Traes_3DS_EA7294427	97	protein.synthesis.initiation
444d	1	Traes_5BL_CB673B549	9	protein.synthesis.initiation
444d	1	Traes_3AS_0A005B552	13	protein.synthesis.initiation
444d	1	Traes_5BL_7F56360BF	1	RNA.regulation of transcription.C2H2 zinc finger transcription factor family
444d	1	Traes_1BL_BBADDDF9A	9	not assigned.unknown
444d	1	Traes_6AS_263764436	56	signalling.receptor kinases.leucine rich repeat XI
444d	1	Traes_5BL_39E24046D	15	not assigned.unknown
444d	1	Traes_7DS_7272B7FE5	19	misc.cytochrome P450
444d	1	Traes_7DL_AA6EB8720	12	protein.degradation.ubiquitin.E3.RING
444d	1	Traes_7DS_46E811D74	8	RNA.regulation of transcription.C2C2 CO transcription factor family
444d	1	Traes_2DS_122AEE879	44	not assigned.no ontology.armadillo/beta-catenin repeat family protein
444e	1	Traes_5AL_82E3C83CE	5	not assigned.no ontology.pentatricopeptide (PPR) repeat-containing protein
444e	1	Traes_2BS_6AECC4811	19	not assigned.unknown
444e	1	Traes_5DL_F882C0FC2	3	polyamine metabolism.synthesis.agmatine deiminase
444e	1	Traes_7AL_D92BCA15C	10	protein.postranslational modification.kinase.receptor like cytoplasmatic kinase X
444e	1	Traes_2DS_DDC7310EE	5	not assigned.unknown
5048a	47	Traes_2AS_2FBCA527B	181	hormone metabolism.brassinosteroid.signal transduction.BRI
5048a	47	Traes_6DL_E026CDE28	4	secondary metabolism.phenylpropanoids
5048a	47	Traes_6BL_A67D570E3	7	secondary metabolism.phenylpropanoids
5048a	47	Traes_5DL_00C3DCD19	1	signalling.receptor kinases.S-locus glycoprotein like
5048a	47	Traes_5DL_843613C21	21	signalling.receptor kinases.S-locus glycoprotein like
5048a	47	Traes_2DS_E5F0BE5EA	7	protein.degradation.ubiquitin.E3.BTB/POZ Cullin3.BTB/POZ
5048a	47	Traes_5BL_36BA4C8F6	21	signalling.receptor kinases.S-locus glycoprotein like
5048a	47	Traes_7DL_AB7C59D49	43	not assigned.unknown
5048a	47	Traes_3AL_5CC7A7B68	43	signalling.receptor kinases.legume-lectin
5048a	47	Traes_5BL_0D0ED345E	14	stress.biotic
5048a	47	Traes_7AS_44272563D	5	signalling.receptor kinases.leucine rich repeat VIII.VIII-1
5048a	47	Traes_6DS_D6F9F10D8	6	protein.degradation.ubiquitin.E3.RING
5048b	21	Traes_2AS_2FBCA527B	181	hormone metabolism.brassinosteroid.signal transduction.BRI
5048b	21	Traes_6DL_E026CDE28	4	secondary metabolism.phenylpropanoids
5048b	21	Traes_6BL_A67D570E3	7	secondary metabolism.phenylpropanoids
5048b	21	Traes_5DL_00C3DCD19	1	signalling.receptor kinases.S-locus glycoprotein like
5048b	21	Traes_5DL_843613C21	21	signalling.receptor kinases.S-locus glycoprotein like
5048b	21	Traes_2DS_E5F0BE5EA	7	protein.degradation.ubiquitin.E3.BTB/POZ Cullin3.BTB/POZ
5048b	21	Traes_5BL_36BA4C8F6	21	signalling.receptor kinases.S-locus glycoprotein like
5048b	21	Traes_7DL_AB7C59D49	43	not assigned.unknown
5048b	21	Traes_3AL_5CC7A7B68	43	signalling.receptor kinases.legume-lectin
5048b	21	Traes_5BL_0D0ED345E	14	stress.biotic
5048b	21	Traes_7AS_44272563D	5	signalling.receptor kinases.leucine rich repeat VIII.VIII-1
5048b	21	Traes_6DS_D6F9F10D8	6	protein.degradation.ubiquitin.E3.RING
5079a	29	Traes_6DS_1FB3B7CE3	21	not assigned.unknown
5079a	29	Traes_5BS_36AD1FF0B	12	not assigned.no ontology
5079a	29	Traes_5DS_BCE8108C8	9	not assigned.no ontology
5079a	29	Traes_1DL_757719220	2	protein.postranslational modification.kinase.receptor like cytoplasmatic kinase VII
5079a	29	Traes_4BL_DB9065001	4	not assigned.unknown
5079b	31	Traes_6DS_1FB3B7CE3	21	not assigned.unknown
5079b	31	Traes_5BS_36AD1FF0B	12	not assigned.no ontology
5079b	31	Traes_5DS_BCE8108C8	9	not assigned.no ontology
5079b	31	Traes_1DL_757719220	2	protein.postranslational modification.kinase.receptor like cytoplasmatic kinase VII
5079b	31	Traes_4BL_DB9065001	4	not assigned.unknown
9653a	22	Traes_1BL_29B4E633D	20	signalling.calcium
9653a	22	Traes_1DL_23506ECCE	20	signalling.calcium
9653a	22	Traes_1AL_1CB3A83EE	20	signalling.calcium
9653b	61	Traes_2AS_3ADE97AEF	7	not assigned.unknown
9653b	61	Traes_7BS_13E7CF3B6	2	not assigned.unknown
9653b	61	Traes_7AS_4D32958AC	2	not assigned.unknown
9653b	61	Traes_7DS_87FFCC0E3	16	not assigned.unknown
9653b	61	Traes_2BS_74C85C8A4	1	not assigned.unknown
9653b	61	Traes_7AL_1415D04BF	20	RNA.regulation of transcription.ARF (Auxin Response Factor) transcription factor family
9653b	61	Traes_7DL_C89614A4D	8	RNA.regulation of transcription.ARF (Auxin Response Factor) transcription factor family
9653b	61	Traes_7AS_98C342A58	15	stress.abiotic.heat
9653b	61	Traes_7DS_F286E969D	21	stress.abiotic.heat
9653b	61	Traes_7BS_7002D209B	15	stress.abiotic.heat
9654b	10	nd	nd	nd
9662a	8	Traes_3DL_DF48B3591	18	cell.organisation
9662a	8	Traes_3AL_D3826E099	45	cell.organisation
9662b	39	Traes_5DS_C87840EBA	2	RNA.regulation of transcription.mTERF transcription factor family
9666a	22	Traes_7DL_18F2A8567	16	RNA.transcription
9666a	22	Traes_7BL_F8D5E60B1	16	RNA.transcription
9666a	22	Traes_7AL_EE3CD1CF3	16	RNA.transcription
9666a	22	Traes_5BL_918DC4A1D	17	RNA.transcription
9666a	22	Traes_4DL_B88E2BDBC	82	not assigned.unknown
9672a	50	Traes_4BL_719B183D9	5	DNA.unspecified
9672b	5	nd	nd	nd
9674a	2	Traes_7BS_3C649CF2D	10	PS.lightreaction.cyclic electron flow-chlororespiration
9674a	2	Traes_6BS_C90105AAC	5	not assigned.no ontology.pentatricopeptide (PPR) repeat-containing protein
9674a	2	Traes_7DS_9DF85403B	17	RNA.processing
9674a	2	Traes_6DS_8ECFF401E	17	transport.calcium
9674a	2	Traes_1DL_D58198BB4	96	not assigned.unknown
9674a	2	Traes_1AL_B060AC908	96	transport.nucleotides
9674a	2	Traes_3AL_AAB79FFD8	3	not assigned.no ontology.pentatricopeptide (PPR) repeat-containing protein
9674a	2	Traes_3AL_CD509A316	14	cell.organisation
9674b	5	Traes_5AL_7F1CE1E34	2	RNA.regulation of transcription.MYB-related transcription factor family
9674b	5	Traes_5DL_F8A3FF311	2	RNA.regulation of transcription.MYB-related transcription factor family
9674b	5	Traes_7DS_B2956D9E0	7	not assigned.unknown
9674b	5	Traes_1AS_92A698B19	14	not assigned.no ontology.pentatricopeptide (PPR) repeat-containing protein
9674b	5	Traes_2DL_3C51B3AAE	20	lipid metabolism.FA synthesis and FA elongation.acyl coa ligase
9674b	5	Traes_2BL_F4D4171CB1	23	lipid metabolism.FA synthesis and FA elongation.acyl coa ligase
9674b	5	Traes_2AL_7A5A988CA	23	lipid metabolism.FA synthesis and FA elongation.acyl coa ligase
9674b	5	Traes_5BL_BAD38B0C1	14	not assigned.no ontology.pentatricopeptide (PPR) repeat-containing protein
9674c	37	Traes_2AS_EF55AF9DD	12	TCA / org transformation.TCA.2-oxoglutarate dehydrogenase
9674c	37	Traes_2DS_E9D9FB9AC	12	TCA / org transformation.TCA.2-oxoglutarate dehydrogenase
9674c	37	Traes_2BS_F4BC949D6	12	TCA / org transformation.TCA.2-oxoglutarate dehydrogenase
9674c	37	Traes_1DS_810C7F474	17	not assigned.no ontology.pentatricopeptide (PPR) repeat-containing protein
9674c	37	Traes_4DL_270AF9312	5	RNA.regulation of transcription.putative transcription regulator
9674c	37	Traes_5AL_C97D8329F	5	RNA.regulation of transcription.putative transcription regulator
9674c	37	Traes_4BL_FC0FBFF7E	5	RNA.regulation of transcription.putative transcription regulator
9674c	37	Traes_3AS_E23913975	140	misc.misc2
9674c	37	Traes_1AS_92A698B19	14	not assigned.no ontology.pentatricopeptide (PPR) repeat-containing protein
9674c	37	Traes_6DL_BDE16BC4F	3	not assigned.no ontology
9674c	37	Traes_7AL_6A23AD7D3	8	not assigned.unknown
9674c	37	Traes_7DL_1374E287C	8	not assigned.unknown
9674c	37	Traes_7BL_67132C821	8	not assigned.unknown
9674c	37	Traes_7AL_4F7E3C872	5	development.unspecified
9674c	37	Traes_7BL_DDFB0B92B	14	development.unspecified
9677a	32	Traes_6BL_54182EEB2	21	amino acid metabolism.degradation.branched chain group.isoleucine
9677a	32	Traes_5DL_36EA2ED14	5	development.unspecified
9677a	32	Traes_4AL_89A2617D8	3	major CHO metabolism.degradation.sucrose.invertases.vacuolar
9863a	5	Traes_5BL_F167D5635	41	signalling.receptor kinases.leucine rich repeat VIII.VIII-2
9863a	5	Traes_2AS_12056A9E3	46	not assigned.unknown
9863a	5	Traes_1DL_F6968A58B	27	not assigned.unknown
9863b	5	Traes_5BL_F167D5635	41	signalling.receptor kinases.leucine rich repeat VIII.VIII-2
9863b	5	Traes_2AS_12056A9E3	46	not assigned.unknown
9863b	5	Traes_1DL_F6968A58B	27	not assigned.unknown

## Sheet: Caption
Supplementary Data sheet 2. Sheet 1 Fold Changes (FCs) for all the miRNA-Seq DEGs identified in the eight pair-wise comparisons. For each DEG modulation type, miRNA name and FCs in each comparison are reported. Green = up-regulation; red = down-regulation; S = susceptible null genotype 2-2890; R = resistant 2DL+ genotype 2-2816; sp =spikelet; ra = rachis; Fg = F. graminearum infected sample; H2O …
